# Supplementary material for: Transcriptome analysis reveals insight into molecular hydrogen-induced cadmium tolerance in alfalfa: the prominent role of sulfur and (homo)glutathione metabolism
Source: BMC Plant Biol. 2020 Feb 4;20:58. doi: 10.1186/s12870-020-2272-2 (PMC7001311; doi:10.1186/s12870-020-2272-2)
Supplement: Supplementary file 3 — Additional file 3: Table S2. List of differentially expressed genes in Con→Cd vs Con→Con groups. [file 12870_2020_2272_MOESM3_ESM.xls]

## Sheet: DESeq-Sample_S2-Sample_S1-Pvalu
Table S2 | List of differentially expressed genes in Con→Cd vs Con→Con groups.
id	baseMean	baseMean_Sample_S2	baseMean_Sample_S1	foldChange	log2FoldChange	padj	Up_Down	position	description	GO_id	GO_term	KO_id	KO_term
Medtr0001s0660	210.18	415.917	4.44319	93.6078	6.54856	0.114554	Up	502647-507542	zinc-binding alcohol dehydrogenase family protein	GO:0000166,GO:0008270,GO:0016491,GO:0016747,GO:0055114	nucleotide binding|zinc ion binding|oxidoreductase activity|transferase activity, transferring acyl groDowns other than amino-acyl groDowns|oxidation-reduction process	path:ko00010,path:ko00071,path:ko00350,path:ko00625,path:ko00626,path:ko00680,path:ko00830,path:ko00980,path:ko00982,path:ko01200,path:ko01220	Glycolysis / Gluconeogenesis|Fatty acid degradation|Tyrosine metabolism|Chloroalkane and chloroalkene degradation|Naphthalene degradation|Methane metabolism|Retinol metabolism|Metabolism of xenobiotics by cytochrome P450|Drug metabolism - cytochrome P450|Carbon metabolism|Degradation of aromatic compounds
Medtr0002s0900	49.7245	5.40152	94.0475	0.057434	-4.12195	0.832054	Down	341926-343403	hypothetical protein
Medtr0004s0510	1162.24	2257.84	66.6478	33.8771	5.08224	0.749572	Up	246329-247295	small heat shock protein			path:ko04141	Protein processing in endoplasmic reticulum
Medtr0005s0070	93.8297	172.849	14.8106	11.6706	3.54481	0.833532	Up	54138-56407	cytokinin oxidase/dehydrogenase-like protein	GO:0003824,GO:0016614,GO:0050660,GO:0055114	catalytic activity|oxidoreductase activity, acting on CH-OH groDown of donors|flavin adenine dinucleotide binding|oxidation-reduction process	path:ko00908	Zeatin biosynthesis
Medtr0013s0230	115.218	21.6061	208.83	0.103463	-3.27282	0.958035	Down	88191-102409	beta-amyrin synthase	GO:0016866	intramolecular transferase activity	path:ko00909	Sesquiterpenoid and triterpenoid biosynthesis
Medtr0035s0150	642.694	1249.1	36.286	34.4238	5.10533	0.495381	Up	76109-79269	indole-3-acetic acid-amido synthetase			path:ko04075	Plant hormone signal transduction
Medtr0036s0220	328.665	645.482	11.8485	54.4779	5.7676	0.229972	Up	88831-91757	UDP-glucosyltransferase family protein	GO:0008152,GO:0016758	metabolic process|transferase activity, transferring hexosyl groDowns
Medtr0036s0250	63.1848	117.483	8.88638	13.2206	3.72471	0.844914	Up	98198-98772	small heat shock protein			path:ko04141	Protein processing in endoplasmic reticulum
Medtr0039s0080	67.2359	125.585	8.88638	14.1324	3.82093	0.788431	Up	23309-25344	MATE efflux family protein	GO:0006855,GO:0015238,GO:0015297,GO:0016020,GO:0055085	drug transmembrane transport|drug transmembrane transporter activity|antiporter activity|membrane|transmembrane transport
Medtr0045s0110	175.55	29.7084	321.391	0.092437	-3.43539	0.871256	Down	54432-57939	DUF642 family protein
Medtr0050s0090	120.249	239.017	1.48106	161.382	7.33434	0.0874759	Up	30701-31355	hypothetical protein
Medtr0057s0130	104.241	18.9053	189.576	0.0997243	-3.32591	0.942288	Down	43296-59871	glutamine cyclotransferase	GO:0005515	protein binding
Medtr0078s0010	1383.92	2757.48	10.3674	265.975	8.05515	0.26994	Up	2001-3419	UDP-glucosyltransferase family protein	GO:0008152,GO:0016758	metabolic process|transferase activity, transferring hexosyl groDowns
Medtr0078s0060	3258.49	6485.88	31.1023	208.534	7.70414	0.917857	Up	21100-22920	UDP-glucosyltransferase family protein	GO:0008152,GO:0016758	metabolic process|transferase activity, transferring hexosyl groDowns
Medtr0154s0020	426.416	852.091	0.740532	1150.65	10.1682	0.0320396	Up	14171-15307	MAP3K-like kinase	GO:0004672,GO:0004674,GO:0004713,GO:0005524,GO:0006468,GO:0016772	protein kinase activity|protein serine/threonine kinase activity|protein tyrosine kinase activity|ATP binding|protein phosphorylation|transferase activity, transferring phosphorus-containing groDowns
Medtr0154s0040	833.098	1652.87	13.3296	124	6.9542	0.235785	Up	23660-24797	MAP3K-like kinase	GO:0004672,GO:0004674,GO:0004713,GO:0005524,GO:0006468,GO:0016772	protein kinase activity|protein serine/threonine kinase activity|protein tyrosine kinase activity|ATP binding|protein phosphorylation|transferase activity, transferring phosphorus-containing groDowns
Medtr0189s0010	1428.44	2839.85	17.0322	166.734	7.3814	0.362538	Up	1-1354	MAP3K-like kinase	GO:0004672,GO:0004674,GO:0004713,GO:0005524,GO:0006468,GO:0016772	protein kinase activity|protein serine/threonine kinase activity|protein tyrosine kinase activity|ATP binding|protein phosphorylation|transferase activity, transferring phosphorus-containing groDowns
Medtr0252s0030	302.943	595.518	10.3674	57.4412	5.84401	0.206325	Up	10848-12041	basic 7S globulin 2 small subunit%2C putative
Medtr0312s0020	109.577	214.711	4.44319	48.3235	5.59465	0.234686	Up	1691-4889	OPT family oligopeptide transporter	GO:0055085	transmembrane transport
Medtr0361s0010	363.536	690.045	37.0266	18.6365	4.22006	0.603867	Up	8893-10863	heat shock protein HSP20%2C putative			path:ko04141	Protein processing in endoplasmic reticulum
Medtr0415s0060	696.84	1354.43	39.2482	34.5094	5.10892	0.517143	Up	14576-15530	tubby C 2 protein
Medtr0433s0040	882.518	1702.83	62.2047	27.3746	4.77477	0.709979	Up	9676-10251	disease resistance response protein
Medtr0662s0010	120.445	234.966	5.92425	39.6618	5.30968	0.266946	Up	30-860	triose-phosphate transporter family protein
Medtr1157s0010	201.86	388.91	14.8106	26.2588	4.71473	0.379608	Up	233-1381	zinc induced facilitator-like protein
Medtr1361s0010	127.001	252.521	1.48106	170.5	7.41363	0.0823365	Up	649-1566	hypothetical protein
Medtr1g008060	67.127	5.40152	128.853	0.0419202	-4.57621	0.569111	Down	708137-717059	transcription factor jumonji (JmjC) domain protein%2C putative	GO:0003677,GO:0005515,GO:0008270	DNA binding|protein binding|zinc ion binding
Medtr1g008280	96.4651	179.601	13.3296	13.4739	3.75209	0.739241	Up	836416-842304	signal peptide peptidase-like protein	GO:0004190,GO:0016021	aspartic-type endopeptidase activity|integral component of membrane
Medtr1g011800	61.878	6.75191	117.004	0.0577066	-4.11512	0.744928	Down	2282936-2288081	plant/F18G18-200 protein
Medtr1g012710	111.624	4.05114	219.197	0.0184817	-5.75776	0.248009	Down	2607695-2608833	protease inhibitor/seed storage/LTP family protein	GO:0006869	lipid transport
Medtr1g013700	385.926	717.052	54.7993	13.0851	3.70985	0.836882	Up	3292908-3294869	CBL-interacting kinase	GO:0004672,GO:0004674,GO:0004713,GO:0005524,GO:0006468,GO:0007165,GO:0016772	protein kinase activity|protein serine/threonine kinase activity|protein tyrosine kinase activity|ATP binding|protein phosphorylation|signal transduction|transferase activity, transferring phosphorus-containing groDowns	path:ko04068,path:ko04140,path:ko04150,path:ko04151,path:ko04152,path:ko04710,path:ko04910,path:ko04920,path:ko04921,path:ko04922	FoxO signaling pathway|Regulation of autophagy|mTOR signaling pathway|PI3K-Akt signaling pathway|AMPK signaling pathway|Circadian rhythm|Insulin signaling pathway|Adipocytokine signaling pathway|Oxytocin signaling pathway|Glucagon signaling pathway
Medtr1g014120	112.757	18.9053	206.608	0.0915033	-3.45003	0.875161	Down	3114127-3115335	plastocyanin-like domain protein	GO:0005507,GO:0009055	copper ion binding|electron carrier activity
Medtr1g014190	73.2255	9.45267	136.998	0.0689984	-3.85729	0.789674	Down	3077750-3082294	protein phosphatase 2C-like protein	GO:0003824,GO:0004722,GO:0006470	catalytic activity|protein serine/threonine phosphatase activity|protein dephosphorylation
Medtr1g014420	71.8098	8.10229	135.517	0.0597878	-4.064	0.714912	Down	2983258-2986358	armadillo/beta-catenin-like repeat protein	GO:0005488,GO:0005515	binding|protein binding
Medtr1g015165	1792.76	3582.56	2.96213	1209.46	10.2401	0.182608	Up	3744476-3745342	cytosolic class II small heat-shock protein			path:ko04141	Protein processing in endoplasmic reticulum
Medtr1g015650	754.362	1466.51	42.2103	34.743	5.11865	0.53723	Up	3975307-3979166	hypothetical protein
Medtr1g015750	23.697	45.913	1.48106	31	4.9542	0.832054	Up	4020120-4026367	heterotrimeric GTP-binding protein alpha subunit%2C putative	GO:0003924,GO:0004871,GO:0005525,GO:0006184,GO:0007165,GO:0007186,GO:0019001,GO:0031683	GTPase activity|signal transducer activity|GTP binding|obsolete GTP catabolic process|signal transduction|G-protein coDownled receptor signaling pathway|guanyl nucleotide binding|G-protein beta/gamma-subunit complex binding
Medtr1g017020	63.5986	9.45267	117.745	0.0802812	-3.63879	0.917857	Down	4619316-4624368	endo-1%2C4-beta-xylanase A-like protein	GO:0003824,GO:0004553,GO:0005975	catalytic activity|hydrolase activity, hydrolyzing O-glycosyl compounds|carbohydrate metabolic process
Medtr1g017350	137.129	20.2557	254.002	0.0797462	-3.64844	0.932825	Down	4800948-4805633	transcription factor	GO:0046983	protein dimerization activity
Medtr1g017990	342.866	642.781	42.9508	14.9655	3.90357	0.723878	Up	5145127-5146802	ZCF37%2C putative
Medtr1g018590	93.6337	176.9	10.3674	17.063	4.0928	0.596874	Up	5394224-5395861	3-oxo-delta(4%2C5)-steroid 5-beta-reductase-like protein	GO:0000166	nucleotide binding
Medtr1g019750	58.1317	114.782	1.48106	77.5	6.27612	0.256132	Up	5998509-5999666	BRI1 kinase inhibitor 1%2C putative			path:ko04075	Plant hormone signal transduction
Medtr1g019940	85.4007	163.396	7.40532	22.0647	4.46367	0.500738	Up	6088083-6092305	patatin-like phospholipase	GO:0008152	metabolic process
Medtr1g021730	118.354	232.266	4.44319	52.2745	5.70804	0.803105	Up	6608501-6611948	inositol polyphosphate 5-phosphatase I	GO:0046856	phosphatidylinositol dephosphorylation	path:ko00562,path:ko04070	Inositol phosphate metabolism|Phosphatidylinositol signaling system
Medtr1g022250	127.023	244.419	9.62691	25.3891	4.66614	0.398376	Up	6970364-6972206	P-loop nucleoside triphosphate hydrolase sDownerfamily protein	GO:0000166,GO:0005524,GO:0017111	nucleotide binding|ATP binding|nucleoside-triphosphatase activity
Medtr1g023120	82.6564	13.5038	151.809	0.0889527	-3.49082	0.916034	Down	7344378-7348518	beta-like galactosidase	GO:0003824,GO:0004553,GO:0005975	catalytic activity|hydrolase activity, hydrolyzing O-glycosyl compounds|carbohydrate metabolic process
Medtr1g023340	178.272	325.442	31.1023	10.4636	3.38731	0.874181	Up	7468822-7472885	alpha/beta fold hydrolase	GO:0003824	catalytic activity
Medtr1g025250	134.363	16.2046	252.521	0.0641711	-3.96193	0.634357	Down	8042165-8043284	GASA/GAST/Snakin
Medtr1g025980	46.5882	1.35038	91.8259	0.0147059	-6.08746	0.429046	Down	8360879-8362371	peroxidase family protein	GO:0004601,GO:0006979,GO:0020037,GO:0055114	peroxidase activity|response to oxidative stress|heme binding|oxidation-reduction process	path:ko00940	Phenylpropanoid biosynthesis
Medtr1g026740	38.4423	1.35038	75.5342	0.0178777	-5.80569	0.546126	Down	8747237-8751027	peptide/nitrate transporter plant	GO:0005215,GO:0006857,GO:0016020	transporter activity|oligopeptide transport|membrane
Medtr1g027880	26.0275	51.3145	0.740532	69.2941	6.11466	0.555517	Up	9334937-9335884	wall-associated receptor kinase galacturonan-binding protein
Medtr1g029540	225.906	442.925	8.88638	49.8431	5.63932	0.21704	Up	10161428-10162813	zeatin O-glucosyltransferase-like protein	GO:0008152,GO:0016758	metabolic process|transferase activity, transferring hexosyl groDowns	path:ko00908	Zeatin biosynthesis
Medtr1g029750	273.975	513.145	34.805	14.7434	3.882	0.689512	Up	10297868-10300593	transmembrane amino acid transporter family protein
Medtr1g031560	65.646	120.184	11.108	10.8196	3.43558	0.958035	Up	11032638-11035312	stress-induced receptor-like kinase	GO:0004672,GO:0004674,GO:0004713,GO:0005524,GO:0006468,GO:0016772	protein kinase activity|protein serine/threonine kinase activity|protein tyrosine kinase activity|ATP binding|protein phosphorylation|transferase activity, transferring phosphorus-containing groDowns
Medtr1g031640	41.3391	2.70076	79.9774	0.0337691	-4.88815	0.679556	Down	11066540-11068656	pathogenesis-related protein bet V I family protein
Medtr1g031700	74.1621	143.14	5.18372	27.6134	4.7873	0.441841	Up	11106226-11107837	cytochrome P450 family protein	GO:0005506,GO:0009055,GO:0016705,GO:0020037,GO:0055114	iron ion binding|electron carrier activity|oxidoreductase activity, acting on paired donors, with incorporation or reduction of molecular oxygen|heme binding|oxidation-reduction process
Medtr1g031710	28.7283	56.716	0.740532	76.5882	6.25905	0.495709	Up	11111852-11113254	cytochrome P450 family protein	GO:0005506,GO:0009055,GO:0016705,GO:0020037,GO:0055114	iron ion binding|electron carrier activity|oxidoreductase activity, acting on paired donors, with incorporation or reduction of molecular oxygen|heme binding|oxidation-reduction process
Medtr1g032140	77.3638	145.841	8.88638	16.4118	4.03666	0.659246	Up	11388322-11390525	1-aminocyclopropane-1-carboxylate oxidase-like protein	GO:0016491,GO:0016706,GO:0055114	oxidoreductase activity|oxidoreductase activity, acting on paired donors, with incorporation or reduction of molecular oxygen, 2-oxoglutarate as one donor, and incorporation of one atom each of oxygen into both donors|oxidation-reduction process
Medtr1g032240	33.215	63.4679	2.96213	21.4265	4.42132	0.820779	Up	11431636-11432542	1-aminocyclopropane-1-carboxylate oxidase-like protein%2C putative	GO:0016491,GO:0016706,GO:0055114	oxidoreductase activity|oxidoreductase activity, acting on paired donors, with incorporation or reduction of molecular oxygen, 2-oxoglutarate as one donor, and incorporation of one atom each of oxygen into both donors|oxidation-reduction process
Medtr1g032340	1081.59	2072.84	90.3449	22.9436	4.52002	0.898563	Up	11477987-11479986	translocation protein TolB
Medtr1g035090	44.3666	1.35038	87.3827	0.0154536	-6.01591	0.455157	Down	12651869-12656005	inactive Serine/Threonine-kinase BUB1-like protein%2C putative			path:ko04110,path:ko04111,path:ko04113,path:ko04114,path:ko04914	Cell cycle|Cell cycle - yeast|Meiosis - yeast|Oocyte meiosis|Progesterone-mediated oocyte maturation
Medtr1g036490	184.828	365.953	3.70266	98.8353	6.62695	0.109681	Up	13393164-13396256	caffeic acid O-methyltransferase	GO:0008168	methyltransferase activity	path:ko00940	Phenylpropanoid biosynthesis
Medtr1g037070	48.7444	94.5267	2.96213	31.9118	4.99602	0.509237	Up	13626538-13626804	E3 ubiquitin-protein ligase PUB23-like protein%2C putative
Medtr1g037630	190.295	31.0588	349.531	0.0888584	-3.49235	0.842936	Down	13948633-13952626	aspartic proteinase nepenthesin-like protein
Medtr1g037690	435.237	853.441	17.0322	50.1074	5.64695	0.279165	Up	13985699-13986447	transmembrane protein%2C putative
Medtr1g038885	663.799	1295.02	32.5834	39.7447	5.31269	0.446227	Up	14476601-14476951	hypothetical protein
Medtr1g041300	35.8504	1.35038	70.3505	0.019195	-5.70312	0.590185	Down	15358641-15364835	dentin sialophosphoprotein%2C putative
Medtr1g041695	241.239	18.9053	463.573	0.0407818	-4.61593	0.436715	Down	15637367-15646020	phosphate transporter PHO1-like protein	GO:0016021	integral component of membrane
Medtr1g043050	123.386	243.069	3.70266	65.6471	6.03666	0.168292	Up	16126632-16128228	myb-related transcription factor LBM1	GO:0003677,GO:0003682	DNA binding|chromatin binding
Medtr1g043290	72.877	1.35038	144.404	0.00935143	-6.7406	0.232258	Down	16221139-16225311	high affinity inorganic phosphate transporter	GO:0005315,GO:0006817,GO:0016021	inorganic phosphate transmembrane transporter activity|phosphate ion transport|integral component of membrane
Medtr1g043320	72.3107	143.14	1.48106	96.6471	6.59465	0.181991	Up	16239024-16239671	hypothetical protein
Medtr1g043350	36.8959	71.5702	2.22159	32.2157	5.00969	0.597364	Up	16251768-16252550	ethylene-responsive transcription factor 1B	GO:0003677,GO:0003700,GO:0006355	DNA binding|transcription factor activity, sequence-specific DNA binding|regulation of transcription, DNA-templated	path:ko04075	Plant hormone signal transduction
Medtr1g043760	24.0019	1.35038	46.6535	0.0289449	-5.11055	0.917857	Down	16413871-16416863	1-aminocyclopropane-1-carboxylate oxidase	GO:0016491,GO:0016706,GO:0055114	oxidoreductase activity|oxidoreductase activity, acting on paired donors, with incorporation or reduction of molecular oxygen, 2-oxoglutarate as one donor, and incorporation of one atom each of oxygen into both donors|oxidation-reduction process
Medtr1g044120	106.898	17.555	196.241	0.0894562	-3.48268	0.874181	Down	16509136-16515621	DNA repair helicase rad5%2C16%2C putative	GO:0003676,GO:0004386,GO:0005515,GO:0005524,GO:0008270	nucleic acid binding|helicase activity|protein binding|ATP binding|zinc ion binding
Medtr1g046490	98.0987	8.10229	188.095	0.0430755	-4.53699	0.495381	Down	17524067-17524777	disease resistance-responsive%2C dirigent domain protein
Medtr1g047010	135.038	247.12	22.9565	10.7647	3.42824	0.859972	Up	17726695-17730393	C2H2-type zinc finger protein	GO:0005622,GO:0008270	intracellular|zinc ion binding
Medtr1g047370	357.35	29.7084	684.992	0.0433704	-4.52714	0.512959	Down	17906812-17912121	pectate lyase family protein			path:ko00040	Pentose and glucuronate interconversions
Medtr1g047960	58.0228	109.381	6.66478	16.4118	4.03666	0.742706	Up	18141143-18142117	polygalacturonase inhibitor protein
Medtr1g050220	221.811	428.071	15.5512	27.5266	4.78276	0.369317	Up	19173997-19176057	caffeic acid O-methyltransferase	GO:0008168	methyltransferase activity	path:ko00940	Phenylpropanoid biosynthesis
Medtr1g050382	179.209	344.347	14.0701	24.4737	4.61316	0.404769	Up	19317347-19318768	zinc finger%2C C3HC4 type (RING finger) protein	GO:0005515,GO:0008270	protein binding|zinc ion binding
Medtr1g050448	62.8145	2.70076	122.928	0.0219702	-5.50831	0.399092	Down	19411812-19415086	Pmr5/Cas1p GDSL/SGNH-like acyl-esterase family protein
Medtr1g050502	108.989	203.908	14.0701	14.4923	3.85721	0.670997	Up	19499599-19502165	bZIP transcription factor	GO:0003700,GO:0006355,GO:0043565	transcription factor activity, sequence-specific DNA binding|regulation of transcription, DNA-templated|sequence-specific DNA binding
Medtr1g051195	468.931	922.31	15.5512	59.3081	5.89016	0.258727	Up	19994463-19995205	Hop-interacting protein THI031%2C putative
Medtr1g052535	36.2207	1.35038	71.091	0.0189951	-5.71823	0.583469	Down	21396394-21400938	GTP-binding protein TypA/BipA	GO:0003924,GO:0005525	GTPase activity|GTP binding
Medtr1g054185	144.251	286.281	2.22159	128.863	7.00969	0.0946148	Up	23200459-23201810	hypothetical protein
Medtr1g057110	165.247	326.792	3.70266	88.2588	6.46367	0.119001	Up	25083516-25084132	Kunitz type trypsin inhibitor / Alpha-fucosidase	GO:0004866	endopeptidase inhibitor activity
Medtr1g057290	174.7	345.698	3.70266	93.3647	6.54481	0.114554	Up	25176238-25177137	transmembrane protein%2C putative
Medtr1g058100	42.9073	85.074	0.740532	114.882	6.84401	0.281576	Up	25568947-25571849	ubiquitin-conjugating enzyme	GO:0016881	acid-amino acid ligase activity
Medtr1g058490	379.261	717.052	41.4698	17.291	4.11195	0.658708	Up	25782530-25783927	F-box protein
Medtr1g060500	23.3267	45.913	0.740532	62	5.9542	0.634357	Up	26327139-26330053	GDSL-like lipase/acylhydrolase
Medtr1g061170	67.6062	125.585	9.62691	13.0452	3.70545	0.832054	Up	26682280-26685220	heat shock transcription factor A3	GO:0003700,GO:0005634,GO:0006355,GO:0043565	transcription factor activity, sequence-specific DNA binding|nucleus|regulation of transcription, DNA-templated|sequence-specific DNA binding
Medtr1g061540	243.657	473.984	13.3296	35.5588	5.15214	0.299156	Up	26861749-26863761	plant/T32M21-140 protein
Medtr1g062340	169.168	337.595	0.740532	455.882	8.83252	0.0414872	Up	27207364-27208237	allergen Pru protein%2C putative
Medtr1g062590	323.242	642.781	3.70266	173.6	7.43962	0.0809622	Up	27388450-27390478	allergen Pru protein%2C putative
Medtr1g062690	579.009	1157.28	0.740532	1562.76	10.6099	0.0333684	Up	27443237-27444166	allergen Pru protein%2C putative
Medtr1g062880	450.352	831.835	68.8694	12.0784	3.59436	0.919589	Up	27559939-27566660	eukaryotic-type carbonic anhydrase	GO:0004089,GO:0006730,GO:0008270	carbonate dehydratase activity|one-carbon metabolic process|zinc ion binding	path:ko00910	Nitrogen metabolism
Medtr1g063180	90.6716	16.2046	165.139	0.0981271	-3.3492	0.958035	Down	27819581-27840479	sDownpressor of auxin resistance 1 protein			path:ko03013	RNA transport
Medtr1g063900	267.724	496.94	38.5076	12.905	3.68986	0.774802	Up	28064531-28068185	cysteine proteinase sDownerfamily protein
Medtr1g066380	752.925	1473.27	32.5834	45.2152	5.49874	0.446227	Up	28604011-28607006	cationic peroxidase	GO:0004601,GO:0006979,GO:0020037,GO:0055114	peroxidase activity|response to oxidative stress|heme binding|oxidation-reduction process	path:ko00940	Phenylpropanoid biosynthesis
Medtr1g066640	62.0086	118.834	5.18372	22.9244	4.51881	0.552698	Up	28634961-28636619	cationic peroxidase	GO:0004601,GO:0006979,GO:0020037,GO:0055114	peroxidase activity|response to oxidative stress|heme binding|oxidation-reduction process	path:ko00940	Phenylpropanoid biosynthesis
Medtr1g066810	64.6441	125.585	3.70266	33.9176	5.08396	0.404649	Up	28712886-28715421	import inner membrane translocase subunit TIM14
Medtr1g066860	347.701	60.7672	634.636	0.0957513	-3.38456	0.964512	Down	28735504-28737396	40S ribosomal protein S23-1	GO:0003735,GO:0005622,GO:0005840,GO:0006412,GO:0015935	structural constituent of ribosome|intracellular|ribosome|translation|small ribosomal subunit	path:ko03010	Ribosome
Medtr1g067180	481.977	958.771	5.18372	184.958	7.53105	0.834501	Up	28920980-28923571	glutathione S-transferase tau	GO:0005515	protein binding	path:ko00480,path:ko00980,path:ko00982	Glutathione metabolism|Metabolism of xenobiotics by cytochrome P450|Drug metabolism - cytochrome P450
Medtr1g067650	1193.17	2368.57	17.7728	133.27	7.0582	0.333633	Up	29206724-29207532	C2H2 type zinc finger transcription factor family protein	GO:0005622,GO:0008270	intracellular|zinc ion binding
Medtr1g068810	26.0275	51.3145	0.740532	69.2941	6.11466	0.555517	Up	29365957-29369779	soluble inorganic pyrophosphatase	GO:0000287,GO:0004427,GO:0005737,GO:0006796	magnesium ion binding|inorganic diphosphatase activity|cytoplasm|phosphate-containing compound metabolic process	path:ko00190	Oxidative phosphorylation
Medtr1g069325	26.2235	1.35038	51.0967	0.026428	-5.24179	0.852861	Down	29931333-29938023	pfkB family carbohydrate kinase	GO:0004747,GO:0006014,GO:0016773	ribokinase activity|D-ribose metabolic process|phosphotransferase activity, alcohol groDown as acceptor
Medtr1g069470	122.732	4.05114	241.413	0.0167809	-5.89703	0.221163	Down	30086956-30090723	LRR receptor-like kinase family protein	GO:0004672,GO:0004674,GO:0004713,GO:0005524,GO:0006468,GO:0016772	protein kinase activity|protein serine/threonine kinase activity|protein tyrosine kinase activity|ATP binding|protein phosphorylation|transferase activity, transferring phosphorus-containing groDowns
Medtr1g069940	458.89	892.602	25.1781	35.4516	5.14778	0.38949	Up	30623384-30624421	ethylene-responsive transcription factor 1B	GO:0003677,GO:0003700,GO:0006355	DNA binding|transcription factor activity, sequence-specific DNA binding|regulation of transcription, DNA-templated	path:ko04075	Plant hormone signal transduction
Medtr1g069945	379.261	740.009	18.5133	39.9718	5.32091	0.321535	Up	30628970-30630008	AP2 domain class transcription factor	GO:0003677,GO:0003700,GO:0006355	DNA binding|transcription factor activity, sequence-specific DNA binding|regulation of transcription, DNA-templated	path:ko04075	Plant hormone signal transduction
Medtr1g069960	793.436	1508.38	78.4964	19.2159	4.26423	0.848618	Up	30641535-30642361	ethylene response factor	GO:0003677,GO:0003700,GO:0006355	DNA binding|transcription factor activity, sequence-specific DNA binding|regulation of transcription, DNA-templated
Medtr1g070205	117.461	220.112	14.8106	14.8618	3.89353	0.646902	Up	30903876-30905248	lateral organ boundaries (LOB) domain protein
Medtr1g070240	24.0019	47.2633	0.740532	63.8235	5.99602	0.608396	Up	30945915-30949347	Bet1-like SNARE protein 1-1			path:ko04130	SNARE interactions in vesicular transport
Medtr1g070380	79.324	151.243	7.40532	20.4235	4.35216	0.545795	Up	31143883-31149683	poly(rC)-binding-like protein	GO:0003723	RNA binding
Medtr1g072110	70.6772	130.987	10.3674	12.6345	3.65929	0.842936	Up	31980235-31981441	ovate transcriptional repressor
Medtr1g072380	422.343	829.134	15.5512	53.3165	5.73651	0.264781	Up	32126174-32127636	xyloglucanase-specific endoglucanase inhibitor protein
Medtr1g072490	24.7425	47.2633	2.22159	21.2745	4.41105	0.945795	Up	32163464-32165521	phenazine biosynthesis PhzC/PhzF family protein
Medtr1g072500	440.028	815.63	64.4263	12.6599	3.66219	0.891523	Up	32166295-32169481	phenazine biosynthesis PhzC/PhzF family protein	GO:0003824,GO:0009058	catalytic activity|biosynthetic process
Medtr1g073260	36.6563	68.8694	4.44319	15.5	3.9542	0.930056	Up	32512964-32516186	hypothetical protein
Medtr1g073670	57.5001	5.40152	109.599	0.0492846	-4.34272	0.693801	Down	32684414-32685486	hypothetical protein
Medtr1g073740	1188.01	2360.47	15.5512	151.787	7.24591	0.306477	Up	32719579-32723928	cellulose synthase-like protein D3
Medtr1g074160	24.0019	1.35038	46.6535	0.0289449	-5.11055	0.917857	Down	32949714-32953706	auxin-induced 5NG4-like protein
Medtr1g074370	94.8752	174.199	15.5512	11.2017	3.48564	0.865313	Up	33042222-33043578	ethylene-responsive transcription factor 1B	GO:0003677,GO:0003700,GO:0006355	DNA binding|transcription factor activity, sequence-specific DNA binding|regulation of transcription, DNA-templated	path:ko04075	Plant hormone signal transduction
Medtr1g075170	36.8959	2.70076	71.091	0.0379902	-4.71823	0.783406	Down	33228477-33233032	sieve element occlusion protein
Medtr1g075340	145.689	279.529	11.8485	23.5919	4.56022	0.420862	Up	33356256-33356876	inhibitor of trypsin and hageman factor-like protein	GO:0004867,GO:0009611	serine-type endopeptidase inhibitor activity|response to wounding
Medtr1g075380	214.188	394.311	34.0645	11.5754	3.533	0.821942	Up	33381725-33382370	inhibitor of trypsin and hageman factor-like protein	GO:0004867,GO:0009611	serine-type endopeptidase inhibitor activity|response to wounding
Medtr1g075680	92.1744	8.10229	176.247	0.0459713	-4.44312	0.528265	Down	33531344-33535102	kinesin motor domain protein	GO:0003777,GO:0005524,GO:0005875,GO:0007018	microtubule motor activity|ATP binding|microtubule associated complex|microtubule-based movement
Medtr1g076700	87.4045	14.8542	159.955	0.0928649	-3.42872	0.921371	Down	34233962-34239807	microtubule associated protein%2C MAP65/ASE1 family protein
Medtr1g077600	18.6004	36.4603	0.740532	49.2353	5.62162	0.832054	Up	34645345-34648290	Dof-type zinc finger DNA-binding family protein	GO:0003677,GO:0006355,GO:0008270	DNA binding|regulation of transcription, DNA-templated|zinc ion binding
Medtr1g077840	62.8145	2.70076	122.928	0.0219702	-5.50831	0.399092	Down	34785116-34788483	OPT family oligopeptide transporter	GO:0055085	transmembrane transport
Medtr1g077870	81.9812	149.892	14.0701	10.6533	3.41322	0.917857	Up	34803897-34806622	aluminum-activated malate transporter
Medtr1g077890	1258.38	2490.1	26.6591	93.4052	6.54543	0.44104	Up	34809215-34813563	cystathionine beta-lyase/cystathionine gamma-synthase	GO:0003824,GO:0030170	catalytic activity|pyridoxal phosphate binding	path:ko00270,path:ko00450	Cysteine and methionine metabolism|Selenocompound metabolism
Medtr1g080250	51.4452	99.9282	2.96213	33.7353	5.07619	0.871256	Up	35626802-35632190	L-allo-threonine aldolase-like protein	GO:0003824,GO:0030170	catalytic activity|pyridoxal phosphate binding	path:ko00260,path:ko01230	Glycine, serine and threonine metabolism|Biosynthesis of amino acids
Medtr1g080440	57.1952	4.05114	110.339	0.0367154	-4.76747	0.573754	Down	35780478-35784001	LRR receptor-like kinase family protein	GO:0004672,GO:0004674,GO:0004713,GO:0005515,GO:0005524,GO:0006468,GO:0016772	protein kinase activity|protein serine/threonine kinase activity|protein tyrosine kinase activity|protein binding|ATP binding|protein phosphorylation|transferase activity, transferring phosphorus-containing groDowns
Medtr1g081230	95.3543	179.601	11.108	16.1686	4.01513	0.624046	Up	36147123-36147680	import inner membrane translocase subunit TIM22
Medtr1g081620	54.2984	2.70076	105.896	0.0255039	-5.29314	0.489403	Down	36280218-36284490	O-acetylserine (thiol) lyase	GO:0004124,GO:0006535	cysteine synthase activity|cysteine biosynthetic process from serine	path:ko00270,path:ko00920,path:ko01200,path:ko01230	Cysteine and methionine metabolism|Sulfur metabolism|Carbon metabolism|Biosynthesis of amino acids
Medtr1g083420	1172.37	2301.05	43.6914	52.666	5.7188	0.573754	Up	37127369-37129885	hypoxia-responsive family protein
Medtr1g083910	46.5882	1.35038	91.8259	0.0147059	-6.08746	0.429046	Down	37370606-37378687	SART-1 family protein			path:ko03040	Spliceosome
Medtr1g083950	66.4518	4.05114	128.853	0.0314402	-4.99125	0.479324	Down	37410238-37411974	universal stress family protein
Medtr1g084990	331.018	22.9565	639.079	0.0359212	-4.79902	0.426503	Down	37937971-37942367	hypothetical protein
Medtr1g085160	42.2974	82.3733	2.22159	37.0784	5.21251	0.50992	Up	38021654-38026874	phytochrome protein A	GO:0000155,GO:0004871,GO:0005515,GO:0005524,GO:0006355,GO:0007165,GO:0009584,GO:0009585,GO:0009881,GO:0016020,GO:0017006,GO:0018298,GO:0042803	phosphorelay sensor kinase activity|signal transducer activity|protein binding|ATP binding|regulation of transcription, DNA-templated|signal transduction|detection of visible light|red, far-red light phototransduction|photoreceptor activity|membrane|protein-tetrapyrrole linkage|protein-chromophore linkage|protein homodimerization activity	path:ko04712	Circadian rhythm - plant
Medtr1g085640	185.264	341.646	28.8807	11.8296	3.56432	0.792032	Up	38268101-38269978	myb transcription factor MYB64	GO:0003677,GO:0003682	DNA binding|chromatin binding
Medtr1g086080	458.041	887.2	28.8807	30.7195	4.94108	0.444146	Up	38521884-38528582	ABC transporter B family protein	GO:0000166,GO:0005524,GO:0006810,GO:0016021,GO:0016887,GO:0017111,GO:0042626,GO:0055085	nucleotide binding|ATP binding|transport|integral component of membrane|ATPase activity|nucleoside-triphosphatase activity|ATPase activity, coDownled to transmembrane movement of substances|transmembrane transport	path:ko02010,path:ko04976	ABC transporters|Bile secretion
Medtr1g086095	82.2861	151.243	13.3296	11.3464	3.50416	0.874181	Up	38539377-38541799	ABC transporter B family protein	GO:0000166,GO:0005524,GO:0006810,GO:0016021,GO:0016887,GO:0017111,GO:0042626,GO:0055085	nucleotide binding|ATP binding|transport|integral component of membrane|ATPase activity|nucleoside-triphosphatase activity|ATPase activity, coDownled to transmembrane movement of substances|transmembrane transport	path:ko02010,path:ko04976	ABC transporters|Bile secretion
Medtr1g086320	418.509	831.835	5.18372	160.471	7.32617	0.100838	Up	38628179-38629883	cationic peroxidase	GO:0004601,GO:0006979,GO:0020037,GO:0055114	peroxidase activity|response to oxidative stress|heme binding|oxidation-reduction process	path:ko00940	Phenylpropanoid biosynthesis
Medtr1g086490	492.345	981.727	2.96213	331.426	8.37255	0.0653495	Up	38696755-38697783	cationic peroxidase	GO:0004601,GO:0006979,GO:0020037,GO:0055114	peroxidase activity|response to oxidative stress|heme binding|oxidation-reduction process	path:ko00940	Phenylpropanoid biosynthesis
Medtr1g086530	342.017	683.293	0.740532	922.706	9.84973	0.0320396	Up	38719605-38720569	myb transcription factor	GO:0003677,GO:0003682	DNA binding|chromatin binding
Medtr1g087920	667.306	1299.07	35.5455	36.5466	5.19166	0.48494	Up	39359724-39361274	ethylene response factor	GO:0003677,GO:0003700,GO:0006355	DNA binding|transcription factor activity, sequence-specific DNA binding|regulation of transcription, DNA-templated
Medtr1g088840	611.244	1195.09	27.3997	43.6169	5.44681	0.58507	Up	39760702-39762079	glutathione S-transferase%2C amine-terminal domain protein	GO:0005515	protein binding	path:ko00480,path:ko00980,path:ko00982	Glutathione metabolism|Metabolism of xenobiotics by cytochrome P450|Drug metabolism - cytochrome P450
Medtr1g090100	1863.07	3667.64	58.502	62.6925	5.97022	0.788431	Up	40342187-40343905	glutathione S-transferase	GO:0005515	protein binding	path:ko00480,path:ko00980,path:ko00982	Glutathione metabolism|Metabolism of xenobiotics by cytochrome P450|Drug metabolism - cytochrome P450
Medtr1g090150	133.143	263.324	2.96213	88.8971	6.47406	0.122177	Up	40382849-40384473	glutathione S-transferase%2C amine-terminal domain protein	GO:0005515	protein binding	path:ko00480,path:ko00980,path:ko00982	Glutathione metabolism|Metabolism of xenobiotics by cytochrome P450|Drug metabolism - cytochrome P450
Medtr1g090520	172.174	321.391	22.9565	14	3.80735	0.674631	Up	40539174-40543053	LRR receptor-like kinase family protein	GO:0004672,GO:0004674,GO:0004713,GO:0005524,GO:0006468,GO:0016772	protein kinase activity|protein serine/threonine kinase activity|protein tyrosine kinase activity|ATP binding|protein phosphorylation|transferase activity, transferring phosphorus-containing groDowns
Medtr1g090770	522.51	1031.69	13.3296	77.3987	6.27424	0.225691	Up	40782150-40783243	transmembrane protein%2C putative
Medtr1g090820	28.4451	1.35038	55.5399	0.0243137	-5.36209	0.781552	Down	40845877-40847905	leghemoglobin Lb120-1	GO:0005506,GO:0015671,GO:0019825,GO:0020037	iron ion binding|oxygen transport|oxygen binding|heme binding
Medtr1g093080	23.3267	45.913	0.740532	62	5.9542	0.634357	Up	41922713-41924965	myb-like transcription factor family protein
Medtr1g093100	1500.64	3000.55	0.740532	4051.88	11.9844	0.0878982	Up	33776910-33778613	xyloglucanase-specific endoglucanase inhibitor protein
Medtr1g094215	90.5191	164.747	16.2917	10.1123	3.33804	0.931035	Up	42419604-42424076	armadillo/beta-catenin repeat protein	GO:0000151,GO:0004842,GO:0005488,GO:0005515,GO:0016567	ubiquitin ligase complex|ubiquitin-protein transferase activity|binding|protein binding|protein ubiquitination
Medtr1g094620	167.229	2.70076	331.758	0.00814076	-6.94062	0.114554	Down	42518377-42522742	transmembrane amino acid transporter family protein			path:ko04721,path:ko04723,path:ko04727	Synaptic vesicle cycle|Retrograde endocannabinoid signaling|GABAergic synapse
Medtr1g095730	573.193	1139.72	6.66478	171.007	7.41791	0.119652	Up	43091130-43092110	hypothetical protein
Medtr1g095830	291.595	18.9053	564.285	0.0335032	-4.89956	0.379235	Down	43130553-43134125	ATP synthase D chain			path:ko00190	Oxidative phosphorylation
Medtr1g095900	94.8098	14.8542	174.765	0.084995	-3.55648	0.861571	Down	43175735-43177248	ureidoglycolate hydrolase
Medtr1g096310	231.068	37.8107	424.325	0.0891079	-3.4883	0.861618	Down	43364174-43366117	caffeic acid O-methyltransferase	GO:0008168	methyltransferase activity	path:ko00940	Phenylpropanoid biosynthesis
Medtr1g097910	811.013	1558.34	63.6857	24.4692	4.6129	0.728103	Up	44132269-44133790	chalcone and stilbene synthase family protein	GO:0003824,GO:0008152,GO:0009058,GO:0016746,GO:0016747	catalytic activity|metabolic process|biosynthetic process|transferase activity, transferring acyl groDowns|transferase activity, transferring acyl groDowns other than amino-acyl groDowns	path:ko00941,path:ko04712	Flavonoid biosynthesis|Circadian rhythm - plant
Medtr1g098460	679.394	1301.77	57.0209	22.8296	4.51284	0.690899	Up	44330832-44333991	AP2 domain class transcription factor	GO:0003677,GO:0003700,GO:0006355	DNA binding|transcription factor activity, sequence-specific DNA binding|regulation of transcription, DNA-templated
Medtr1g099190	17.25	33.7595	0.740532	45.5882	5.51059	0.898563	Up	44747593-44752913	RNA-binding (RRM/RBD/RNP motif) family protein	GO:0000166	nucleotide binding
Medtr1g099280	820.182	1590.75	49.6156	32.0615	5.00277	0.645588	Up	44809048-44816157	ABC transporter-like family-protein	GO:0000166,GO:0005524,GO:0006810,GO:0016021,GO:0016887,GO:0017111,GO:0042626,GO:0055085	nucleotide binding|ATP binding|transport|integral component of membrane|ATPase activity|nucleoside-triphosphatase activity|ATPase activity, coDownled to transmembrane movement of substances|transmembrane transport	path:ko02010,path:ko04976	ABC transporters|Bile secretion
Medtr1g099810	44.3883	85.074	3.70266	22.9765	4.52209	0.662179	Up	45040796-45042198	heavy metal transport/detoxification sDownerfamily protein
Medtr1g099840	1453.66	2869.56	37.7671	75.9804	6.24756	0.569111	Up	45060414-45063354	heat shock protein 81-2	GO:0005524,GO:0006457,GO:0006950,GO:0051082	ATP binding|protein folding|response to stress|unfolded protein binding	path:ko04141,path:ko04151,path:ko04612,path:ko04621,path:ko04626,path:ko04914,path:ko04915	Protein processing in endoplasmic reticulum|PI3K-Akt signaling pathway|Antigen processing and presentation|NOD-like receptor signaling pathway|Plant-pathogen interaction|Progesterone-mediated oocyte maturation|Estrogen signaling pathway
Medtr1g100733	142.923	275.478	10.3674	26.5714	4.7318	0.372832	Up	45666650-45667794	Clavata3/ESR (CLE) gene family member MtCLE05
Medtr1g100960	57.7615	114.782	0.740532	155	7.27612	0.179801	Up	45334310-45335758	60S ribosomal protein L36	GO:0003735,GO:0005622,GO:0005840,GO:0006412	structural constituent of ribosome|intracellular|ribosome|translation	path:ko03010	Ribosome
Medtr1g100970	54.8865	105.33	4.44319	23.7059	4.56717	0.573754	Up	45340210-45345073	plant regulator RWP-RK family protein	GO:0005515	protein binding
Medtr1g102240	89.3865	172.849	5.92425	29.1765	4.86673	0.381473	Up	46174940-46176157	metal ion-binding protein%2C putative
Medtr1g102510	165.857	306.537	25.1781	12.1747	3.60582	0.770882	Up	46310216-46311577	hydroxyproline-rich glycoprotein family protein
Medtr1g103680	410.668	787.272	34.0645	23.1113	4.53052	0.529105	Up	46933000-46934958	cytochrome P450 family protein	GO:0005506,GO:0009055,GO:0016705,GO:0020037,GO:0055114	iron ion binding|electron carrier activity|oxidoreductase activity, acting on paired donors, with incorporation or reduction of molecular oxygen|heme binding|oxidation-reduction process
Medtr1g105290	30.2965	1.35038	59.2425	0.0227941	-5.45519	0.729662	Down	47404086-47410334	MAP kinase kinase kinase	GO:0004672,GO:0004674,GO:0004713,GO:0005524,GO:0006468,GO:0016772	protein kinase activity|protein serine/threonine kinase activity|protein tyrosine kinase activity|ATP binding|protein phosphorylation|transferase activity, transferring phosphorus-containing groDowns
Medtr1g105480	145.275	20.2557	270.294	0.0749396	-3.73813	0.729457	Down	47480089-47482381	thiazole biosynthetic enzyme			path:ko00730	Thiamine metabolism
Medtr1g105495	127.851	5.40152	250.3	0.0215802	-5.53415	0.262697	Down	47494188-47496491	xyloglucan endotransglucosylase/hydrolase family protein	GO:0004553,GO:0005975	hydrolase activity, hydrolyzing O-glycosyl compounds|carbohydrate metabolic process
Medtr1g105855	436.914	22.9565	850.871	0.02698	-5.21197	0.370387	Down	47781498-47783444	salt stress response/antifungal domain protein
Medtr1g105860	373.25	14.8542	731.645	0.0203025	-5.6222	0.27126	Down	47787796-47789975	cysteine-rich RLK (receptor-like kinase) protein
Medtr1g106215	568.445	1115.41	21.4754	51.9391	5.69875	0.331601	Up	48118422-48119165	hypothetical protein
Medtr1g107215	676.236	1328.78	23.697	56.0735	5.80925	0.350053	Up	48522858-48523958	plant basic secretory protein (BSP) family protein
Medtr1g109120	55.0607	109.381	0.740532	147.706	7.20658	0.191649	Up	49304703-49310692	phosphatidylserine synthase			path:ko00564	Glycerophospholipid metabolism
Medtr1g109430	545.968	1051.95	39.9887	26.3061	4.71733	0.917857	Up	49484612-49489514	lipid phosphate phosphatase-like protein	GO:0003824,GO:0016020	catalytic activity|membrane
Medtr1g110350	105.112	199.856	10.3674	19.2773	4.26883	0.526759	Up	49792854-49798067	cysteinyl-tRNA synthetase	GO:0004817,GO:0005524,GO:0006423	cysteine-tRNA ligase activity|ATP binding|cysteinyl-tRNA aminoacylation	path:ko00970	Aminoacyl-tRNA biosynthesis
Medtr1g110760	47.5247	89.1252	5.92425	15.0441	3.91113	0.861618	Up	49993658-49995728	hypothetical protein
Medtr1g111000	65.9509	6.75191	125.15	0.0539506	-4.21222	0.689512	Down	50119122-50123028	alpha-glucosidase	GO:0003824,GO:0004553,GO:0005975,GO:0030246	catalytic activity|hydrolase activity, hydrolyzing O-glycosyl compounds|carbohydrate metabolic process|carbohydrate binding
Medtr1g111240	281.01	559.058	2.96213	188.735	7.56022	0.0725437	Up	50239925-50242309	cytochrome P450 family cinnamate 4-hydroxylase	GO:0005506,GO:0009055,GO:0016705,GO:0020037,GO:0055114	iron ion binding|electron carrier activity|oxidoreductase activity, acting on paired donors, with incorporation or reduction of molecular oxygen|heme binding|oxidation-reduction process	path:ko00130,path:ko00360,path:ko00940,path:ko00941,path:ko00945,path:ko01220	Ubiquinone and other terpenoid-quinone biosynthesis|Phenylalanine metabolism|Phenylpropanoid biosynthesis|Flavonoid biosynthesis|Stilbenoid, diarylheptanoid and gingerol biosynthesis|Degradation of aromatic compounds
Medtr1g111510	193.322	351.099	35.5455	9.87745	3.30414	0.917857	Up	50384418-50386469	MFS transporter
Medtr1g111660	55.8884	8.10229	103.674	0.0781513	-3.67759	0.943888	Down	50472618-50483033	hypothetical protein
Medtr1g112030	182.127	16.2046	348.05	0.0465582	-4.42482	0.479767	Down	50652675-50655412	2Fe-2S ferredoxin sDownerfamily protein	GO:0009055,GO:0022900,GO:0051536,GO:0051537	electron carrier activity|electron transport chain|iron-sulfur cluster binding|2 iron, 2 sulfur cluster binding	path:ko00195	Photosynthesis
Medtr1g112660	557.903	1065.45	50.3562	21.1583	4.40315	0.528859	Up	50995788-50999498	plant phospholipase-like protein
Medtr1g113960	182.018	332.194	31.8429	10.4323	3.38298	0.876529	Up	51409019-51417331	ACT-like tyrosine kinase family protein	GO:0004672,GO:0004674,GO:0004713,GO:0005524,GO:0006468,GO:0016772	protein kinase activity|protein serine/threonine kinase activity|protein tyrosine kinase activity|ATP binding|protein phosphorylation|transferase activity, transferring phosphorus-containing groDowns
Medtr1g114640	101.235	195.805	6.66478	29.3791	4.87672	0.365924	Up	51753109-51754398	GRAM domain protein/ABA-responsive-like protein
Medtr1g115195	220.722	419.969	21.4754	19.5558	4.28952	0.513462	Up	51864615-51865729	glutathione S-transferase	GO:0005515	protein binding	path:ko00480,path:ko00980,path:ko00982	Glutathione metabolism|Metabolism of xenobiotics by cytochrome P450|Drug metabolism - cytochrome P450
Medtr1g115310	182.759	355.15	10.3674	34.2563	5.0983	0.296466	Up	52021502-52021892	hypothetical protein
Medtr1g115345	4240.52	8473.64	7.40532	1144.26	10.1602	0.832054	Up	52052229-52053348	C2H2-type zinc finger protein	GO:0005622,GO:0008270	intracellular|zinc ion binding
Medtr1g115400	58.8287	108.03	9.62691	11.2217	3.48822	0.963587	Up	52096685-52098889	F-box plant-like protein	GO:0005515	protein binding
Medtr1g115790	28.0531	55.3656	0.740532	74.7647	6.22429	0.510216	Up	52374029-52376944	white-brown-complex ABC transporter family protein	GO:0000166,GO:0005524,GO:0016887,GO:0017111	nucleotide binding|ATP binding|ATPase activity|nucleoside-triphosphatase activity
Medtr1g116520	210.725	6.75191	414.698	0.0162815	-5.94062	0.191649	Down	52715262-52719740	Pti1-like kinase	GO:0004672,GO:0004713,GO:0005524,GO:0006468,GO:0016772	protein kinase activity|protein tyrosine kinase activity|ATP binding|protein phosphorylation|transferase activity, transferring phosphorus-containing groDowns	path:ko04626	Plant-pathogen interaction
Medtr2g005130	490.384	930.413	50.3562	18.4766	4.20763	0.693413	Up	54899-57356	peptide/nitrate transporter	GO:0005215,GO:0006857,GO:0016020	transporter activity|oligopeptide transport|membrane
Medtr2g005840	28.4887	54.0152	2.96213	18.2353	4.18866	0.953207	Up	338762-345315	evolutionarily carboxy-terminal region protein
Medtr2g007950	380.263	734.607	25.9186	28.3429	4.82491	0.431867	Up	1211301-1212346	Thionin related
Medtr2g007960	435.781	857.492	14.0701	60.9443	5.92942	0.242969	Up	1213087-1215762	auxin-induced 5NG4-like protein
Medtr2g008050	25.0474	48.6137	1.48106	32.8235	5.03666	0.781552	Up	1261121-1264102	actin-related protein 4A	GO:0005524	ATP binding
Medtr2g008710	231.699	445.626	17.7728	25.0735	4.64809	0.410861	Up	1583990-1585708	cationic peroxidase	GO:0004601,GO:0006979,GO:0020037,GO:0055114	peroxidase activity|response to oxidative stress|heme binding|oxidation-reduction process	path:ko00940	Phenylpropanoid biosynthesis
Medtr2g008730	173.263	329.493	17.0322	19.3453	4.27391	0.509237	Up	1591372-1593732	cationic peroxidase	GO:0004601,GO:0006979,GO:0020037,GO:0055114	peroxidase activity|response to oxidative stress|heme binding|oxidation-reduction process	path:ko00940	Phenylpropanoid biosynthesis
Medtr2g009230	76.1876	9.45267	142.923	0.0661384	-3.91837	0.751924	Down	1833036-1833561	L-ascorbate oxidase			path:ko00053	Ascorbate and aldarate metabolism
Medtr2g009480	226.842	2.70076	450.984	0.0059886	-7.38356	0.0915299	Down	1929386-1930020	leguminosin groDown485 secreted peptide
Medtr2g010300	45.3031	89.1252	1.48106	60.1765	5.91113	0.362538	Up	2320125-2321717	cytochrome P450 family protein	GO:0005506,GO:0009055,GO:0016705,GO:0020037,GO:0055114	iron ion binding|electron carrier activity|oxidoreductase activity, acting on paired donors, with incorporation or reduction of molecular oxygen|heme binding|oxidation-reduction process
Medtr2g010380	55.7359	110.731	0.740532	149.529	7.22429	0.190266	Up	2349982-2351514	cytochrome P450 family protein	GO:0005506,GO:0009055,GO:0016705,GO:0020037,GO:0055114	iron ion binding|electron carrier activity|oxidoreductase activity, acting on paired donors, with incorporation or reduction of molecular oxygen|heme binding|oxidation-reduction process
Medtr2g010470	41.3173	79.6725	2.96213	26.8971	4.74938	0.620319	Up	2397237-2400892	LRR receptor-like kinase family protein	GO:0004672,GO:0004674,GO:0004713,GO:0005524,GO:0006468,GO:0016772	protein kinase activity|protein serine/threonine kinase activity|protein tyrosine kinase activity|ATP binding|protein phosphorylation|transferase activity, transferring phosphorus-containing groDowns
Medtr2g010490	34.7396	1.35038	68.1289	0.019821	-5.65683	0.610055	Down	2407230-2411000	hypothetical protein
Medtr2g010760	123.386	13.5038	233.267	0.0578898	-4.11055	0.585869	Down	2509682-2516525	kinesin motor catalytic domain protein	GO:0003777,GO:0005524,GO:0005875,GO:0007018	microtubule motor activity|ATP binding|microtubule associated complex|microtubule-based movement
Medtr2g011180	234.64	453.728	15.5512	29.1765	4.86673	0.48969	Up	2681088-2686753	G-type lectin S-receptor-like Serine/Threonine-kinase	GO:0004672,GO:0004674,GO:0004713,GO:0005524,GO:0006468,GO:0016772	protein kinase activity|protein serine/threonine kinase activity|protein tyrosine kinase activity|ATP binding|protein phosphorylation|transferase activity, transferring phosphorus-containing groDowns
Medtr2g014470	416.876	819.681	14.0701	58.257	5.86436	0.246359	Up	4141807-4143789	DnaJ heat shock family protein	GO:0006457,GO:0051082	protein folding|unfolded protein binding
Medtr2g014650	127.154	241.718	12.589	19.2007	4.26309	0.51302	Up	4223454-4224807	receptor-like kinase	GO:0004672,GO:0004713,GO:0005524,GO:0006468,GO:0016772	protein kinase activity|protein tyrosine kinase activity|ATP binding|protein phosphorylation|transferase activity, transferring phosphorus-containing groDowns	path:ko04064,path:ko04210,path:ko04620,path:ko04722	NF-kappa B signaling pathway|Apoptosis|Toll-like receptor signaling pathway|Neurotrophin signaling pathway
Medtr2g014680	176.312	342.997	9.62691	35.629	5.15498	0.283245	Up	4232801-4236401	NAC transcription factor-like protein	GO:0003677,GO:0006355	DNA binding|regulation of transcription, DNA-templated
Medtr2g014760	674.951	1301.77	48.1346	27.0443	4.75725	0.600554	Up	4262593-4263308	glutaredoxin-C1 protein	GO:0009055,GO:0015035,GO:0045454	electron carrier activity|protein disulfide oxidoreductase activity|cell redox homeostasis
Medtr2g015040	340.732	679.242	2.22159	305.745	8.25619	0.051509	Up	4417521-4418524	ethylene response factor	GO:0003677,GO:0003700,GO:0006355	DNA binding|transcription factor activity, sequence-specific DNA binding|regulation of transcription, DNA-templated
Medtr2g015050	134.864	266.025	3.70266	71.8471	6.16686	0.151849	Up	4419705-4420718	ethylene response factor	GO:0003677,GO:0003700,GO:0006355	DNA binding|transcription factor activity, sequence-specific DNA binding|regulation of transcription, DNA-templated
Medtr2g015370	144.948	27.0076	262.889	0.102734	-3.28301	0.932825	Down	4540750-4545382	calmodulin-binding protein	GO:0005515	protein binding
Medtr2g015380	16.5748	32.4091	0.740532	43.7647	5.4517	0.930056	Up	4546567-4548423	nudix hydrolase-like protein	GO:0016787	hydrolase activity
Medtr2g015540	64.5787	126.936	2.22159	57.1373	5.83636	0.277585	Up	4612717-4613824	transmembrane protein%2C putative
Medtr2g015870	379	722.454	35.5455	20.3248	4.34517	0.572414	Up	4756466-4760360	armadillo/beta-catenin-like repeat protein%2C putative	GO:0005488,GO:0005515	binding|protein binding
Medtr2g016280	463.856	881.799	45.913	19.2059	4.26348	0.652375	Up	4955498-4957357	CBL-interacting kinase	GO:0004672,GO:0004674,GO:0004713,GO:0005524,GO:0006468,GO:0007165,GO:0016772	protein kinase activity|protein serine/threonine kinase activity|protein tyrosine kinase activity|ATP binding|protein phosphorylation|signal transduction|transferase activity, transferring phosphorus-containing groDowns	path:ko04068,path:ko04140,path:ko04150,path:ko04151,path:ko04152,path:ko04710,path:ko04910,path:ko04920,path:ko04921,path:ko04922	FoxO signaling pathway|Regulation of autophagy|mTOR signaling pathway|PI3K-Akt signaling pathway|AMPK signaling pathway|Circadian rhythm|Insulin signaling pathway|Adipocytokine signaling pathway|Oxytocin signaling pathway|Glucagon signaling pathway
Medtr2g016530	25.3523	49.9641	0.740532	67.4706	6.07619	0.573754	Up	5079445-5084252	LRR receptor-like kinase	GO:0004672,GO:0004674,GO:0004713,GO:0005524,GO:0006468,GO:0016772	protein kinase activity|protein serine/threonine kinase activity|protein tyrosine kinase activity|ATP binding|protein phosphorylation|transferase activity, transferring phosphorus-containing groDowns
Medtr2g016760	101.91	197.156	6.66478	29.5817	4.88663	0.362538	Up	5182271-5183911	DUF1685 family protein
Medtr2g016800	2034.26	3986.33	82.199	48.496	5.59979	0.94088	Up	5209563-5210425	transmembrane protein%2C putative
Medtr2g017920	53.841	103.979	3.70266	28.0824	4.81159	0.517829	Up	5311021-5313667	transmembrane-like protein
Medtr2g018175	98.7739	193.105	4.44319	43.4608	5.44164	0.264781	Up	5719063-5720112	senescence regulator
Medtr2g018340	24.7425	47.2633	2.22159	21.2745	4.41105	0.945795	Up	5778670-5779378	fasciclin domain protein
Medtr2g018430	18.6004	36.4603	0.740532	49.2353	5.62162	0.832054	Up	5795872-5797073	hypothetical protein
Medtr2g018670	875.657	1729.84	21.4754	80.5497	6.33181	0.246359	Up	5898541-5900322	hypothetical protein
Medtr2g019370	234.792	465.882	3.70266	125.824	6.97526	0.093567	Up	6312834-6315290	plant gibberellin 2-oxidase	GO:0005506,GO:0016491,GO:0016706,GO:0055114	iron ion binding|oxidoreductase activity|oxidoreductase activity, acting on paired donors, with incorporation or reduction of molecular oxygen, 2-oxoglutarate as one donor, and incorporation of one atom each of oxygen into both donors|oxidation-reduction process	path:ko00904	Diterpenoid biosynthesis
Medtr2g021242	141.899	13.5038	270.294	0.0499597	-4.32309	0.512959	Down	7191378-7194478	glutamine synthetase domain protein	GO:0003824,GO:0004356,GO:0006542,GO:0006807	catalytic activity|glutamate-ammonia ligase activity|glutamine biosynthetic process|nitrogen compound metabolic process	path:ko00220,path:ko00250,path:ko00630,path:ko00910,path:ko01230,path:ko02020,path:ko04724,path:ko04727	Arginine biosynthesis|Alanine, aspartate and glutamate metabolism|Glyoxylate and dicarboxylate metabolism|Nitrogen metabolism|Biosynthesis of amino acids|Two-component system|Glutamatergic synapse|GABAergic synapse
Medtr2g021690	1880.69	3747.31	14.0701	266.331	8.05708	0.39793	Up	7380379-7382066	T1.3 protein
Medtr2g022480	1746.63	3434.02	59.2425	57.9654	5.85712	0.774802	Up	7766359-7767965	extracellular dermal glycoprotein
Medtr2g022950	29.8391	56.716	2.96213	19.1471	4.25905	0.916034	Up	7987476-7990818	polyadenylate-binding protein RBP47B	GO:0000166,GO:0003676	nucleotide binding|nucleic acid binding
Medtr2g023650	898.265	1698.78	97.7502	17.3788	4.11926	0.94945	Up	8367787-8369420	F-box plant-like protein%2C putative
Medtr2g023660	642.389	1270.71	14.0701	90.3127	6.49686	0.234686	Up	8374980-8376557	F-box plant-like protein%2C putative
Medtr2g023730	358.243	684.643	31.8429	21.5007	4.42631	0.531629	Up	8400052-8401682	F-box plant-like protein%2C putative
Medtr2g023760	202.993	403.764	2.22159	181.745	7.50577	0.069317	Up	8405531-8406428	F-box plant-like protein%2C putative
Medtr2g023810	212.707	417.268	8.14585	51.2246	5.67876	0.206642	Up	8430802-8431764	F-box plant-like protein%2C putative
Medtr2g023820	116.634	229.565	3.70266	62	5.9542	0.182608	Up	8433749-8435023	F-box plant-like protein%2C putative
Medtr2g023830	350.38	694.096	6.66478	104.144	6.70243	0.122177	Up	8437339-8440083	F-box plant-like protein%2C putative
Medtr2g023860	93.699	175.55	11.8485	14.8162	3.8891	0.678028	Up	8458211-8460050	F-box plant-like protein%2C putative
Medtr2g023890	154.074	282.23	25.9186	10.8891	3.44481	0.847163	Up	8468817-8469988	MAP kinase kinase kinase	GO:0004672,GO:0004674,GO:0004713,GO:0005524,GO:0006468,GO:0016772	protein kinase activity|protein serine/threonine kinase activity|protein tyrosine kinase activity|ATP binding|protein phosphorylation|transferase activity, transferring phosphorus-containing groDowns
Medtr2g024330	155.925	29.7084	282.143	0.105296	-3.24748	0.952862	Down	8764566-8770140	strubbelig-receptor family protein	GO:0004672,GO:0004713,GO:0005524,GO:0006468,GO:0016772	protein kinase activity|protein tyrosine kinase activity|ATP binding|protein phosphorylation|transferase activity, transferring phosphorus-containing groDowns
Medtr2g025180	99.9936	14.8542	185.133	0.0802353	-3.63962	0.812805	Down	8956290-8961013	calcium-binding EF hand protein	GO:0005509,GO:0005515	calcium ion binding|protein binding	path:ko04144	Endocytosis
Medtr2g027140	34.1951	66.1687	2.22159	29.7843	4.89648	0.662179	Up	9885426-9891107	SEC14 cytosolic factor-like protein
Medtr2g027690	217.629	399.713	35.5455	11.2451	3.49122	0.841038	Up	10141676-10152198	enhancer of mRNA-decapping-like protein	GO:0005515	protein binding	path:ko03018	RNA degradation
Medtr2g029860	851.546	1608.3	94.788	16.9674	4.08469	0.936382	Up	11176657-11179529	peroxidase family protein	GO:0004601,GO:0006979,GO:0020037,GO:0055114	peroxidase activity|response to oxidative stress|heme binding|oxidation-reduction process	path:ko00940	Phenylpropanoid biosynthesis
Medtr2g030460	701.087	4.05114	1398.12	0.00289756	-8.43095	0.103515	Down	11461370-11463775	stress Down-regulated Nod 19 protein
Medtr2g031510	340.971	636.03	45.913	13.8529	3.79212	0.77408	Up	11834024-11835734	FAD-binding berberine family protein	GO:0003824,GO:0016614,GO:0050660,GO:0055114	catalytic activity|oxidoreductase activity, acting on CH-OH groDown of donors|flavin adenine dinucleotide binding|oxidation-reduction process
Medtr2g031590	326.378	623.876	28.8807	21.6018	4.43308	0.517829	Up	11933055-11934989	FAD-binding berberine family protein	GO:0003824,GO:0016614,GO:0050660,GO:0055114	catalytic activity|oxidoreductase activity, acting on CH-OH groDown of donors|flavin adenine dinucleotide binding|oxidation-reduction process
Medtr2g031600	143.489	271.427	15.5512	17.4538	4.12547	0.552698	Up	11946366-11948224	FAD-binding berberine family protein	GO:0003824,GO:0016614,GO:0050660,GO:0055114	catalytic activity|oxidoreductase activity, acting on CH-OH groDown of donors|flavin adenine dinucleotide binding|oxidation-reduction process
Medtr2g033170	435.868	870.996	0.740532	1176.18	10.1999	0.0320396	Up	12558787-12561118	myb transcription factor	GO:0003677,GO:0003682	DNA binding|chromatin binding
Medtr2g034260	57.7832	106.68	8.88638	12.0049	3.58555	0.919234	Up	13086374-13088374	GRAS family transcription factor
Medtr2g034470	156.296	305.186	7.40532	41.2118	5.36498	0.253347	Up	13151840-13153717	glucan endo-1%2C3-beta-glucosidase	GO:0003824,GO:0004553,GO:0005975	catalytic activity|hydrolase activity, hydrolyzing O-glycosyl compounds|carbohydrate metabolic process
Medtr2g035405	97.2057	179.601	14.8106	12.1265	3.60009	0.804079	Up	15130323-15135021	allantoate amidohydrolase	GO:0008152,GO:0016813	metabolic process|hydrolase activity, acting on carbon-nitrogen (but not peptide) bonds, in linear amidines	path:ko00230	Purine metabolism
Medtr2g035480	23.3267	45.913	0.740532	62	5.9542	0.634357	Up	15090768-15095115	Mo-molybdopterin cofactor sulfurase	GO:0003824,GO:0030151,GO:0030170	catalytic activity|molybdenum ion binding|pyridoxal phosphate binding
Medtr2g035610	138.109	252.521	23.697	10.6562	3.41363	0.866513	Up	15072865-15073233	MADS-box transcription factor family protein	GO:0003677,GO:0046983	DNA binding|protein dimerization activity
Medtr2g037535	21.6714	41.8618	1.48106	28.2647	4.82093	0.907723	Up	16275437-16275920	hypothetical protein
Medtr2g038310	67.1924	4.05114	130.334	0.0310829	-5.00774	0.471744	Down	16684216-16695931	calcium-transporting ATPase 8%2C plasma membrane-type protein	GO:0005388,GO:0005524,GO:0006812,GO:0016020,GO:0016021,GO:0019829,GO:0070588	calcium-transporting ATPase activity|ATP binding|cation transport|membrane|integral component of membrane|cation-transporting ATPase activity|calcium ion transmembrane transport
Medtr2g038380	260.036	487.488	32.5834	14.9612	3.90316	0.670997	Up	16726984-16730514	plant intracellular ras-groDown-related LRR protein	GO:0005515	protein binding
Medtr2g039120	106.789	195.805	17.7728	11.0172	3.46168	0.860818	Up	17123610-17129935	beta-like galactosidase	GO:0003824,GO:0004553,GO:0005975	catalytic activity|hydrolase activity, hydrolyzing O-glycosyl compounds|carbohydrate metabolic process
Medtr2g041430	26.5938	1.35038	51.8372	0.0260504	-5.26255	0.83831	Down	18197862-18200318	growth-regulating factor-like protein	GO:0005524,GO:0005634,GO:0006355,GO:0016818	ATP binding|nucleus|regulation of transcription, DNA-templated|hydrolase activity, acting on acid anhydrides, in phosphorus-containing anhydrides
Medtr2g041470	31.1894	59.4168	2.96213	20.0588	4.32617	0.874181	Up	18212739-18222922	DENN (AEX-3) domain protein
Medtr2g041620	32.9101	62.1175	3.70266	16.7765	4.06837	0.931206	Up	18274584-18277853	acyl-CoA N-acyltransferase (NAT) sDownerfamily protein
Medtr2g042420	50.3997	6.75191	94.0475	0.0717925	-3.80002	0.931035	Down	18506325-18510367	adipocyte plasma membrane-associated-like protein
Medtr2g043530	25.7226	49.9641	1.48106	33.7353	5.07619	0.751924	Up	18952632-18961109	3-oxoacyl-(acyl carrier) synthase II	GO:0003824,GO:0008152	catalytic activity|metabolic process	path:ko00061,path:ko00780,path:ko01212	Fatty acid biosynthesis|Biotin metabolism|Fatty acid metabolism
Medtr2g043850	387.167	25.6572	748.677	0.0342701	-4.86691	0.431867	Down	19054344-19060080	flavin-binding monooxygenase-like protein	GO:0004499,GO:0031227,GO:0050660,GO:0050661,GO:0055114	N,N-dimethylaniline monooxygenase activity|intrinsic component of endoplasmic reticulum membrane|flavin adenine dinucleotide binding|NADP binding|oxidation-reduction process	path:ko00982	Drug metabolism - cytochrome P450
Medtr2g044140	470.216	31.0588	909.373	0.0341541	-4.8718	0.473806	Down	19186738-19192648	flavin containing monooxygenase-like protein%2C putative	GO:0004499,GO:0031227,GO:0050660,GO:0050661,GO:0055114	N,N-dimethylaniline monooxygenase activity|intrinsic component of endoplasmic reticulum membrane|flavin adenine dinucleotide binding|NADP binding|oxidation-reduction process	path:ko00982	Drug metabolism - cytochrome P450
Medtr2g044910	42.3845	4.05114	80.7179	0.0501889	-4.31649	0.832054	Down	19530634-19533009	divergent CCT motif protein			path:ko04075	Plant hormone signal transduction
Medtr2g045280	214.863	395.662	34.0645	11.6151	3.53793	0.820307	Up	19893624-19896239	cytidine/deoxycytidylate deaminase family protein	GO:0003824,GO:0008270,GO:0016787	catalytic activity|zinc ion binding|hydrolase activity
Medtr2g046150	79.8685	155.294	4.44319	34.951	5.12726	0.35122	Up	20238325-20239117	DUF538 family protein
Medtr2g047875	58.6109	5.40152	111.82	0.0483054	-4.37167	0.674868	Down	20956118-20962877	charged multivesicular body protein			path:ko04144	Endocytosis
Medtr2g049640	85.074	9.45267	160.695	0.0588235	-4.08746	0.659246	Down	21877390-21883858	RNA recognition motif 2 in plant MEI2-like protein	GO:0000166,GO:0003676	nucleotide binding|nucleic acid binding
Medtr2g059240	283.275	565.81	0.740532	764.059	9.57754	0.0320396	Up	24461975-24463404	UDP-glucosyltransferase family protein	GO:0008152,GO:0016758	metabolic process|transferase activity, transferring hexosyl groDowns
Medtr2g059890	112.343	12.1534	212.533	0.0571838	-4.12825	0.590185	Down	24664055-24667015	rhodanese/cell cycle control phosphatase sDownerfamily protein
Medtr2g061030	130.116	241.718	18.5133	13.0565	3.70669	0.725317	Up	25901207-25903142	homeobox associated leucine zipper protein	GO:0003677,GO:0003700,GO:0005634,GO:0006355,GO:0043565	DNA binding|transcription factor activity, sequence-specific DNA binding|nucleus|regulation of transcription, DNA-templated|sequence-specific DNA binding
Medtr2g064930	217.433	403.764	31.1023	12.9818	3.69842	0.742968	Up	29362085-29365653	receptor-like kinase	GO:0004672,GO:0004674,GO:0004713,GO:0005524,GO:0006468,GO:0016772	protein kinase activity|protein serine/threonine kinase activity|protein tyrosine kinase activity|ATP binding|protein phosphorylation|transferase activity, transferring phosphorus-containing groDowns
Medtr2g064940	58.0882	108.03	8.14585	13.262	3.72923	0.871256	Up	29356076-29358392	receptor-like kinase	GO:0004672,GO:0004674,GO:0004713,GO:0005524,GO:0006468,GO:0016772	protein kinase activity|protein serine/threonine kinase activity|protein tyrosine kinase activity|ATP binding|protein phosphorylation|transferase activity, transferring phosphorus-containing groDowns
Medtr2g066830	346.765	638.73	54.7993	11.6558	3.54298	0.885071	Up	27943035-27944273	SAUR-like auxin-responsive family protein			path:ko04075	Plant hormone signal transduction
Medtr2g068880	56.8467	110.731	2.96213	37.3824	5.22429	0.409396	Up	28613602-28616289	transcription factor jungbrunnen-like protein	GO:0003677,GO:0006355	DNA binding|regulation of transcription, DNA-templated
Medtr2g068920	46.7188	90.4755	2.96213	30.5441	4.93282	0.529387	Up	28628371-28630420	transcription factor jungbrunnen-like protein	GO:0003677,GO:0006355	DNA binding|regulation of transcription, DNA-templated
Medtr2g069273	110.165	18.9053	201.425	0.0938581	-3.41337	0.898563	Down	28762121-28764141	Nodule-specific Glycine Rich Peptide
Medtr2g069300	222.922	14.8542	430.989	0.0344653	-4.85871	0.368355	Down	28782617-28786658	1-aminocyclopropane-1-carboxylate oxidase-like protein	GO:0016491,GO:0016706,GO:0055114	oxidoreductase activity|oxidoreductase activity, acting on paired donors, with incorporation or reduction of molecular oxygen, 2-oxoglutarate as one donor, and incorporation of one atom each of oxygen into both donors|oxidation-reduction process
Medtr2g069320	431.861	823.733	39.9887	20.5991	4.36451	0.517143	Up	28796997-28800462	translation elongation factor EF-2 subunit	GO:0003924,GO:0005525	GTPase activity|GTP binding	path:ko04152,path:ko04921	AMPK signaling pathway|Oxytocin signaling pathway
Medtr2g070070	70.7426	129.637	11.8485	10.9412	3.4517	0.928423	Up	29490218-29492164	glutathione S-transferase%2C amine-terminal domain protein	GO:0005515	protein binding	path:ko00480,path:ko00980,path:ko00982	Glutathione metabolism|Metabolism of xenobiotics by cytochrome P450|Drug metabolism - cytochrome P450
Medtr2g070130	1095.49	2137.65	53.3183	40.0923	5.32525	0.643356	Up	29506719-29507688	glutathione S-transferase%2C amine-terminal domain protein	GO:0005515	protein binding	path:ko00480,path:ko00980,path:ko00982	Glutathione metabolism|Metabolism of xenobiotics by cytochrome P450|Drug metabolism - cytochrome P450
Medtr2g070140	2358.07	4693.93	22.2159	211.286	7.72306	0.596874	Up	29509921-29511319	glutathione S-transferase%2C amine-terminal domain protein	GO:0005515	protein binding	path:ko00480,path:ko00980,path:ko00982	Glutathione metabolism|Metabolism of xenobiotics by cytochrome P450|Drug metabolism - cytochrome P450
Medtr2g070180	3359.66	6705.99	13.3296	503.092	8.97468	0.742706	Up	29534192-29535647	glutathione S-transferase%2C amine-terminal domain protein	GO:0005515	protein binding	path:ko00480,path:ko00980,path:ko00982	Glutathione metabolism|Metabolism of xenobiotics by cytochrome P450|Drug metabolism - cytochrome P450
Medtr2g070210	333.762	654.935	12.589	52.0242	5.70111	0.239529	Up	29544065-29549359	glutathione S-transferase%2C amine-terminal domain protein	GO:0005515	protein binding	path:ko00480,path:ko00980,path:ko00982	Glutathione metabolism|Metabolism of xenobiotics by cytochrome P450|Drug metabolism - cytochrome P450
Medtr2g070460	145.536	267.375	23.697	11.2831	3.49609	0.823249	Up	29670860-29673292	9-cis-epoxycarotenoid dioxygenase			path:ko00906	Carotenoid biosynthesis
Medtr2g072180	62.8145	117.483	8.14585	14.4225	3.85025	0.791044	Up	30303509-30310420	calcium-dependent lipid-binding domain protein	GO:0005515	protein binding
Medtr2g073010	309.869	613.073	6.66478	91.9869	6.52336	0.129177	Up	30901231-30903185	Kunitz type trypsin inhibitor	GO:0004866	endopeptidase inhibitor activity
Medtr2g073520	204.975	378.107	31.8429	11.8741	3.56975	0.796087	Up	31176755-31183464	LRR receptor-like kinase	GO:0004672,GO:0004674,GO:0004713,GO:0005524,GO:0006468,GO:0016772	protein kinase activity|protein serine/threonine kinase activity|protein tyrosine kinase activity|ATP binding|protein phosphorylation|transferase activity, transferring phosphorus-containing groDowns
Medtr2g073600	88.1668	167.447	8.88638	18.8431	4.23597	0.560291	Up	31214116-31222049	LRR receptor-like kinase	GO:0004672,GO:0004674,GO:0004713,GO:0005524,GO:0006468,GO:0016772	protein kinase activity|protein serine/threonine kinase activity|protein tyrosine kinase activity|ATP binding|protein phosphorylation|transferase activity, transferring phosphorus-containing groDowns
Medtr2g075140	18.6004	36.4603	0.740532	49.2353	5.62162	0.832054	Up	31417908-31422504	receptor-like kinase
Medtr2g075570	40.6421	78.3221	2.96213	26.4412	4.72471	0.634357	Up	31612734-31614426	hypothetical protein
Medtr2g076650	366.367	715.702	17.0322	42.0205	5.39302	0.299156	Up	32077933-32079132	epidermis-specific secreted EP1-like glycoprotein
Medtr2g076840	17.25	33.7595	0.740532	45.5882	5.51059	0.898563	Up	32156395-32159453	P-loop nucleoside triphosphate hydrolase sDownerfamily protein	GO:0000166,GO:0017111	nucleotide binding|nucleoside-triphosphatase activity
Medtr2g078370	33.6288	1.35038	65.9073	0.0204891	-5.609	0.638262	Down	32641484-32642266	BZIP transcription factor%2C putative
Medtr2g079990	235.467	467.232	3.70266	126.188	6.97943	0.256132	Up	33727407-33729223	NAC transcription factor-like protein	GO:0003677,GO:0006355	DNA binding|regulation of transcription, DNA-templated
Medtr2g081770	49.0493	4.05114	94.0475	0.0430755	-4.53699	0.69832	Down	34312713-34316160	embryonic abundant-like protein
Medtr2g082090	292.336	546.904	37.7671	14.481	3.85609	0.710145	Up	34496389-34499615	GRAS family transcription factor
Medtr2g082590	100.647	1.35038	199.944	0.00675381	-7.21008	0.142043	Down	34657621-34659494	thioredoxin
Medtr2g084315	252.761	461.83	43.6914	10.5703	3.40194	0.898563	Up	35505557-35506438	C2H2-type zinc finger protein	GO:0005622,GO:0008270	intracellular|zinc ion binding
Medtr2g086780	59.9177	1.35038	118.485	0.0113971	-6.45519	0.300353	Down	36481889-36488400	OTU-like cysteine protease			path:ko04622	RIG-I-like receptor signaling pathway
Medtr2g087288	233.986	467.232	0.740532	630.941	9.30136	0.0333684	Up	36693361-36696309	aluminum activated malate transporter family protein
Medtr2g087350	230.305	436.173	24.4375	17.8485	4.15773	0.558582	Up	36743285-36745018	E3 ubiquitin-protein ligase PUB22-like protein	GO:0000151,GO:0004842,GO:0005488,GO:0016567	ubiquitin ligase complex|ubiquitin-protein transferase activity|binding|protein ubiquitination
Medtr2g087840	98.8174	16.2046	181.43	0.0893157	-3.48494	0.88003	Down	36969723-36980148	kinesin motor domain protein	GO:0003777,GO:0005524,GO:0005875,GO:0007018	microtubule motor activity|ATP binding|microtubule associated complex|microtubule-based movement
Medtr2g087900	68.3467	10.803	125.89	0.0858131	-3.54266	0.933264	Down	37006551-37012702	cellulose synthase H1-like protein
Medtr2g088370	58.2624	112.082	4.44319	25.2255	4.65681	0.529387	Up	37244408-37245154	DUF4228 domain protein
Medtr2g088930	202.383	401.063	3.70266	108.318	6.75912	0.104294	Up	37510508-37511248	cysteine-rich RLK (receptor-like kinase) protein
Medtr2g088980	1217.96	2353.71	82.199	28.6343	4.83967	0.861175	Up	37530524-37531686	cysteine-rich RLK (receptor-like kinase) protein
Medtr2g089120	132.729	256.572	8.88638	28.8725	4.85163	0.35122	Up	37615391-37620144	sesquiterpene synthase	GO:0008152,GO:0010333,GO:0016829	metabolic process|terpene synthase activity|lyase activity	path:ko00902	Monoterpenoid biosynthesis
Medtr2g089130	20.626	40.5114	0.740532	54.7059	5.77362	0.742706	Up	37623978-37628212	sesquiterpene synthase	GO:0008152,GO:0010333,GO:0016829	metabolic process|terpene synthase activity|lyase activity	path:ko00902	Monoterpenoid biosynthesis
Medtr2g089310	237.188	469.933	4.44319	105.765	6.72471	0.106272	Up	37733593-37734937	B-box type zinc finger protein	GO:0005622,GO:0008270	intracellular|zinc ion binding
Medtr2g089620	371.66	721.104	22.2159	32.4588	5.02054	0.376265	Up	37880385-37882262	myb transcription factor	GO:0003677,GO:0003682	DNA binding|chromatin binding
Medtr2g090265	44.3666	1.35038	87.3827	0.0154536	-6.01591	0.455157	Down	38363047-38365828	expansin-like protein B1	GO:0005576,GO:0019953	extracellular region|sexual reproduction
Medtr2g090340	221.637	401.063	42.2103	9.50155	3.24816	0.958035	Up	38442462-38443328	hypothetical protein
Medtr2g090755	1324.05	2602.18	45.913	56.6765	5.82468	0.610036	Up	38909624-38910616	glutaredoxin-C1 protein	GO:0009055,GO:0015035,GO:0045454	electron carrier activity|protein disulfide oxidoreductase activity|cell redox homeostasis
Medtr2g090760	66.2994	129.637	2.96213	43.7647	5.4517	0.333633	Up	38913167-38917376	prohibitin complex protein	GO:0016020	membrane
Medtr2g090900	46.7624	5.40152	88.1233	0.0612951	-4.02808	0.880935	Down	39027589-39030827	bZIP family transcription factor	GO:0003700,GO:0006355,GO:0043565	transcription factor activity, sequence-specific DNA binding|regulation of transcription, DNA-templated|sequence-specific DNA binding
Medtr2g093160	23.6317	1.35038	45.913	0.0294118	-5.08746	0.932825	Down	39690368-39695864	nitrate excretion transporter 1
Medtr2g093990	54.1677	5.40152	102.934	0.0524757	-4.25221	0.744928	Down	40049995-40051115	fasciclin-like arabinogalactan protein
Medtr2g094270	79.8032	156.644	2.96213	52.8824	5.72471	0.256832	Up	40206060-40208588	major intrinsic protein (MIP) family transporter	GO:0005215,GO:0006810,GO:0016020	transporter activity|transport|membrane
Medtr2g096670	324.571	56.716	592.425	0.0957353	-3.38481	0.950656	Down	41275256-41281199	fusaric acid resistance-like protein
Medtr2g097030	61.6384	4.05114	119.226	0.0339788	-4.87922	0.524111	Down	41489556-41491699	expansin A10	GO:0005576,GO:0009664	extracellular region|plant-type cell wall organization
Medtr2g098070	830.506	1584	77.0153	20.5673	4.36228	0.832054	Up	41902448-41906863	ADP/ATP carrier protein	GO:0005215,GO:0005743,GO:0006810,GO:0055085	transporter activity|mitochondrial inner membrane|transport|transmembrane transport	path:ko04020,path:ko04022	Calcium signaling pathway|cGMP - PKG signaling pathway
Medtr2g099010	51.8154	99.9282	3.70266	26.9882	4.75426	0.871256	Up	42407677-42410072	salt tolerance-like protein	GO:0005622,GO:0008270	intracellular|zinc ion binding
Medtr2g099140	168.58	326.792	10.3674	31.521	4.97824	0.322665	Up	42508885-42512581	transmembrane protein%2C putative
Medtr2g099175	111.363	9.45267	213.273	0.0443219	-4.49584	0.488915	Down	42538896-42540742	peroxidase family protein	GO:0004601,GO:0006979,GO:0020037,GO:0055114	peroxidase activity|response to oxidative stress|heme binding|oxidation-reduction process	path:ko00940	Phenylpropanoid biosynthesis
Medtr2g099465	126.522	247.12	5.92425	41.7132	5.38243	0.256374	Up	42633795-42635232	class I chitinase	GO:0004568,GO:0005975,GO:0006032,GO:0016998	chitinase activity|carbohydrate metabolic process|chitin catabolic process|cell wall macromolecule catabolic process	path:ko00520	Amino sugar and nucleotide sugar metabolism
Medtr2g099470	1423.82	2812.84	34.805	80.8173	6.33659	0.540785	Up	42638323-42640316	Chitinase (Class IV) / Hevein	GO:0004568,GO:0005975,GO:0006032,GO:0008061,GO:0016998	chitinase activity|carbohydrate metabolic process|chitin catabolic process|chitin binding|cell wall macromolecule catabolic process	path:ko00520	Amino sugar and nucleotide sugar metabolism
Medtr2g099520	1558.08	3099.12	17.0322	181.957	7.50745	0.379235	Up	42666475-42668291	hydroxyproline-rich glycoprotein family protein
Medtr2g099950	736.35	1417.9	54.7993	25.8744	4.69345	0.657069	Up	42873028-42876996	cell-wall invertase	GO:0004553,GO:0005975	hydrolase activity, hydrolyzing O-glycosyl compounds|carbohydrate metabolic process	path:ko00052,path:ko00500	Galactose metabolism|Starch and sucrose metabolism
Medtr2g100340	48.8097	1.35038	96.2691	0.0140271	-6.15563	0.400144	Down	43103439-43105605	2%2C3-diketo-5-methylthio-1-phosphopentane phosphatase	GO:0008152,GO:0016791	metabolic process|phosphatase activity	path:ko00750	Vitamin B6 metabolism
Medtr2g100390	21.6714	41.8618	1.48106	28.2647	4.82093	0.907723	Up	43133371-43133740	nodulin-like/MFS transporter%2C putative
Medtr2g100780	26.9641	1.35038	52.5777	0.0256835	-5.28301	0.832054	Down	43336605-43340807	auxin-responsive AUX/IAA family protein	GO:0046983	protein dimerization activity	path:ko04075	Plant hormone signal transduction
Medtr2g101370	845.687	45.913	1645.46	0.0279028	-5.16345	0.57069	Down	43584848-43585844	major intrinsic protein (MIP) family transporter	GO:0005215,GO:0006810,GO:0016020	transporter activity|transport|membrane
Medtr2g101590	180.624	345.698	15.5512	22.2297	4.47442	0.446227	Up	43697296-43704932	nitrate transporter 1
Medtr2g101610	126.326	228.214	24.4375	9.33868	3.22322	0.954659	Up	43712332-43715869	nitrate transporter 1
Medtr2g102243	45.2813	5.40152	85.1611	0.0634271	-3.97876	0.916034	Down	44009195-44014615	sulfate/bicarbonate/oxalate exchanger and transporter sat-1	GO:0008271,GO:0008272,GO:0016020,GO:0055085	secondary active sulfate transmembrane transporter activity|sulfate transport|membrane|transmembrane transport
Medtr2g102267	303.182	598.219	8.14585	73.4385	6.19846	0.164913	Up	44039290-44042383	coatomer subunit beta-like protein	GO:0005515	protein binding
Medtr2g102370	210.572	384.859	36.286	10.6062	3.40684	0.874181	Up	44078948-44080573	galactose oxidase/kelch repeat protein	GO:0005515	protein binding
Medtr2g102680	78.5399	6.75191	150.328	0.0449145	-4.47667	0.552698	Down	44248345-44252227	MJK13.21 protein
Medtr2g103440	403.023	738.659	67.3884	10.9612	3.45434	0.960451	Up	44534963-44535988	DUF761 domain protein
Medtr2g105390	22.8911	1.35038	44.4319	0.0303922	-5.04016	0.964512	Down	45440125-45442083	tubby-like protein
Medtr2g105560	27.3779	54.0152	0.740532	72.9412	6.18866	0.524111	Up	45513766-45519630	pectinesterase			path:ko00040,path:ko00500	Pentose and glucuronate interconversions|Starch and sucrose metabolism
Medtr2g105800	260.994	498.291	23.697	21.0276	4.39421	0.497947	Up	45663141-45664492	DUF4228 domain protein
Medtr2g435310	245.29	463.181	27.3997	16.9046	4.07934	0.590185	Up	13600825-13601991	pathogenesis-related protein bet V I family protein	GO:0006952,GO:0009607	defense response|response to biotic stimulus
Medtr2g435340	105.308	12.1534	198.462	0.0612379	-4.02943	0.874181	Down	13606670-13610605	polygalacturonase/glycoside hydrolase family protein
Medtr2g435550	158.387	307.887	8.88638	34.6471	5.11466	0.528265	Up	13732574-13737504	catalytic/protein phosphatase type 2C	GO:0003824	catalytic activity
Medtr2g450040	284.103	533.401	34.805	15.3254	3.93785	0.694203	Up	22061730-22065853	cytochrome P450 family protein	GO:0005506,GO:0009055,GO:0016705,GO:0020037,GO:0055114	iron ion binding|electron carrier activity|oxidoreductase activity, acting on paired donors, with incorporation or reduction of molecular oxygen|heme binding|oxidation-reduction process
Medtr2g450700	112.278	220.112	4.44319	49.5392	5.6305	0.229972	Up	22527544-22527993	hypothetical protein
Medtr2g451510	67.3666	8.10229	126.631	0.0639835	-3.96616	0.775153	Down	22875491-22880254	glycoside hydrolase family 79 amine-terminal domain protein	GO:0003824,GO:0005975	catalytic activity|carbohydrate metabolic process	path:ko00531	Glycosaminoglycan degradation
Medtr3g007240	503.148	934.464	71.8316	13.0091	3.70145	0.916034	Up	936022-942689	phospholipid-transporting ATPase-like protein	GO:0000287,GO:0004012,GO:0005524,GO:0006812,GO:0015914,GO:0016021,GO:0019829	magnesium ion binding|phospholipid-translocating ATPase activity|ATP binding|cation transport|phospholipid transport|integral component of membrane|cation-transporting ATPase activity
Medtr3g007970	78.7577	155.294	2.22159	69.902	6.12726	0.208382	Up	1261689-1264515	phenylcoumaran benzylic ether reductase-like protein	GO:0000166	nucleotide binding
Medtr3g008500	63.1848	117.483	8.88638	13.2206	3.72471	0.844914	Up	1563327-1568292	trehalose-phosphate phosphatase	GO:0003824,GO:0005992,GO:0008152	catalytic activity|trehalose biosynthetic process|metabolic process	path:ko00500	Starch and sucrose metabolism
Medtr3g008820	582.82	1093.81	71.8316	15.2274	3.9286	0.871256	Up	1664928-1665767	plant invertase/pectin methylesterase inhibitor	GO:0004857,GO:0030599	enzyme inhibitor activity|pectinesterase activity
Medtr3g009050	1319.26	2548.17	90.3449	28.2049	4.81787	0.912019	Up	1768283-1770059	LRR receptor-like kinase	GO:0005515	protein binding
Medtr3g009560	35.4802	1.35038	69.61	0.0193992	-5.68786	0.596874	Down	2112788-2116805	P-loop nucleoside triphosphate hydrolase sDownerfamily protein	GO:0000166,GO:0017111	nucleotide binding|nucleoside-triphosphatase activity
Medtr3g010820	175.201	342.997	7.40532	46.3176	5.53349	0.227418	Up	2605108-2611777	zinc induced facilitator-like protein	GO:0005215,GO:0005886	transporter activity|plasma membrane
Medtr3g011910	56.0626	103.979	8.14585	12.7647	3.67409	0.898563	Up	3099120-3104274	cysteine-rich receptor-kinase-like protein	GO:0004672,GO:0004674,GO:0004713,GO:0005524,GO:0006468,GO:0016772	protein kinase activity|protein serine/threonine kinase activity|protein tyrosine kinase activity|ATP binding|protein phosphorylation|transferase activity, transferring phosphorus-containing groDowns
Medtr3g013500	628.82	1222.09	35.5455	34.3811	5.10354	0.48969	Up	3652110-3653535	sulfotransferase
Medtr3g013540	32.823	2.70076	62.9452	0.0429066	-4.54266	0.882106	Down	3668031-3669651	hypothetical protein
Medtr3g013980	76.9282	147.192	6.66478	22.085	4.46499	0.518096	Up	3851224-3851618	VQ motif protein
Medtr3g014180	533.509	1026.29	40.7292	25.1979	4.65523	0.560291	Up	3969801-3970829	transmembrane protein%2C putative
Medtr3g014290	234.139	20.2557	448.022	0.0452115	-4.46717	0.47852	Down	4035274-4039208	aspartic proteinase nepenthesin-like protein
Medtr3g016215	251.367	498.291	4.44319	112.147	6.80925	0.104501	Up	4826036-4826486	hypothetical protein
Medtr3g016250	113.693	221.463	5.92425	37.3824	5.22429	0.285083	Up	4834724-4835215	transmembrane protein%2C putative
Medtr3g016350	286.041	569.861	2.22159	256.51	8.00287	0.0519669	Up	4877472-4878270	transmembrane protein%2C putative
Medtr3g018790	24.7425	47.2633	2.22159	21.2745	4.41105	0.945795	Up	5183225-5190126	annexin D8	GO:0005509,GO:0005544	calcium ion binding|calcium-dependent phospholipid binding
Medtr3g019090	94.0475	183.652	4.44319	41.3333	5.36923	0.279165	Up	5324790-5326405	NADPH:quinone oxidoreductase-like protein
Medtr3g019160	2396.3	4753.34	39.2482	121.11	6.92017	0.774802	Up	5351072-5352297	NADPH:quinone oxidoreductase-like protein
Medtr3g019260	864.288	1712.28	16.2917	105.102	6.71564	0.27126	Up	5382774-5383276	hypothetical protein
Medtr3g022390	40.7075	76.9717	4.44319	17.3235	4.11466	0.837952	Up	6589058-6589467	hypothetical protein
Medtr3g022752	1654.04	3258.47	49.6156	65.6743	6.03726	0.693292	Up	6806583-6806827	hypothetical protein
Medtr3g024250	639.623	1197.79	81.4585	14.7043	3.87816	0.917857	Up	7475098-7475736	epoxide hydrolase	GO:0003824	catalytic activity
Medtr3g026230	44.9982	87.7748	2.22159	39.5098	5.30414	0.469465	Up	8071585-8072855	leguminosin groDown485 secreted peptide
Medtr3g026290	29.0985	56.716	1.48106	38.2941	5.25905	0.64691	Up	8094532-8095999	leguminosin proline-rich groDown669 secreted peptide
Medtr3g026785	234.356	444.275	24.4375	18.18	4.18428	0.552698	Up	8250863-8251194	hypothetical protein
Medtr3g027650	68.521	129.637	7.40532	17.5059	4.12977	0.653341	Up	8695587-8699084	transcription factor bHLH122-like protein	GO:0046983	protein dimerization activity
Medtr3g028060	403.829	783.221	24.4375	32.0499	5.00225	0.399913	Up	8869310-8870399	BPS1
Medtr3g028240	69.6971	128.286	11.108	11.549	3.5297	0.901116	Up	8956955-8957352	hypothetical protein
Medtr3g028520	56.1062	110.731	1.48106	74.7647	6.22429	0.265962	Up	9047555-9050886	transcription factor bHLH122-like protein	GO:0046983	protein dimerization activity
Medtr3g028550	37.2662	71.5702	2.96213	24.1618	4.59465	0.710145	Up	9108686-9108956	transmembrane protein%2C putative
Medtr3g028720	473.374	876.397	70.3505	12.4576	3.63895	0.917857	Up	9212118-9215755	glycoside hydrolase family 1 protein	GO:0003824,GO:0004553,GO:0005975	catalytic activity|hydrolase activity, hydrolyzing O-glycosyl compounds|carbohydrate metabolic process	path:ko00460,path:ko00500,path:ko00940	Cyanoamino acid metabolism|Starch and sucrose metabolism|Phenylpropanoid biosynthesis
Medtr3g031040	365.191	51.3145	679.068	0.0755661	-3.72612	0.825783	Down	9869222-9877949	DNA topoisomerase IV subunit A	GO:0003677,GO:0003918,GO:0005524,GO:0005694,GO:0006259,GO:0006265,GO:0034618,GO:0051259	DNA binding|DNA topoisomerase type II (ATP-hydrolyzing) activity|ATP binding|chromosome|DNA metabolic process|DNA topological change|arginine binding|protein oligomerization
Medtr3g031580	35.6109	67.5191	3.70266	18.2353	4.18866	0.871256	Up	26698048-26700608	Serine/Threonine kinase%2C plant-type protein	GO:0004672,GO:0004674,GO:0004713,GO:0005524,GO:0006468,GO:0016772	protein kinase activity|protein serine/threonine kinase activity|protein tyrosine kinase activity|ATP binding|protein phosphorylation|transferase activity, transferring phosphorus-containing groDowns
Medtr3g034370	162.329	310.588	14.0701	22.0743	4.4643	0.446227	Up	11125789-11126712	BPS1
Medtr3g034410	244.397	473.984	14.8106	32.0029	5.00013	0.333633	Up	11141549-11142449	BPS1
Medtr3g034540	94.6138	179.601	9.62691	18.6561	4.22158	0.553099	Up	11193793-11194992	BPS1
Medtr3g036800	82.1337	162.046	2.22159	72.9412	6.18866	0.195529	Up	13558032-13563930	hypothetical protein
Medtr3g040410	71.2653	4.05114	138.479	0.0292545	-5.0952	0.43508	Down	14209369-14213077	flavonol synthase/flavanone 3-hydroxylase	GO:0016491,GO:0016706,GO:0055114	oxidoreductase activity|oxidoreductase activity, acting on paired donors, with incorporation or reduction of molecular oxygen, 2-oxoglutarate as one donor, and incorporation of one atom each of oxygen into both donors|oxidation-reduction process
Medtr3g041700	50.0294	98.5778	1.48106	66.5588	6.05656	0.317636	Up	14847876-14852490	hydroxymethylglutaryl-CoA lyase	GO:0003824,GO:0004419	catalytic activity|hydroxymethylglutaryl-CoA lyase activity	path:ko00072,path:ko00280,path:ko00281,path:ko00650,path:ko04146	Synthesis and degradation of ketone bodies|Valine, leucine and isoleucine degradation|Geraniol degradation|Butanoate metabolism|Peroxisome
Medtr3g043900	206.26	405.114	7.40532	54.7059	5.77362	0.191649	Up	14643706-14645526	2OG-Fe(II) oxygenase family oxidoreductase	GO:0005506,GO:0016491,GO:0016706,GO:0055114	iron ion binding|oxidoreductase activity|oxidoreductase activity, acting on paired donors, with incorporation or reduction of molecular oxygen, 2-oxoglutarate as one donor, and incorporation of one atom each of oxygen into both donors|oxidation-reduction process
Medtr3g045230	146.603	283.58	9.62691	29.457	4.88054	0.341642	Up	14627951-14630589	2OG-Fe(II) oxygenase family oxidoreductase	GO:0005506,GO:0016491,GO:0016706,GO:0055114	iron ion binding|oxidoreductase activity|oxidoreductase activity, acting on paired donors, with incorporation or reduction of molecular oxygen, 2-oxoglutarate as one donor, and incorporation of one atom each of oxygen into both donors|oxidation-reduction process
Medtr3g051530	104.415	206.608	2.22159	93	6.53916	0.135383	Up	20389923-20391184	DUF4228 domain protein
Medtr3g051570	56.0626	103.979	8.14585	12.7647	3.67409	0.898563	Up	20398980-20400598	DUF4228 domain protein
Medtr3g051610	543.812	1050.6	37.0266	28.3741	4.8265	0.517829	Up	20413123-20413817	DUF4228 domain protein
Medtr3g052330	580.729	1068.15	93.307	11.4477	3.51699	0.958271	Up	20712143-20713744	senescence regulator
Medtr3g054180	54.9736	4.05114	105.896	0.0382559	-4.70818	0.600083	Down	21488743-21489806	legume lectin beta domain protein
Medtr3g055120	111.472	14.8542	208.089	0.0713837	-3.80826	0.718329	Down	21657924-21658749	pathogenesis-related protein bet V I family protein
Medtr3g056025	39.9669	76.9717	2.96213	25.9853	4.69962	0.648931	Up	22269696-22270698	Serine/Threonine-kinase WNK11-like protein	GO:0004672,GO:0004713,GO:0005524,GO:0006468,GO:0016772	protein kinase activity|protein tyrosine kinase activity|ATP binding|protein phosphorylation|transferase activity, transferring phosphorus-containing groDowns
Medtr3g057170	117.244	232.266	2.22159	104.549	6.70804	0.116536	Up	22831699-22832254	cytochrome P450 family 71 protein	GO:0005506,GO:0009055,GO:0016705,GO:0020037,GO:0055114	iron ion binding|electron carrier activity|oxidoreductase activity, acting on paired donors, with incorporation or reduction of molecular oxygen|heme binding|oxidation-reduction process
Medtr3g057900	115.349	225.514	5.18372	43.5042	5.44308	0.253347	Up	22913843-22917325	cytochrome P450 family 71 protein	GO:0005506,GO:0009055,GO:0016705,GO:0020037,GO:0055114	iron ion binding|electron carrier activity|oxidoreductase activity, acting on paired donors, with incorporation or reduction of molecular oxygen|heme binding|oxidation-reduction process
Medtr3g057970	156.405	310.588	2.22159	139.804	7.12726	0.0866524	Up	22931720-22934239	cytochrome P450 family 71 protein	GO:0005506,GO:0009055,GO:0016705,GO:0020037,GO:0055114	iron ion binding|electron carrier activity|oxidoreductase activity, acting on paired donors, with incorporation or reduction of molecular oxygen|heme binding|oxidation-reduction process
Medtr3g057980	348.05	688.694	7.40532	93	6.53916	0.138692	Up	22939282-22941877	cytochrome P450 family 71 protein	GO:0005506,GO:0009055,GO:0016705,GO:0020037,GO:0055114	iron ion binding|electron carrier activity|oxidoreductase activity, acting on paired donors, with incorporation or reduction of molecular oxygen|heme binding|oxidation-reduction process
Medtr3g058410	925.665	1790.61	60.7236	29.4878	4.88205	0.694203	Up	23157582-23159265	serine acetyltransferase	GO:0005737,GO:0006535,GO:0009001,GO:0016740	cytoplasm|cysteine biosynthetic process from serine|serine O-acetyltransferase activity|transferase activity	path:ko00270,path:ko00920,path:ko01200,path:ko01230	Cysteine and methionine metabolism|Sulfur metabolism|Carbon metabolism|Biosynthesis of amino acids
Medtr3g060280	17.25	33.7595	0.740532	45.5882	5.51059	0.898563	Up	23652209-23658243	cellulose synthase E1-like protein
Medtr3g061630	108.357	209.309	7.40532	28.2647	4.82093	0.368355	Up	24598506-24601280	chaperonin-like RbcX protein
Medtr3g061720	44.6715	2.70076	86.6422	0.0311714	-5.00363	0.611161	Down	24622112-24626984	neutral/alkaline non-lysosomal ceramidase			path:ko00600,path:ko04071	Sphingolipid metabolism|Sphingolipid signaling pathway
Medtr3g062500	108.074	16.2046	199.944	0.0810458	-3.62512	0.805586	Down	28221761-28225313	LRR receptor-like kinase	GO:0004672,GO:0004713,GO:0005515,GO:0005524,GO:0006468,GO:0016772	protein kinase activity|protein tyrosine kinase activity|protein binding|ATP binding|protein phosphorylation|transferase activity, transferring phosphorus-containing groDowns
Medtr3g062570	82.2644	159.345	5.18372	30.7395	4.94202	0.379235	Up	28267238-28275049	LRR receptor-like kinase	GO:0004672,GO:0004674,GO:0004713,GO:0005524,GO:0006468,GO:0016772	protein kinase activity|protein serine/threonine kinase activity|protein tyrosine kinase activity|ATP binding|protein phosphorylation|transferase activity, transferring phosphorus-containing groDowns
Medtr3g062640	43.0597	5.40152	80.7179	0.0669185	-3.90145	0.958271	Down	28305002-28307380	RNA-binding KH domain protein	GO:0003723	RNA binding
Medtr3g064460	158.191	311.938	4.44319	70.2059	6.13352	0.150413	Up	29037979-29040053	hypothetical protein
Medtr3g065140	111.232	218.762	3.70266	59.0824	5.88466	0.191649	Up	29381746-29382159	carbon-sulfur lyase
Medtr3g067280	362.055	24.3069	699.802	0.0347339	-4.84751	0.429046	Down	29926556-29927479	albumin I
Medtr3g067430	170.671	8.10229	333.239	0.0243137	-5.36209	0.27126	Down	30049149-30050282	albumin I
Medtr3g067830	178.621	12.1534	345.088	0.0352184	-4.82753	0.368355	Down	30458799-30459827	albumin I
Medtr3g067940	74.7066	9.45267	139.96	0.0675381	-3.88815	0.774802	Down	30564377-30567275	cell cycle switch protein CCS52a	GO:0005515	protein binding	path:ko04110,path:ko04111,path:ko04120,path:ko04914	Cell cycle|Cell cycle - yeast|Ubiquitin mediated proteolysis|Progesterone-mediated oocyte maturation
Medtr3g069030	60.5929	117.483	3.70266	31.7294	4.98775	0.444146	Up	30896246-30902315	chromosome condensation regulator RCC1 repeat protein
Medtr3g069160	45.3031	89.1252	1.48106	60.1765	5.91113	0.832054	Up	30955143-30962500	folylpolyglutamate synthase	GO:0004326,GO:0005524,GO:0009058,GO:0009396,GO:0016874	tetrahydrofolylpolyglutamate synthase activity|ATP binding|biosynthetic process|folic acid-containing compound biosynthetic process|ligase activity	path:ko00790	Folate biosynthesis
Medtr3g069190	1168.23	2325.36	11.108	209.341	7.70971	0.23134	Up	30980910-30985195	2-nitropropane dioxygenase-like protein	GO:0003824	catalytic activity
Medtr3g069710	333.806	638.73	28.8807	22.1161	4.46703	0.511392	Up	31207004-31210716	UDP-glucosyltransferase family protein
Medtr3g069960	145.406	270.076	20.7349	13.0252	3.70323	0.723626	Up	31320461-31322788	transmembrane amino acid transporter family protein
Medtr3g070050	25.483	1.35038	49.6156	0.0272169	-5.19936	0.874181	Down	31362368-31366370	GATA type zinc finger transcription factor family protein	GO:0008270	zinc ion binding
Medtr3g070170	258.968	517.196	0.740532	698.412	9.44793	0.0320396	Up	31438558-31440319	HXXXD-type acyl-transferase family protein
Medtr3g070210	271.143	533.401	8.88638	60.0245	5.90748	0.426503	Up	31459010-31461153	major intrinsic protein (MIP) family transporter	GO:0005215,GO:0006810,GO:0016020	transporter activity|transport|membrane
Medtr3g072350	110.949	2.70076	219.197	0.0123211	-6.34272	0.185724	Down	32500285-32503656	WEB family plant protein
Medtr3g072500	734.629	37.8107	1431.45	0.0264143	-5.24254	0.505498	Down	32601125-32604904	nodulin MtN21/EamA-like transporter family protein
Medtr3g072530	132.141	16.2046	248.078	0.0653205	-3.93632	0.645588	Down	32626358-32632152	nodulin MtN21/EamA-like transporter family protein
Medtr3g072610	191.406	352.449	30.3618	11.6083	3.53709	0.810818	Up	32669719-32670657	AP2 domain class transcription factor	GO:0003677,GO:0003700,GO:0006355	DNA binding|transcription factor activity, sequence-specific DNA binding|regulation of transcription, DNA-templated
Medtr3g072870	172.37	18.9053	325.834	0.0580214	-4.10727	0.573754	Down	32802066-32805213	auxin influx transporter			path:ko04075	Plant hormone signal transduction
Medtr3g073180	128.33	10.803	245.857	0.0439405	-4.50831	0.469465	Down	32986836-32990367	nitrate reductase [NADH]-like protein	GO:0005506,GO:0009055,GO:0016491,GO:0020037,GO:0030151,GO:0042128,GO:0043546,GO:0046857,GO:0046872,GO:0050660,GO:0055114	iron ion binding|electron carrier activity|oxidoreductase activity|heme binding|molybdenum ion binding|nitrate assimilation|molybdopterin cofactor binding|oxidoreductase activity, acting on other nitrogenous compounds as donors, with NAD or NADP as acceptor|metal ion binding|flavin adenine dinucleotide binding|oxidation-reduction process	path:ko00910	Nitrogen metabolism
Medtr3g073470	360.007	671.139	48.8751	13.7317	3.77944	0.788431	Up	33129592-33135171	serine transhydroxymethyltransferase	GO:0003824,GO:0004372,GO:0006544,GO:0006563,GO:0030170	catalytic activity|glycine hydroxymethyltransferase activity|glycine metabolic process|L-serine metabolic process|pyridoxal phosphate binding	path:ko00260,path:ko00460,path:ko00630,path:ko00670,path:ko00680,path:ko01200,path:ko01230	Glycine, serine and threonine metabolism|Cyanoamino acid metabolism|Glyoxylate and dicarboxylate metabolism|One carbon pool by folate|Methane metabolism|Carbon metabolism|Biosynthesis of amino acids
Medtr3g074260	75.0333	140.44	9.62691	14.5882	3.86673	0.741525	Up	33554897-33557511	plant/F14D7-9 protein
Medtr3g075320	103.631	16.2046	191.057	0.0848153	-3.55953	0.841038	Down	34287040-34289715	pectate lyase family protein			path:ko00040	Pentose and glucuronate interconversions
Medtr3g075510	96.2691	183.652	8.88638	20.6667	4.36923	0.50992	Up	34382054-34386505	raffinose synthase or seed inhibition protein	GO:0003824	catalytic activity	path:ko00052	Galactose metabolism
Medtr3g077870	282.121	559.058	5.18372	107.849	6.75287	0.110027	Up	35056982-35060567	inactive poly [ADP-ribose] polymerase SRO4	GO:0003950	NAD+ ADP-ribosyltransferase activity
Medtr3g080410	87.6005	10.803	164.398	0.0657128	-3.92768	0.713632	Down	36362941-36364500	glycoside hydrolase family 17 protein	GO:0003824,GO:0004553,GO:0005975	catalytic activity|hydrolase activity, hydrolyzing O-glycosyl compounds|carbohydrate metabolic process
Medtr3g081130	40.5986	2.70076	78.4964	0.0344062	-4.86119	0.696834	Down	36742900-36746629	seed linoleate 9S-lipoxygenase	GO:0005506,GO:0005515,GO:0016165,GO:0016702,GO:0046872,GO:0055114	iron ion binding|protein binding|linoleate 13S-lipoxygenase activity|oxidoreductase activity, acting on single donors with incorporation of molecular oxygen, incorporation of two atoms of oxygen|metal ion binding|oxidation-reduction process	path:ko00591	Linoleic acid metabolism
Medtr3g081380	36.8959	71.5702	2.22159	32.2157	5.00969	0.597364	Up	36860711-36862546	transcriptional adapter ADA2	GO:0003677,GO:0003682,GO:0008270	DNA binding|chromatin binding|zinc ion binding
Medtr3g081500	172.261	334.895	9.62691	34.7873	5.12049	0.289193	Up	36904409-36905059	VQ motif protein
Medtr3g081580	95.6593	180.951	10.3674	17.4538	4.12547	0.583469	Up	36938404-36941617	ZIP zinc/iron transport family protein	GO:0005385,GO:0016021,GO:0071577	zinc ion transmembrane transporter activity|integral component of membrane|zinc II ion transmembrane transport
Medtr3g082630	123.647	8.10229	239.192	0.0338736	-4.88369	0.372832	Down	37271508-37275432	B-box type zinc finger protein	GO:0005515,GO:0005622,GO:0008270	protein binding|intracellular|zinc ion binding
Medtr3g083370	216.453	401.063	31.8429	12.5951	3.65479	0.762122	Up	37628015-37630303	1-aminocyclopropane-1-carboxylate oxidase	GO:0016491,GO:0016706,GO:0055114	oxidoreductase activity|oxidoreductase activity, acting on paired donors, with incorporation or reduction of molecular oxygen, 2-oxoglutarate as one donor, and incorporation of one atom each of oxygen into both donors|oxidation-reduction process	path:ko00270	Cysteine and methionine metabolism
Medtr3g083570	721.212	1401.7	40.7292	34.415	5.10496	0.607807	Up	37718516-37720729	calmodulin-binding family protein
Medtr3g083620	300.525	25.6572	575.393	0.0445908	-4.48711	0.497947	Down	37739668-37742716	flavonoid O-methyltransferase-like protein	GO:0008168	methyltransferase activity
Medtr3g083910	777.515	1508.38	46.6535	32.3315	5.01487	0.574968	Up	37858368-37860174	chalcone and stilbene synthase family protein	GO:0003824,GO:0008152,GO:0009058,GO:0016746,GO:0016747	catalytic activity|metabolic process|biosynthetic process|transferase activity, transferring acyl groDowns|transferase activity, transferring acyl groDowns other than amino-acyl groDowns	path:ko00941,path:ko04712	Flavonoid biosynthesis|Circadian rhythm - plant
Medtr3g084520	944.962	1889.18	0.740532	2551.12	11.3169	0.0467777	Up	38169004-38171075	flavonoid glucosyltransferase	GO:0008152,GO:0016758	metabolic process|transferase activity, transferring hexosyl groDowns
Medtr3g084790	93.0238	13.5038	172.544	0.0782631	-3.67552	0.810818	Down	38288838-38295581	phragmoplast-associated kinesin-related protein	GO:0003777,GO:0005524,GO:0005875,GO:0007018	microtubule motor activity|ATP binding|microtubule associated complex|microtubule-based movement
Medtr3g084930	257.03	480.736	33.3239	14.4261	3.85061	0.693413	Up	38364974-38368382	MACPF domain protein
Medtr3g085300	53.5361	102.629	4.44319	23.098	4.5297	0.590185	Up	38546417-38547784	chaperone dnaJ-like protein
Medtr3g085750	73.4651	12.1534	134.777	0.0901745	-3.47114	0.947823	Down	38799088-38804725	DNA polymerase alpha subunit B			path:ko00230,path:ko00240,path:ko03030	Purine metabolism|Pyrimidine metabolism|DNA replication
Medtr3g085890	32.1696	62.1175	2.22159	27.9608	4.80533	0.714991	Up	38861065-38862867	NADH-ubiquinone reductase complex 1 MLRQ subunit
Medtr3g085940	65.4717	1.35038	129.593	0.0104202	-6.58448	0.265523	Down	38872437-38874363	mitotic spindle assembly checkpoint MAD2B-like protein			path:ko04110,path:ko04111,path:ko04113,path:ko04114,path:ko04914	Cell cycle|Cell cycle - yeast|Meiosis - yeast|Oocyte meiosis|Progesterone-mediated oocyte maturation
Medtr3g086260	261.299	499.641	22.9565	21.7647	4.44392	0.48494	Up	39029461-39032598	chalcone and stilbene synthase family protein	GO:0003824,GO:0008152,GO:0009058,GO:0016747	catalytic activity|metabolic process|biosynthetic process|transferase activity, transferring acyl groDowns other than amino-acyl groDowns	path:ko00941,path:ko04712	Flavonoid biosynthesis|Circadian rhythm - plant
Medtr3g086300	35.4802	1.35038	69.61	0.0193992	-5.68786	0.596874	Down	39057139-39061523	chromosome condensation regulator RCC1 repeat protein
Medtr3g086590	112.343	218.762	5.92425	36.9265	5.20658	0.289131	Up	39249088-39250371	Fe-S metabolism associated domain protein			path:ko00760	Nicotinate and nicotinamide metabolism
Medtr3g086670	304.162	555.007	53.3183	10.4093	3.3798	0.932825	Up	39280251-39281681	clathrin assembly protein
Medtr3g086710	177.052	342.997	11.108	30.8784	4.94853	0.33135	Up	39293140-39293418	peroxidase family protein	GO:0004601,GO:0006979,GO:0020037,GO:0055114	peroxidase activity|response to oxidative stress|heme binding|oxidation-reduction process	path:ko00940	Phenylpropanoid biosynthesis
Medtr3g086740	42.7984	79.6725	5.92425	13.4485	3.74938	0.954433	Up	39307419-39308418	DUF617 family protein
Medtr3g086910	250.931	476.685	25.1781	18.9325	4.2428	0.810818	Up	39401070-39404676	G protein coDownled receptor
Medtr3g087900	193.54	361.902	25.1781	14.3737	3.84536	0.666188	Up	39839826-39840617	zinc finger%2C C3HC4 type (RING finger) protein	GO:0005515,GO:0008270	protein binding|zinc ion binding
Medtr3g088110	379.718	707.6	51.8372	13.6504	3.77087	0.808213	Up	39954022-39955471	NAC-like transcription factor	GO:0003677,GO:0006355	DNA binding|regulation of transcription, DNA-templated
Medtr3g088150	1849.39	3636.58	62.2047	58.4615	5.86941	0.810818	Up	39969705-39974234	NAD-dependent aldehyde dehydrogenase family protein	GO:0004030,GO:0006081,GO:0008152,GO:0016491,GO:0016620,GO:0055114	aldehyde dehydrogenase [NAD(P)+] activity|cellular aldehyde metabolic process|metabolic process|oxidoreductase activity|oxidoreductase activity, acting on the aldehyde or oxo groDown of donors, NAD or NADP as acceptor|oxidation-reduction process	path:ko00010,path:ko00040,path:ko00053,path:ko00071,path:ko00280,path:ko00310,path:ko00330,path:ko00340,path:ko00380,path:ko00410,path:ko00561,path:ko00620,path:ko00625,path:ko00903	Glycolysis / Gluconeogenesis|Pentose and glucuronate interconversions|Ascorbate and aldarate metabolism|Fatty acid degradation|Valine, leucine and isoleucine degradation|Lysine degradation|Arginine and proline metabolism|Histidine metabolism|Tryptophan metabolism|beta-Alanine metabolism|Glycerolipid metabolism|Pyruvate metabolism|Chloroalkane and chloroalkene degradation|Limonene and pinene degra…
Medtr3g088415	54.1677	5.40152	102.934	0.0524757	-4.25221	0.744928	Down	40179537-40182656	carboxy-terminal domain cyclin	GO:0000079,GO:0019901,GO:0051726	regulation of cyclin-dependent protein serine/threonine kinase activity|protein kinase binding|regulation of cell cycle	path:ko04110,path:ko04152,path:ko04914	Cell cycle|AMPK signaling pathway|Progesterone-mediated oocyte maturation
Medtr3g088495	30.2965	1.35038	59.2425	0.0227941	-5.45519	0.729662	Down	40220895-40226149	DnaJ domain protein
Medtr3g088520	54.2331	4.05114	104.415	0.0387985	-4.68786	0.607807	Down	40097345-40104659	beta-like galactosidase	GO:0003824,GO:0004553,GO:0005975	catalytic activity|hydrolase activity, hydrolyzing O-glycosyl compounds|carbohydrate metabolic process
Medtr3g088675	772.854	5.40152	1540.31	0.00350679	-8.15563	0.121179	Down	40420823-40423155	chalcone and stilbene synthase family protein	GO:0003824,GO:0008152,GO:0009058,GO:0016746,GO:0016747	catalytic activity|metabolic process|biosynthetic process|transferase activity, transferring acyl groDowns|transferase activity, transferring acyl groDowns other than amino-acyl groDowns	path:ko00941,path:ko04712	Flavonoid biosynthesis|Circadian rhythm - plant
Medtr3g088815	513.341	999.282	27.3997	36.4706	5.18866	0.408191	Up	40636040-40636926	hypothetical protein
Medtr3g089035	496.962	21.6061	972.318	0.0222212	-5.49192	0.341642	Down	40745561-40746601	basic blue-like protein	GO:0005507,GO:0009055	copper ion binding|electron carrier activity
Medtr3g090530	44.3883	85.074	3.70266	22.9765	4.52209	0.662179	Up	41035310-41037427	glycolipid transfer protein (GLTP) family protein	GO:0005737,GO:0017089,GO:0046836,GO:0051861	cytoplasm|glycolipid transporter activity|glycolipid transport|glycolipid binding
Medtr3g090550	345.545	633.329	57.7615	10.9646	3.45478	0.919248	Up	41026369-41029931	nodulin MtN21/EamA-like transporter family protein
Medtr3g090760	477.534	889.901	65.1668	13.6557	3.77144	0.872482	Up	41196627-41198512	ethylene response factor	GO:0003677,GO:0003700,GO:0006355	DNA binding|transcription factor activity, sequence-specific DNA binding|regulation of transcription, DNA-templated
Medtr3g090940	79.0191	149.892	8.14585	18.4011	4.20172	0.590185	Up	41296423-41298378	bidirectional sugar transporter
Medtr3g091440	85.1394	168.798	1.48106	113.971	6.83252	0.302274	Up	41601896-41604464	calcineurin B-like protein 4-1	GO:0005509	calcium ion binding	path:ko04010,path:ko04020,path:ko04022,path:ko04114,path:ko04210,path:ko04310,path:ko04360,path:ko04370,path:ko04380,path:ko04650,path:ko04660,path:ko04662,path:ko04720,path:ko04724,path:ko04921,path:ko04922,path:ko04924	MAPK signaling pathway|Calcium signaling pathway|cGMP - PKG signaling pathway|Oocyte meiosis|Apoptosis|Wnt signaling pathway|Axon guidance|VEGF signaling pathway|Osteoclast differentiation|Natural killer cell mediated cytotoxicity|T cell receptor signaling pathway|B cell receptor signaling pathway|Long-term potentiation|Glutamatergic synapse|Oxytocin signaling pathway|Glucagon signaling pathway|R…
Medtr3g092090	327.794	602.27	53.3183	11.2958	3.49771	0.898563	Up	42038377-42042233	OPT family oligopeptide transporter	GO:0055085	transmembrane transport
Medtr3g092095	17.9252	35.1099	0.740532	47.4118	5.56717	0.871256	Up	42046252-42048963	cytochrome b5-like heme/steroid-binding domain protein	GO:0020037	heme binding
Medtr3g092460	636.095	1270.71	1.48106	857.971	9.74478	0.0320396	Up	42236545-42237854	cytosolic class II small heat-shock protein			path:ko04141	Protein processing in endoplasmic reticulum
Medtr3g093400	697.319	1336.88	57.7615	23.1448	4.53262	0.693413	Up	42679904-42680765	response to low sulfur protein%2C putative
Medtr3g093960	50.7046	99.9282	1.48106	67.4706	6.07619	0.309787	Up	42923655-42929741	U-box protein
Medtr3g093980	1210.18	2284.85	135.517	16.8602	4.07555	0.850351	Up	42940556-42942415	chalcone-flavanone isomerase family protein	GO:0009813,GO:0016872,GO:0045430	flavonoid biosynthetic process|intramolecular lyase activity|chalcone isomerase activity
Medtr3g094630	876.158	1750.09	2.22159	787.765	9.62162	0.0740336	Up	43179295-43181263	horseradish peroxidase-like protein	GO:0004601,GO:0006979,GO:0020037,GO:0055114	peroxidase activity|response to oxidative stress|heme binding|oxidation-reduction process	path:ko00940	Phenylpropanoid biosynthesis
Medtr3g094870	46.3921	5.40152	87.3827	0.0618146	-4.01591	0.889978	Down	43299496-43300424	ZIP metal ion transporter family protein%2C putative
Medtr3g095130	71.3524	132.337	10.3674	12.7647	3.67409	0.832054	Up	43455870-43460203	nucleotide/sugar transporter family protein
Medtr3g096570	961.863	1914.84	8.88638	215.48	7.75141	0.187308	Up	44189824-44191761	FAD/FMN-binding oxidoreductase	GO:0003824	catalytic activity
Medtr3g096920	3720.19	7389.29	51.0967	144.614	7.17606	0.768462	Up	44370629-44372461	NAC-like transcription factor	GO:0003677,GO:0006355	DNA binding|regulation of transcription, DNA-templated
Medtr3g097420	54.538	5.40152	103.674	0.0521008	-4.26255	0.742968	Down	44660826-44661550	Defensin	GO:0006952	defense response
Medtr3g098060	35.1099	1.35038	68.8694	0.0196078	-5.67243	0.603927	Down	44736028-44747591	protein prenylyltransferase sDownerfamily protein	GO:0005515	protein binding
Medtr3g098580	73.0513	143.14	2.96213	48.3235	5.59465	0.286776	Up	45013487-45015421	AP2 domain class transcription factor	GO:0003677,GO:0003700,GO:0006355	DNA binding|transcription factor activity, sequence-specific DNA binding|regulation of transcription, DNA-templated
Medtr3g099700	88.2757	172.849	3.70266	46.6824	5.54481	0.264781	Up	45706380-45710625	MATE efflux family protein	GO:0006855,GO:0015238,GO:0015297,GO:0016020,GO:0055085	drug transmembrane transport|drug transmembrane transporter activity|antiporter activity|membrane|transmembrane transport
Medtr3g100470	407.663	803.477	11.8485	67.8125	6.08348	0.207878	Up	46200493-46202085	AT hook motif DNA-binding family protein
Medtr3g100500	403.328	51.3145	755.342	0.0679354	-3.87969	0.781552	Down	46229075-46230886	aspartic proteinase nepenthesin-like protein
Medtr3g101320	722.345	1370.64	74.0532	18.5088	4.21014	0.832054	Up	46629850-46631028	AR781%2C yeast pheromone receptor-like protein
Medtr3g101400	138.414	253.872	22.9565	11.0588	3.46713	0.834501	Up	46676569-46678619	patatin-like phospholipase	GO:0008152	metabolic process
Medtr3g101410	310.283	619.825	0.740532	837	9.70908	0.0320396	Up	46680629-46682576	patatin-like phospholipase	GO:0008152	metabolic process
Medtr3g102100	539.543	1054.65	24.4375	43.1569	5.43152	0.664687	Up	47037850-47038753	ethylene response factor	GO:0003677,GO:0003700,GO:0006355	DNA binding|transcription factor activity, sequence-specific DNA binding|regulation of transcription, DNA-templated
Medtr3g102370	817.264	1551.59	82.9395	18.7075	4.22554	0.874181	Up	47169922-47171789	isoaspartyl peptidase/L-asparaginase
Medtr3g102390	164.616	309.237	19.9944	15.4662	3.95105	0.609668	Up	47181005-47183141	carbohydrate esterase plant-like protein
Medtr3g103410	172.805	315.989	29.6213	10.6676	3.41517	0.866821	Up	47711611-47713934	plant/MWF20 protein
Medtr3g104550	139.002	264.675	13.3296	19.8562	4.31152	0.495381	Up	48170509-48171887	heat shock transcription factor A3	GO:0003700,GO:0005634,GO:0006355,GO:0043565	transcription factor activity, sequence-specific DNA binding|nucleus|regulation of transcription, DNA-templated|sequence-specific DNA binding
Medtr3g104780	1204.56	2400.98	8.14585	294.749	8.20334	0.208382	Up	48302750-48303512	cytosolic class II small heat-shock protein			path:ko04141	Protein processing in endoplasmic reticulum
Medtr3g104930	342.213	59.4168	625.009	0.0950655	-3.39493	0.958035	Down	48370482-48375551	subtilisin-like serine protease	GO:0004252,GO:0006508	serine-type endopeptidase activity|proteolysis
Medtr3g105320	111.951	203.908	19.9944	10.1983	3.35025	0.902564	Up	48552585-48554979	kinase 1B	GO:0004672,GO:0004674,GO:0004713,GO:0005524,GO:0006468,GO:0016772	protein kinase activity|protein serine/threonine kinase activity|protein tyrosine kinase activity|ATP binding|protein phosphorylation|transferase activity, transferring phosphorus-containing groDowns
Medtr3g105930	36.2207	1.35038	71.091	0.0189951	-5.71823	0.583469	Down	48853915-48854561	early nodulin-like protein	GO:0005507,GO:0009055	copper ion binding|electron carrier activity
Medtr3g106430	133.47	256.572	10.3674	24.7479	4.62923	0.404649	Up	49190319-49192902	SPFH/band 7/PHB domain membrane-associated family protein			path:ko04910	Insulin signaling pathway
Medtr3g107500	86.1848	170.148	2.22159	76.5882	6.25905	0.182608	Up	49581018-49581905	rare lipoprotein A-like double-psi beta-barrel protein
Medtr3g108860	189.707	364.603	14.8106	24.6176	4.62162	0.404649	Up	50318860-50321007	galactose oxidase/kelch repeat protein	GO:0005515	protein binding
Medtr3g109430	38.6165	74.271	2.96213	25.0735	4.64809	0.678493	Up	50613033-50613920	hypothetical protein
Medtr3g110280	83.4187	166.097	0.740532	224.294	7.80925	0.100838	Up	51467344-51468490	glycoside hydrolase family 18 protein	GO:0003824,GO:0004568,GO:0005975,GO:0006032	catalytic activity|chitinase activity|carbohydrate metabolic process|chitin catabolic process	path:ko00520	Amino sugar and nucleotide sugar metabolism
Medtr3g110320	280.269	559.058	1.48106	377.471	8.56022	0.0489129	Up	51481194-51483333	glycoside hydrolase family 18 protein	GO:0003824,GO:0004568,GO:0005975,GO:0006032	catalytic activity|chitinase activity|carbohydrate metabolic process|chitin catabolic process	path:ko00520	Amino sugar and nucleotide sugar metabolism
Medtr3g110330	1724.59	3415.11	34.0645	100.254	6.64752	0.574315	Up	51495442-51500559	NADP-dependent malic enzyme-like protein	GO:0000166,GO:0004470,GO:0006108,GO:0016491,GO:0016616,GO:0016619,GO:0046872,GO:0051287,GO:0055114	nucleotide binding|malic enzyme activity|malate metabolic process|oxidoreductase activity|oxidoreductase activity, acting on the CH-OH groDown of donors, NAD or NADP as acceptor||metal ion binding|NAD binding|oxidation-reduction process	path:ko00620,path:ko00710,path:ko01200	Pyruvate metabolism|Carbon fixation in photosynthetic organisms|Carbon metabolism
Medtr3g110450	194.15	364.603	23.697	15.386	3.94355	0.622267	Up	51550858-51554388	leucine-rich receptor-like kinase family protein	GO:0004672,GO:0004674,GO:0004713,GO:0005515,GO:0005524,GO:0006468,GO:0016772	protein kinase activity|protein serine/threonine kinase activity|protein tyrosine kinase activity|protein binding|ATP binding|protein phosphorylation|transferase activity, transferring phosphorus-containing groDowns
Medtr3g111610	503.518	1003.33	3.70266	270.976	8.08202	0.0784409	Up	52179692-52180991	GNS1/SUR4 membrane family protein
Medtr3g111650	142.552	275.478	9.62691	28.6154	4.83872	0.35122	Up	52205780-52206402	hypothetical protein
Medtr3g111970	145.602	266.025	25.1781	10.5657	3.40132	0.871256	Up	52391734-52393710	hypothetical protein
Medtr3g112530	151.678	301.135	2.22159	135.549	7.08267	0.0895683	Up	52779592-52781734	C4-dicarboxylate transporter/malic acid protein
Medtr3g113970	540.087	48.6137	1031.56	0.0471264	-4.40732	0.648975	Down	53144674-53148865	tubulin beta-1 chain	GO:0003924,GO:0005200,GO:0005525,GO:0005874,GO:0006184,GO:0007017,GO:0043234,GO:0051258	GTPase activity|structural constituent of cytoskeleton|GTP binding|microtubule|obsolete GTP catabolic process|microtubule-based process|protein complex|protein polymerization	path:ko04145,path:ko04540	Phagosome|Gap junction
Medtr3g115180	32.5398	62.1175	2.96213	20.9706	4.3903	0.834501	Up	53838823-53843231	transmembrane protein%2C putative
Medtr3g115300	31.4073	1.35038	61.4641	0.0219702	-5.50831	0.696834	Down	53913385-53914378	hypothetical protein
Medtr3g116440	430.292	29.7084	830.876	0.0357555	-4.80569	0.471968	Down	54465960-54469806	specific tissue protein
Medtr3g116770	120.031	228.214	11.8485	19.261	4.26761	0.898563	Up	54614928-54618490	BHLH transcription factor	GO:0046983	protein dimerization activity
Medtr3g117850	413.935	765.666	62.2047	12.3088	3.62162	0.894604	Up	55177112-55179909	adenine nucleotide alpha hydrolase-like domain kinase	GO:0004672,GO:0004674,GO:0004713,GO:0005524,GO:0006468,GO:0016772	protein kinase activity|protein serine/threonine kinase activity|protein tyrosine kinase activity|ATP binding|protein phosphorylation|transferase activity, transferring phosphorus-containing groDowns
Medtr3g118020	414.611	767.017	62.2047	12.3305	3.62416	0.917857	Up	55227972-55230529	plant phospholipase-like protein
Medtr3g436160	83.2227	9.45267	156.993	0.0602109	-4.05383	0.674868	Down	12134909-12141145	beta-amyrin synthase	GO:0016866	intramolecular transferase activity	path:ko00909	Sesquiterpenoid and triterpenoid biosynthesis
Medtr3g436860	204.888	387.559	22.2159	17.4451	4.12475	0.670729	Up	12403625-12408078	F-box plant-like protein	GO:0005515	protein binding
Medtr3g437820	455.362	896.653	14.0701	63.7276	5.99385	0.239529	Up	12907684-12908641	polygalacturonase inhibitor protein
Medtr3g449880	129.702	234.966	24.4375	9.61497	3.26528	0.929815	Up	17067670-17072507	reticulon-like protein B2	GO:0005783	endoplasmic reticulum
Medtr3g449930	39.7927	4.05114	75.5342	0.0536332	-4.22073	0.885285	Down	17103225-17105971	oxygen-evolving enhancer protein 2-1			path:ko00195	Photosynthesis
Medtr3g450780	301.919	563.109	40.7292	13.8257	3.78928	0.744928	Up	17569197-17571082	transmembrane protein%2C putative			path:ko00520	Amino sugar and nucleotide sugar metabolism
Medtr3g460760	140.069	5.40152	274.737	0.0196607	-5.66854	0.238852	Down	23867366-23868679	hypothetical protein
Medtr3g461540	49.2889	6.75191	91.8259	0.0735294	-3.76553	0.957113	Down	24490651-24492573	transmembrane protein%2C putative
Medtr3g462710	17.25	33.7595	0.740532	45.5882	5.51059	0.898563	Up	25072272-25075629	proton-dependent oligopeptide transport family protein	GO:0005215,GO:0006857,GO:0016020	transporter activity|oligopeptide transport|membrane
Medtr3g462760	58.4367	1.35038	115.523	0.0116893	-6.41867	0.313149	Down	25090888-25094154	laccase/diphenol oxidase family protein	GO:0005507,GO:0046274,GO:0048046,GO:0052716,GO:0055114	copper ion binding|lignin catabolic process|apoplast|hydroquinone:oxygen oxidoreductase activity|oxidation-reduction process
Medtr3g463000	233.071	440.224	25.9186	16.9849	4.08618	0.583469	Up	25217080-25217490	zinc finger%2C C3HC4 type (RING finger) protein	GO:0005515,GO:0008270	protein binding|zinc ion binding
Medtr3g463590	100.93	194.455	7.40532	26.2588	4.71473	0.404649	Up	25494699-25496004	Kunitz type trypsin inhibitor / Alpha-fucosidase	GO:0004866	endopeptidase inhibitor activity
Medtr3g464190	20.626	40.5114	0.740532	54.7059	5.77362	0.742706	Up	25791561-25794639	sesquiterpene synthase	GO:0008152,GO:0010333,GO:0016829	metabolic process|terpene synthase activity|lyase activity	path:ko00909	Sesquiterpenoid and triterpenoid biosynthesis
Medtr3g464650	390.892	775.119	6.66478	116.301	6.86172	0.119652	Up	26001759-26003904	protein phosphatase 2C-like protein	GO:0003824,GO:0004722,GO:0006470	catalytic activity|protein serine/threonine phosphatase activity|protein dephosphorylation
Medtr3g464700	245.835	490.188	1.48106	330.971	8.37056	0.0444692	Up	26016801-26018299	protein phosphatase 2C-like protein	GO:0003824,GO:0004722,GO:0006470	catalytic activity|protein serine/threonine phosphatase activity|protein dephosphorylation
Medtr3g464720	196.393	35.1099	357.677	0.098161	-3.34871	0.915442	Down	26022646-26033994	clathrin heavy chain	GO:0005198,GO:0005488,GO:0005515,GO:0006886,GO:0016192,GO:0030130,GO:0030132	structural molecule activity|binding|protein binding|intracellular protein transport|vesicle-mediated transport|clathrin coat of trans-Golgi network vesicle|clathrin coat of coated pit	path:ko04142,path:ko04144,path:ko04721,path:ko04961	Lysosome|Endocytosis|Synaptic vesicle cycle|Endocrine and other factor-regulated calcium reabsorption
Medtr3g466180	5414.11	10826	2.22159	4873.08	12.2506	0.933264	Up	27201189-27203811	cationic peroxidase	GO:0004601,GO:0006979,GO:0020037,GO:0055114	peroxidase activity|response to oxidative stress|heme binding|oxidation-reduction process	path:ko00940	Phenylpropanoid biosynthesis
Medtr3g466790	49.7245	97.2274	2.22159	43.7647	5.4517	0.404769	Up	27487700-27489977	expansin A10	GO:0005576,GO:0009664	extracellular region|plant-type cell wall organization
Medtr3g467420	1370.16	2735.87	4.44319	615.745	9.26619	0.167283	Up	27821302-27823017	glutathione S-transferase%2C amine-terminal domain protein	GO:0005515	protein binding	path:ko00480,path:ko00980,path:ko00982	Glutathione metabolism|Metabolism of xenobiotics by cytochrome P450|Drug metabolism - cytochrome P450
Medtr3g467430	630.519	1255.85	5.18372	242.269	7.92047	0.105391	Up	27824358-27826866	glutathione S-transferase%2C amine-terminal domain protein	GO:0005515	protein binding	path:ko00480,path:ko00980,path:ko00982	Glutathione metabolism|Metabolism of xenobiotics by cytochrome P450|Drug metabolism - cytochrome P450
Medtr3g467750	70.4594	5.40152	135.517	0.0398586	-4.64897	0.535597	Down	29969521-29970301	Leginsulin/Albumin-1
Medtr4g005750	1092.57	2098.49	86.6422	24.2202	4.59814	0.874181	Up	349553-353302	4-coumarate:CoA ligase-like protein			path:ko00130,path:ko00360,path:ko00940	Ubiquinone and other terpenoid-quinone biosynthesis|Phenylalanine metabolism|Phenylpropanoid biosynthesis
Medtr4g007570	87.3827	160.695	14.0701	11.4211	3.51362	0.866516	Up	1136732-1138301	Novel GRP family
Medtr4g009950	234.879	456.429	13.3296	34.2418	5.09769	0.308765	Up	2137715-2138666	VQ motif protein
Medtr4g010320	588.287	1172.13	4.44319	263.804	8.04332	0.0934142	Up	2335470-2337224	hsp20/alpha crystallin family protein			path:ko04141	Protein processing in endoplasmic reticulum
Medtr4g010530	105.918	198.506	13.3296	14.8922	3.89648	0.658708	Up	2403388-2404514	transmembrane protein%2C putative
Medtr4g011030	1065.78	2101.19	30.3618	69.2052	6.11281	0.446227	Up	2579670-2580180	DUF761 domain protein
Medtr4g011060	854.377	1611	97.7502	16.4808	4.04272	0.958271	Up	2600575-2600967	plant/F18B13-26 protein
Medtr4g011790	335.526	641.431	29.6213	21.6544	4.43659	0.521183	Up	2976267-2983683	fatty acyl-CoA synthetase family protein			path:ko00280	Valine, leucine and isoleucine degradation
Medtr4g012860	122.384	225.514	19.2538	11.7127	3.55	0.801609	Up	3448347-3449648	pyridoxal biosynthesis protein PDX1%2C putative	GO:0003824,GO:0008152,GO:0042823	catalytic activity|metabolic process|pyridoxal phosphate biosynthetic process	path:ko00750	Vitamin B6 metabolism
Medtr4g013210	161.196	318.69	3.70266	86.0706	6.42745	0.121098	Up	3595213-3605344	fatty acyl-CoA synthetase family protein			path:ko00280	Valine, leucine and isoleucine degradation
Medtr4g013235	53.9935	1.35038	106.637	0.0126634	-6.30319	0.348805	Down	3624743-3632836	SCAR2%2C putative
Medtr4g013385	1051.14	2036.37	65.9073	30.8976	4.94942	0.742706	Up	3844555-3845568	disease resistance response protein
Medtr4g014040	127.676	1.35038	254.002	0.00531641	-7.55533	0.105391	Down	3886332-3890014	macrophage migration inhibition factor-like protein			path:ko00350,path:ko00360	Tyrosine metabolism|Phenylalanine metabolism
Medtr4g014150	140.832	272.777	8.88638	30.6961	4.93998	0.333633	Up	3927849-3928903	hypothetical protein
Medtr4g016920	462.462	918.259	6.66478	137.778	7.1062	0.118467	Up	5216027-5221708	glycoside hydrolase family 1 protein	GO:0003824,GO:0004553,GO:0005975	catalytic activity|hydrolase activity, hydrolyzing O-glycosyl compounds|carbohydrate metabolic process	path:ko00460,path:ko00500,path:ko00940	Cyanoamino acid metabolism|Starch and sucrose metabolism|Phenylpropanoid biosynthesis
Medtr4g017650	19.2756	37.8107	0.740532	51.0588	5.67409	0.801661	Up	5542811-5544084	phosphatidylethanolamine-binding protein
Medtr4g018850	199.551	398.362	0.740532	537.941	9.0713	0.0366088	Up	5822408-5823569	PAR1 protein
Medtr4g018860	496.94	970.924	22.9565	42.2941	5.40239	0.353071	Up	5828279-5829710	PAR1 protein
Medtr4g018880	1032.02	1964.8	99.2312	19.8003	4.30745	0.945795	Up	5831610-5833458	PAR1 protein
Medtr4g019130	54.7122	101.279	8.14585	12.4332	3.63612	0.917857	Up	5942104-5942956	SOUL heme-binding family protein
Medtr4g019225	134.864	266.025	3.70266	71.8471	6.16686	0.151849	Up	6021969-6027894	laccase/diphenol oxidase family protein	GO:0005507,GO:0046274,GO:0048046,GO:0052716,GO:0055114	copper ion binding|lignin catabolic process|apoplast|hydroquinone:oxygen oxidoreductase activity|oxidation-reduction process
Medtr4g019640	164.703	322.741	6.66478	48.4248	5.59768	0.216872	Up	6185593-6186199	hypothetical protein
Medtr4g021800	412.629	792.674	32.5834	24.3275	4.60452	0.914299	Up	7275520-7279026	haloacid dehalogenase-like hydrolase	GO:0016787	hydrolase activity
Medtr4g026030	252.913	496.94	8.88638	55.9216	5.80533	0.196757	Up	8952646-8955502	cytochrome P450 family 71 protein	GO:0005506,GO:0009055,GO:0016705,GO:0020037,GO:0055114	iron ion binding|electron carrier activity|oxidoreductase activity, acting on paired donors, with incorporation or reduction of molecular oxygen|heme binding|oxidation-reduction process
Medtr4g026070	71.7009	140.44	2.96213	47.4118	5.56717	0.295247	Up	8975279-8977558	cytochrome P450 family 71 protein	GO:0005506,GO:0009055,GO:0016705,GO:0020037,GO:0055114	iron ion binding|electron carrier activity|oxidoreductase activity, acting on paired donors, with incorporation or reduction of molecular oxygen|heme binding|oxidation-reduction process
Medtr4g026200	70.0674	128.286	11.8485	10.8272	3.43659	0.93625	Up	9026952-9031194	cytochrome P450 family 71 protein	GO:0005506,GO:0009055,GO:0016705,GO:0020037,GO:0055114	iron ion binding|electron carrier activity|oxidoreductase activity, acting on paired donors, with incorporation or reduction of molecular oxygen|heme binding|oxidation-reduction process
Medtr4g027040	283.929	529.349	38.5076	13.7466	3.781	0.742706	Up	9303205-9306240	NF-X1-type zinc finger protein NFXL1	GO:0003700,GO:0005515,GO:0005634,GO:0006355,GO:0008270	transcription factor activity, sequence-specific DNA binding|protein binding|nucleus|regulation of transcription, DNA-templated|zinc ion binding
Medtr4g029170	506.044	935.814	76.2748	12.269	3.61694	0.949062	Up	10060025-10062325	peroxidase family protein	GO:0004601,GO:0006979,GO:0020037,GO:0055114	peroxidase activity|response to oxidative stress|heme binding|oxidation-reduction process	path:ko00940	Phenylpropanoid biosynthesis
Medtr4g029430	203.145	392.961	13.3296	29.4804	4.88168	0.343158	Up	10170282-10171673	tubby C 2 protein
Medtr4g031820	527.803	72.9206	982.685	0.0742054	-3.75233	0.912019	Down	11016192-11019940	cytochrome P450 family monooxygenase	GO:0005506,GO:0009055,GO:0016705,GO:0020037,GO:0055114	iron ion binding|electron carrier activity|oxidoreductase activity, acting on paired donors, with incorporation or reduction of molecular oxygen|heme binding|oxidation-reduction process
Medtr4g033150	288.132	526.649	49.6156	10.6146	3.40797	0.917857	Up	11506997-11508519	isoflavone-7-O-methyltransferase	GO:0008168	methyltransferase activity	path:ko00943	Isoflavonoid biosynthesis
Medtr4g033200	855.771	1620.46	91.0854	17.7905	4.15304	0.917857	Up	11547195-11548923	isoflavone-7-O-methyltransferase	GO:0008168	methyltransferase activity	path:ko00943	Isoflavonoid biosynthesis
Medtr4g035650	54.7776	8.10229	101.453	0.0798626	-3.64634	0.964512	Down	12305709-12310713	chaperone dnaJ-like protein
Medtr4g036945	122.427	232.266	12.589	18.4498	4.20554	0.529105	Up	13556343-13556920	RALF related
Medtr4g037245	82.6564	151.243	14.0701	10.7492	3.42616	0.915442	Up	13722825-13724675	3-methyl-2-oxobutanoate hydroxymethyltransferase	GO:0003824	catalytic activity	path:ko00770	Pantothenate and CoA biosynthesis
Medtr4g037720	102.411	194.455	10.3674	18.7563	4.2293	0.540785	Up	13902286-13905361	LRR receptor-like kinase family protein	GO:0004672,GO:0004713,GO:0005524,GO:0006468,GO:0016772	protein kinase activity|protein tyrosine kinase activity|ATP binding|protein phosphorylation|transferase activity, transferring phosphorus-containing groDowns
Medtr4g039430	178.207	28.358	328.056	0.0864427	-3.53211	0.823336	Down	14010390-14016457	peptidyl-prolyl cis-trans isomerase%2C FKBP-type protein	GO:0005515,GO:0006457	protein binding|protein folding
Medtr4g039740	88.2322	5.40152	171.063	0.0315763	-4.98502	0.404649	Down	14128546-14130863	DUF642 family protein
Medtr4g044110	173.676	313.288	34.0645	9.19693	3.20115	0.964512	Up	14781387-14785834	cytokinin oxidase/dehydrogenase-like protein	GO:0003824,GO:0008762,GO:0016491,GO:0016614,GO:0050660,GO:0055114	catalytic activity|UDP-N-acetylmuramate dehydrogenase activity|oxidoreductase activity|oxidoreductase activity, acting on CH-OH groDown of donors|flavin adenine dinucleotide binding|oxidation-reduction process	path:ko00908	Zeatin biosynthesis
Medtr4g048000	255.113	482.086	28.1402	17.1316	4.09859	0.58893	Up	16929374-16947707	MATE efflux family protein	GO:0006855,GO:0015238,GO:0015297,GO:0016020,GO:0055085	drug transmembrane transport|drug transmembrane transporter activity|antiporter activity|membrane|transmembrane transport
Medtr4g051515	208.765	414.567	2.96213	139.956	7.12883	0.0849678	Up	18426005-18427533	E3 ubiquitin-protein ligase PUB23-like protein	GO:0000151,GO:0004842,GO:0005488,GO:0016567	ubiquitin ligase complex|ubiquitin-protein transferase activity|binding|protein ubiquitination
Medtr4g051622	1650.73	3273.32	28.1402	116.322	6.86198	0.515454	Up	18587692-18590512	pyridine nucleotide-disulfide oxidoreductase family protein	GO:0055114	oxidation-reduction process
Medtr4g052460	693.704	1304.47	82.9395	15.7279	3.97526	0.906923	Up	18992755-18994185	F-box plant-like protein
Medtr4g056520	77.9736	10.803	145.144	0.0744298	-3.74798	0.821872	Down	20739706-20745037	retinoid-inducible serine carboxypeptidase	GO:0004185,GO:0006508	serine-type carboxypeptidase activity|proteolysis
Medtr4g057470	23.2614	1.35038	45.1724	0.0298939	-5.064	0.94945	Down	21009541-21011253	DUF1635 family protein
Medtr4g057635	323.939	613.073	34.805	17.6145	4.13869	0.607807	Up	21173419-21175385	myb transcription factor	GO:0003677,GO:0003682	DNA binding|chromatin binding
Medtr4g057795	75.8827	145.841	5.92425	24.6176	4.62162	0.479767	Up	21290209-21294134	ABC transporter family protein	GO:0000166,GO:0005524,GO:0016887,GO:0017111	nucleotide binding|ATP binding|ATPase activity|nucleoside-triphosphatase activity
Medtr4g057960	109.708	212.01	7.40532	28.6294	4.83943	0.365924	Up	21445087-21450472	P-loop nucleoside triphosphate hydrolase sDownerfamily protein
Medtr4g058760	408.098	779.17	37.0266	21.0435	4.3953	0.572414	Up	21641458-21645921	glycosyltransferase family 2 protein
Medtr4g059670	170.344	14.8542	325.834	0.0455882	-4.45519	0.470664	Down	22009293-22011297	root cap/late embryogenesis related
Medtr4g059730	758.043	1497.57	18.5133	80.8918	6.33792	0.289131	Up	22039486-22040644	glutathione S-transferase%2C amine-terminal domain protein	GO:0005515	protein binding	path:ko00480,path:ko00980,path:ko00982	Glutathione metabolism|Metabolism of xenobiotics by cytochrome P450|Drug metabolism - cytochrome P450
Medtr4g060430	345.915	633.329	58.502	10.8258	3.4364	0.931035	Up	22204575-22205559	pyridoxal-binding domain pyridoxal-dependent decarboxylase			path:ko00330	Arginine and proline metabolism
Medtr4g061650	61.5077	121.534	1.48106	82.0588	6.35859	0.234686	Up	22807103-22807591	hypothetical protein
Medtr4g062330	478.95	937.165	20.7349	45.1975	5.49817	0.331584	Up	23127920-23130063	exocyst subunit exo70 family protein			path:ko04910	Insulin signaling pathway
Medtr4g062470	101.801	8.10229	195.5	0.0414439	-4.5927	0.472195	Down	23213885-23215098	disease resistance-responsive%2C dirigent domain protein
Medtr4g062520	136.672	6.75191	266.591	0.0253268	-5.30319	0.289131	Down	23238019-23239174	disease resistance-responsive%2C dirigent domain protein
Medtr4g063630	214.82	21.6061	408.033	0.0529519	-4.23918	0.53723	Down	23547209-23548352	pathogenesis-related thaumatin family protein
Medtr4g063720	1191.58	2294.3	88.8638	25.8181	4.69031	0.891604	Up	23595143-23598113	heat shock cognate 70 kDa protein			path:ko03040,path:ko04010,path:ko04141,path:ko04144,path:ko04612,path:ko04915	Spliceosome|MAPK signaling pathway|Protein processing in endoplasmic reticulum|Endocytosis|Antigen processing and presentation|Estrogen signaling pathway
Medtr4g063975	125.411	17.555	233.267	0.0752568	-3.73203	0.742706	Down	23856595-23859315	expansin A10	GO:0005576,GO:0009664	extracellular region|plant-type cell wall organization
Medtr4g064887	196.611	390.26	2.96213	131.75	7.04166	0.709979	Up	24239094-24242368	NAD(P)-binding rossmann-fold protein	GO:0000166,GO:0008152,GO:0016491	nucleotide binding|metabolic process|oxidoreductase activity	path:ko00960	Tropane, piperidine and pyridine alkaloid biosynthesis
Medtr4g065047	75.6431	143.14	8.14585	17.5722	4.13522	0.625608	Up	24406330-24406734	hypothetical protein
Medtr4g065850	50.2908	1.35038	99.2312	0.0136084	-6.19936	0.379608	Down	24780996-24782422	LRR receptor-like kinase family protein
Medtr4g065990	116.503	2.70076	230.305	0.0117269	-6.41404	0.174149	Down	24860212-24860842	core histone H2A/H2B/H3/H4	GO:0000786,GO:0003677,GO:0006334,GO:0046982	nucleosome|DNA binding|nucleosome assembly|protein heterodimerization activity
Medtr4g066590	1228.8	2382.07	75.5342	31.5363	4.97894	0.820779	Up	25167113-25169600	glycoside hydrolase family 1 protein	GO:0003824,GO:0004553,GO:0005975	catalytic activity|hydrolase activity, hydrolyzing O-glycosyl compounds|carbohydrate metabolic process	path:ko00460,path:ko00500,path:ko00940	Cyanoamino acid metabolism|Starch and sucrose metabolism|Phenylpropanoid biosynthesis
Medtr4g066630	225.318	432.122	18.5133	23.3412	4.54481	0.546468	Up	25178813-25181339	glycoside hydrolase family 1 protein	GO:0003824,GO:0004553,GO:0005975	catalytic activity|hydrolase activity, hydrolyzing O-glycosyl compounds|carbohydrate metabolic process	path:ko00460,path:ko00500,path:ko00940	Cyanoamino acid metabolism|Starch and sucrose metabolism|Phenylpropanoid biosynthesis
Medtr4g067040	1281.88	2494.15	69.61	35.8304	5.16311	0.693413	Up	25251631-25254180	glycoside hydrolase family 1 protein	GO:0003824,GO:0004553,GO:0005975	catalytic activity|hydrolase activity, hydrolyzing O-glycosyl compounds|carbohydrate metabolic process	path:ko00460,path:ko00500,path:ko00940	Cyanoamino acid metabolism|Starch and sucrose metabolism|Phenylpropanoid biosynthesis
Medtr4g068457	89.4519	171.498	7.40532	23.1588	4.53349	0.472195	Up	25702268-25703784	transducin/WD40 repeat protein	GO:0005515	protein binding
Medtr4g068850	39.9016	78.3221	1.48106	52.8824	5.72471	0.43508	Up	25841376-25842009	DUF4228 domain protein
Medtr4g069220	201.25	18.9053	383.595	0.0492846	-4.34272	0.508573	Down	26018774-26019491	Lipid transfer protein	GO:0006869	lipid transport
Medtr4g069520	100.124	12.1534	188.095	0.0646132	-3.95203	0.674631	Down	26161660-26164540	BURP domain protein
Medtr4g069550	245.377	17.555	473.2	0.0370984	-4.7525	0.402242	Down	26179433-26182803	BURP domain protein
Medtr4g069570	193.235	16.2046	370.266	0.0437647	-4.51409	0.451051	Down	26191731-26193092	BURP domain protein
Medtr4g069680	233.202	24.3069	442.097	0.0549808	-4.18493	0.561184	Down	26207875-26208851	dehydration-responsive RD22-like protein
Medtr4g069970	55.1043	1.35038	108.858	0.012405	-6.33294	0.340126	Down	26324461-26328265	receptor-like kinase	GO:0004672,GO:0004674,GO:0004713,GO:0005524,GO:0006468,GO:0016772	protein kinase activity|protein serine/threonine kinase activity|protein tyrosine kinase activity|ATP binding|protein phosphorylation|transferase activity, transferring phosphorus-containing groDowns
Medtr4g070590	125.738	240.368	11.108	21.6392	4.43558	0.462793	Up	26583027-26584199	DUF241 domain protein
Medtr4g071210	44.2359	4.05114	84.4206	0.0479876	-4.38119	0.791044	Down	26848368-26860091	kinesin motor catalytic domain protein	GO:0003777,GO:0005515,GO:0005524,GO:0005875,GO:0007018,GO:0008270	microtubule motor activity|protein binding|ATP binding|microtubule associated complex|microtubule-based movement|zinc ion binding
Medtr4g072060	200.706	37.8107	363.601	0.103989	-3.26549	0.94945	Down	27331765-27334941	NADP-dependent D-sorbitol-6-phosphate dehydrogenase	GO:0016491,GO:0055114	oxidoreductase activity|oxidation-reduction process	path:ko00040,path:ko00051,path:ko00052,path:ko00561	Pentose and glucuronate interconversions|Fructose and mannose metabolism|Galactose metabolism|Glycerolipid metabolism
Medtr4g072790	36.1554	71.5702	0.740532	96.6471	6.59465	0.362538	Up	27549054-27550238	papain family cysteine protease	GO:0006508,GO:0008234	proteolysis|cysteine-type peptidase activity	path:ko04142	Lysosome
Medtr4g072980	127.11	234.966	19.2538	12.2036	3.60924	0.773299	Up	27600345-27600874	SAUR-like auxin-responsive family protein			path:ko04075	Plant hormone signal transduction
Medtr4g073040	150.284	291.682	8.88638	32.8235	5.03666	0.308878	Up	27630362-27631603	heavy metal transport/detoxification sDownerfamily protein	GO:0030001,GO:0046872	metal ion transport|metal ion binding
Medtr4g073950	35.4802	1.35038	69.61	0.0193992	-5.68786	0.596874	Down	28105902-28106763	disease resistance-responsive%2C dirigent domain protein
Medtr4g074120	94.396	8.10229	180.69	0.0448409	-4.47904	0.515454	Down	28177312-28183137	DUF3755 family protein
Medtr4g074980	334.982	660.336	9.62691	68.5928	6.09998	0.264781	Up	28586516-28587712	lignin-forming anionic peroxidase	GO:0004601,GO:0006979,GO:0020037,GO:0055114	peroxidase activity|response to oxidative stress|heme binding|oxidation-reduction process	path:ko00940	Phenylpropanoid biosynthesis
Medtr4g074990	108.531	213.36	3.70266	57.6235	5.84859	0.200252	Up	28591604-28592883	lignin-forming anionic peroxidase	GO:0004601,GO:0006979,GO:0020037,GO:0055114	peroxidase activity|response to oxidative stress|heme binding|oxidation-reduction process	path:ko00940	Phenylpropanoid biosynthesis
Medtr4g075790	168.885	328.143	9.62691	34.086	5.09111	0.296691	Up	29007820-29009753	expansin A1	GO:0005576,GO:0019953	extracellular region|sexual reproduction
Medtr4g076200	87.2521	2.70076	171.803	0.0157201	-5.99125	0.257736	Down	29176213-29178449	ubiquitin-conjugating enzyme E2	GO:0016881	acid-amino acid ligase activity	path:ko04120	Ubiquitin mediated proteolysis
Medtr4g076640	68.717	125.585	11.8485	10.5993	3.40589	0.958271	Up	29313688-29316024	hypothetical protein
Medtr4g077590	199.464	17.555	381.374	0.0460308	-4.44126	0.476394	Down	29702473-29705399	hypothetical protein
Medtr4g078565	97.7284	8.10229	187.355	0.0432458	-4.5313	0.762122	Down	30359735-30365049	targeting protein for Xklp2 protein
Medtr4g079160	122.841	9.45267	236.23	0.0400148	-4.64332	0.43307	Down	30569730-30571434	orcinol O-methyltransferase	GO:0008168	methyltransferase activity
Medtr4g081380	515.366	1003.33	27.3997	36.6184	5.1945	0.832054	Up	31542781-31545343	thioredoxin
Medtr4g081870	34.8703	67.5191	2.22159	30.3922	4.92563	0.645588	Up	31871462-31873646	NAC transcription factor-like protein	GO:0003677,GO:0006355	DNA binding|regulation of transcription, DNA-templated
Medtr4g082970	74.0314	145.841	2.22159	65.6471	6.03666	0.232258	Up	32258560-32260346	NADP-dependent alkenal double bond reductase	GO:0000166,GO:0016491,GO:0016747	nucleotide binding|oxidoreductase activity|transferase activity, transferring acyl groDowns other than amino-acyl groDowns
Medtr4g083540	93.3941	174.199	12.589	13.8374	3.7905	0.724635	Up	32582182-32583574	SBP (S-ribonuclease-binding protein) family protein	GO:0005515,GO:0008270	protein binding|zinc ion binding
Medtr4g083660	298.935	594.168	3.70266	160.471	7.32617	0.0823365	Up	32522029-32524282	polygalacturonase	GO:0004650,GO:0005975	polygalacturonase activity|carbohydrate metabolic process	path:ko00040,path:ko00500	Pentose and glucuronate interconversions|Starch and sucrose metabolism
Medtr4g085060	105.526	206.608	4.44319	46.5	5.53916	0.246858	Up	33245511-33246212	hypothetical protein
Medtr4g085570	82.6128	6.75191	158.474	0.0426058	-4.55281	0.523742	Down	33440987-33445841	filament-plant-like protein%2C putative
Medtr4g086400	43.7785	82.3733	5.18372	15.8908	3.99012	0.861175	Up	33851197-33859068	alcohol dehydrogenase zinc-binding domain protein	GO:0000166,GO:0008270,GO:0016491,GO:0016747	nucleotide binding|zinc ion binding|oxidoreductase activity|transferase activity, transferring acyl groDowns other than amino-acyl groDowns
Medtr4g087110	507.547	973.625	41.4698	23.4779	4.55323	0.575082	Up	34130426-34133764	senescence-associated nodulin	GO:0005506,GO:0016491,GO:0016706,GO:0055114	iron ion binding|oxidoreductase activity|oxidoreductase activity, acting on paired donors, with incorporation or reduction of molecular oxygen, 2-oxoglutarate as one donor, and incorporation of one atom each of oxygen into both donors|oxidation-reduction process
Medtr4g088225	191.95	379.457	4.44319	85.402	6.4162	0.121098	Up	34817027-34820167	cellulose synthase-like protein D3
Medtr4g088355	257.618	514.495	0.740532	694.765	9.44038	0.0320396	Up	34970644-34972263	FAD-binding berberine family protein	GO:0003824,GO:0008762,GO:0016614,GO:0050660,GO:0055114	catalytic activity|UDP-N-acetylmuramate dehydrogenase activity|oxidoreductase activity, acting on CH-OH groDown of donors|flavin adenine dinucleotide binding|oxidation-reduction process
Medtr4g088475	2216.45	4414.4	18.5133	238.445	7.89751	0.524111	Up	35097471-35098496	17.6 kDa class I heat shock protein			path:ko04141	Protein processing in endoplasmic reticulum
Medtr4g088490	2917.96	5825.54	10.3674	561.908	9.13419	0.575566	Up	35106257-35107473	17.6 kDa class I heat shock protein			path:ko04141	Protein processing in endoplasmic reticulum
Medtr4g088735	754.319	36.4603	1472.18	0.0247662	-5.33548	0.490798	Down	35325086-35327598	pollen Ole e I family allergens	GO:0005199	structural constituent of cell wall
Medtr4g088760	338.488	618.475	58.502	10.5719	3.40216	0.945603	Up	35364703-35366870	plant/F8B4-180 protein
Medtr4g089020	93.5248	171.498	15.5512	11.028	3.4631	0.874181	Up	35641126-35643058	cytochrome P450 family 71 protein	GO:0005506,GO:0009055,GO:0016705,GO:0020037,GO:0055114	iron ion binding|electron carrier activity|oxidoreductase activity, acting on paired donors, with incorporation or reduction of molecular oxygen|heme binding|oxidation-reduction process
Medtr4g090350	73.1384	133.688	12.589	10.6194	3.40863	0.94088	Up	35912778-35912954	hypothetical protein
Medtr4g090580	1023.57	2009.37	37.7671	53.2042	5.73347	0.511392	Up	35914965-35919171	NAD(P)H dehydrogenase B2	GO:0055114	oxidation-reduction process
Medtr4g091090	112.539	214.711	10.3674	20.7101	4.37226	0.48969	Up	36059142-36060046	cysteine-rich TM module stress tolerance protein
Medtr4g091200	412.912	825.083	0.740532	1114.18	10.1218	0.0320396	Up	36107336-36109152	FAD-binding berberine family protein	GO:0003824,GO:0016614,GO:0050660,GO:0055114	catalytic activity|oxidoreductase activity, acting on CH-OH groDown of donors|flavin adenine dinucleotide binding|oxidation-reduction process
Medtr4g091240	130.9	248.47	13.3296	18.6405	4.22037	0.524111	Up	36124694-36129496	NAD(P)H dehydrogenase B2	GO:0005509,GO:0055114	calcium ion binding|oxidation-reduction process
Medtr4g091590	1295.65	2584.63	6.66478	387.804	8.59918	0.196757	Up	36296453-36296932	17.6 kDa class I heat shock protein			path:ko04141	Protein processing in endoplasmic reticulum
Medtr4g092040	72.2672	136.389	8.14585	16.7433	4.06551	0.664687	Up	36526140-36532038	FYVE zinc finger protein	GO:0005515,GO:0046872	protein binding|metal ion binding
Medtr4g093080	233.071	463.181	2.96213	156.368	7.2888	0.0784409	Up	36940373-36943217	receptor lectin kinase	GO:0004672,GO:0004674,GO:0004713,GO:0005524,GO:0006468,GO:0016772	protein kinase activity|protein serine/threonine kinase activity|protein tyrosine kinase activity|ATP binding|protein phosphorylation|transferase activity, transferring phosphorus-containing groDowns
Medtr4g093140	278.309	553.656	2.96213	186.912	7.54621	0.0726336	Up	36958288-36961550	concanavalin A-like lectin kinase family protein%2C putative	GO:0004672,GO:0004674,GO:0004713,GO:0005524,GO:0006468,GO:0016772	protein kinase activity|protein serine/threonine kinase activity|protein tyrosine kinase activity|ATP binding|protein phosphorylation|transferase activity, transferring phosphorus-containing groDowns
Medtr4g093910	38.1809	75.6213	0.740532	102.118	6.67409	0.335988	Up	37189409-37190238	leguminosin groDown485 secreted peptide
Medtr4g094302	27.4432	52.6649	2.22159	23.7059	4.56717	0.861618	Up	37671153-37672443	NAC transcription factor-like protein	GO:0003677,GO:0006355	DNA binding|regulation of transcription, DNA-templated
Medtr4g094515	121.752	230.915	12.589	18.3426	4.19712	0.531629	Up	38124942-38130679	FAD-binding berberine family protein	GO:0003824,GO:0016614,GO:0050660,GO:0055114	catalytic activity|oxidoreductase activity, acting on CH-OH groDown of donors|flavin adenine dinucleotide binding|oxidation-reduction process
Medtr4g094518	132.403	10.803	254.002	0.0425313	-4.55533	0.446227	Down	38144948-38147082	FAD-binding berberine family protein	GO:0003824,GO:0016614,GO:0050660,GO:0055114	catalytic activity|oxidoreductase activity, acting on CH-OH groDown of donors|flavin adenine dinucleotide binding|oxidation-reduction process
Medtr4g094550	57.1081	105.33	8.88638	11.8529	3.56717	0.932825	Up	38219238-38222122	stress Down-regulated Nod 19 protein
Medtr4g094562	59.0029	112.082	5.92425	18.9191	4.24177	0.657069	Up	38241696-38244755	stress Down-regulated Nod 19 protein
Medtr4g094588	402.958	785.922	19.9944	39.3072	5.29672	0.333633	Up	38300667-38302922	WRKY family transcription factor	GO:0003700,GO:0006355,GO:0043565	transcription factor activity, sequence-specific DNA binding|regulation of transcription, DNA-templated|sequence-specific DNA binding
Medtr4g094605	292.532	37.8107	547.253	0.0690918	-3.85534	0.720352	Down	38356454-38357760	light-harvesting complex I chlorophyll A/B-binding protein			path:ko00196	Photosynthesis - antenna proteins
Medtr4g095050	658.572	1311.22	5.92425	221.331	7.79006	0.114554	Up	39583537-39587364	cytochrome P450 family protein	GO:0005506,GO:0009055,GO:0016705,GO:0020037,GO:0055114	iron ion binding|electron carrier activity|oxidoreductase activity, acting on paired donors, with incorporation or reduction of molecular oxygen|heme binding|oxidation-reduction process	path:ko00943	Isoflavonoid biosynthesis
Medtr4g095370	17.25	33.7595	0.740532	45.5882	5.51059	0.898563	Up	39748392-39754014	prolyl 4-hydroxylase alpha-like protein			path:ko00330	Arginine and proline metabolism
Medtr4g096700	179.884	24.3069	335.461	0.0724581	-3.78671	0.705664	Down	38477887-38484349	DNA replication licensing factor MCM4	GO:0000166,GO:0003677,GO:0003678,GO:0005524,GO:0005634,GO:0006260,GO:0006270,GO:0017111,GO:0042555	nucleotide binding|DNA binding|DNA helicase activity|ATP binding|nucleus|DNA replication|DNA replication initiation|nucleoside-triphosphatase activity|MCM complex	path:ko03030,path:ko04110,path:ko04111,path:ko04113	DNA replication|Cell cycle|Cell cycle - yeast|Meiosis - yeast
Medtr4g097540	28.0531	55.3656	0.740532	74.7647	6.22429	0.510216	Up	40206878-40208967	1-aminocyclopropane-1-carboxylate synthase	GO:0003824,GO:0009058,GO:0016847,GO:0030170,GO:0042218	catalytic activity|biosynthetic process|1-aminocyclopropane-1-carboxylate synthase activity|pyridoxal phosphate binding|1-aminocyclopropane-1-carboxylate biosynthetic process	path:ko00270	Cysteine and methionine metabolism
Medtr4g097920	87.6223	163.396	11.8485	13.7904	3.7856	0.742599	Up	40425355-40427719	basic helix loop helix (bHLH) DNA-binding family protein	GO:0046983	protein dimerization activity
Medtr4g098800	294.34	31.0588	557.62	0.0556988	-4.16621	0.591806	Down	40738580-40744882	peptide transporter
Medtr4g098860	25.7226	49.9641	1.48106	33.7353	5.07619	0.751924	Up	40782918-40789028	tetraspanin family protein
Medtr4g098930	1140.83	2279.44	2.22159	1026.04	10.0029	0.0959957	Up	40866852-40868963	expansin-B1-like protein	GO:0005576	extracellular region
Medtr4g100590	174.417	14.8542	333.98	0.0444763	-4.49082	0.611161	Down	41480458-41485220	2OG-Fe(II) oxygenase family oxidoreductase	GO:0005506,GO:0016491,GO:0016706,GO:0055114	iron ion binding|oxidoreductase activity|oxidoreductase activity, acting on paired donors, with incorporation or reduction of molecular oxygen, 2-oxoglutarate as one donor, and incorporation of one atom each of oxygen into both donors|oxidation-reduction process
Medtr4g100600	233.202	24.3069	442.097	0.0549808	-4.18493	0.605836	Down	41489565-41493292	2OG-Fe(II) oxygenase family oxidoreductase	GO:0005506,GO:0016491,GO:0016706,GO:0055114	iron ion binding|oxidoreductase activity|oxidoreductase activity, acting on paired donors, with incorporation or reduction of molecular oxygen, 2-oxoglutarate as one donor, and incorporation of one atom each of oxygen into both donors|oxidation-reduction process
Medtr4g101310	150.197	2.70076	297.694	0.00907229	-6.78432	0.124489	Down	41841657-41842329	protease inhibitor/seed storage/LTP family protein	GO:0006869	lipid transport
Medtr4g101330	602.466	52.6649	1152.27	0.0457054	-4.45149	0.670997	Down	41846675-41847596	Lipid transfer protein	GO:0006869	lipid transport
Medtr4g101620	17.25	33.7595	0.740532	45.5882	5.51059	0.898563	Up	41989226-41993314	transaldolase total2 protein	GO:0003824	catalytic activity	path:ko00030,path:ko01200,path:ko01230	Pentose phosphate pathway|Carbon metabolism|Biosynthesis of amino acids
Medtr4g102460	1468.45	2900.62	36.286	79.9376	6.3208	0.560291	Up	42468799-42470812	hypothetical protein
Medtr4g102790	107.987	2.70076	213.273	0.0126634	-6.30319	0.191649	Down	42601807-42605026	GRAS family transcription factor
Medtr4g102890	47.198	4.05114	90.3449	0.0448409	-4.47904	0.735358	Down	42654340-42656308	hypothetical protein	GO:0003824,GO:0030170	catalytic activity|pyridoxal phosphate binding
Medtr4g103340	348.093	695.446	0.740532	939.118	9.87516	0.0320396	Up	42696403-42697936	60S ribosomal protein L37a-2	GO:0003735,GO:0005622,GO:0005840,GO:0006412	structural constituent of ribosome|intracellular|ribosome|translation	path:ko03010	Ribosome
Medtr4g103650	493.651	977.676	9.62691	101.557	6.66614	0.167283	Up	42846599-42847009	EF hand calcium-binding family protein	GO:0005509	calcium ion binding	path:ko04626	Plant-pathogen interaction
Medtr4g103830	72.2018	137.739	6.66478	20.6667	4.36923	0.559581	Up	42961284-42966289	carbamoylphosphate synthase small subunit	GO:0006543,GO:0070409	glutamine catabolic process|carbamoyl phosphate biosynthetic process	path:ko00240,path:ko00250	Pyrimidine metabolism|Alanine, aspartate and glutamate metabolism
Medtr4g104320	127.154	12.1534	242.154	0.0501889	-4.31649	0.521183	Down	43130399-43132759	pectate lyase family protein			path:ko00040	Pentose and glucuronate interconversions
Medtr4g105080	54.7558	108.03	1.48106	72.9412	6.18866	0.274627	Up	43531554-43534596	oxidoreductase/ferric-chelate reductase	GO:0016020,GO:0016491,GO:0055114	membrane|oxidoreductase activity|oxidation-reduction process
Medtr4g105110	31.4944	60.7672	2.22159	27.3529	4.77362	0.739208	Up	43549436-43551628	armadillo repeat only 1 protein	GO:0005488,GO:0005515	binding|protein binding
Medtr4g105630	309.237	595.518	22.9565	25.9412	4.69717	0.422094	Up	43855439-43858759	plastid phosphate translocator	GO:0005215,GO:0006810,GO:0016021	transporter activity|transport|integral component of membrane
Medtr4g106790	36.8306	72.9206	0.740532	98.4706	6.62162	0.353071	Up	44080648-44082342	DUF4228 domain protein
Medtr4g106800	69.3268	128.286	10.3674	12.3739	3.62923	0.864615	Up	44085000-44086910	GATA type zinc finger transcription factor family protein	GO:0008270	zinc ion binding
Medtr4g107280	17.9252	35.1099	0.740532	47.4118	5.56717	0.871256	Up	44317933-44321084	ribosomal protein S6 kinase	GO:0004672,GO:0004674,GO:0004713,GO:0005524,GO:0006468,GO:0016772	protein kinase activity|protein serine/threonine kinase activity|protein tyrosine kinase activity|ATP binding|protein phosphorylation|transferase activity, transferring phosphorus-containing groDowns	path:ko04012,path:ko04066,path:ko04150,path:ko04151,path:ko04152,path:ko04350,path:ko04666,path:ko04910	ErbB signaling pathway|HIF-1 signaling pathway|mTOR signaling pathway|PI3K-Akt signaling pathway|AMPK signaling pathway|TGF-beta signaling pathway|Fc gamma R-mediated phagocytosis|Insulin signaling pathway
Medtr4g107630	249.842	32.4091	467.275	0.0693577	-3.8498	0.700937	Down	44583772-44586598	integral membrane HPP family protein
Medtr4g108100	74.6412	10.803	138.479	0.078012	-3.68016	0.862516	Down	44804892-44807782	hypothetical protein
Medtr4g108140	117.44	21.6061	213.273	0.101307	-3.30319	0.93625	Down	44821375-44828314	IQ calmodulin-binding motif protein	GO:0005515	protein binding
Medtr4g109450	1758.5	3402.96	114.042	29.8396	4.89915	0.742805	Up	45465442-45469308	ATP-dependent chaperone ClpB	GO:0000166,GO:0005524,GO:0017111	nucleotide binding|ATP binding|nucleoside-triphosphatase activity
Medtr4g109580	122.776	10.803	234.749	0.0460197	-4.44161	0.48969	Down	45544168-45547694	replication protein A 70 kDa protein	GO:0003677,GO:0005634,GO:0006260	DNA binding|nucleus|DNA replication	path:ko03030,path:ko03420,path:ko03430,path:ko03440,path:ko03460	DNA replication|Nucleotide excision repair|Mismatch repair|Homologous recombination|Fanconi anemia pathway
Medtr4g112035	40.5332	4.05114	77.0153	0.0526018	-4.24874	0.874181	Down	46356557-46359609	DUF936 family protein
Medtr4g112080	35.4802	70.2198	0.740532	94.8235	6.56717	0.369317	Up	46159496-46164717	phosphopantothenate-cysteine ligase-like protein			path:ko00770	Pantothenate and CoA biosynthesis
Medtr4g112440	77.4945	5.40152	149.587	0.0361095	-4.79148	0.479767	Down	46047233-46048544	eukaryotic translation initiation factor 5A	GO:0003723,GO:0003746,GO:0006452,GO:0043022,GO:0045901,GO:0045905	RNA binding|translation elongation factor activity|translational frameshifting|ribosome binding|positive regulation of translational elongation|positive regulation of translational termination
Medtr4g112890	97.3581	8.10229	186.614	0.0434174	-4.52558	0.497947	Down	45894878-45896169	hypothetical protein
Medtr4g114080	89.8657	178.25	1.48106	120.353	6.91113	0.122897	Up	46952496-46953523	lactoylglutathione lyase/glyoxalase I family protein
Medtr4g114210	246.249	37.8107	454.686	0.0831577	-3.58801	0.820779	Down	47048124-47050276	class III peroxidase	GO:0004601,GO:0006979,GO:0020037,GO:0055114	peroxidase activity|response to oxidative stress|heme binding|oxidation-reduction process	path:ko00940	Phenylpropanoid biosynthesis
Medtr4g114340	77.1678	12.1534	142.182	0.0854779	-3.5483	0.905713	Down	46999489-47003711	peptide/nitrate transporter	GO:0005215,GO:0006857,GO:0016020	transporter activity|oligopeptide transport|membrane
Medtr4g115300	186.44	363.253	9.62691	37.733	5.23776	0.27126	Up	47600458-47602298	cinnamyl alcohol dehydrogenase-like protein	GO:0000166,GO:0008270,GO:0016491,GO:0016747,GO:0055114	nucleotide binding|zinc ion binding|oxidoreductase activity|transferase activity, transferring acyl groDowns other than amino-acyl groDowns|oxidation-reduction process	path:ko00940	Phenylpropanoid biosynthesis
Medtr4g115330	100.255	193.105	7.40532	26.0765	4.70468	0.408191	Up	47613300-47617371	raffinose synthase or seed inhibition protein	GO:0003824	catalytic activity	path:ko00052	Galactose metabolism
Medtr4g115360	179.078	2.70076	355.455	0.00759804	-7.04016	0.333633	Down	47644558-47647810	Lipid transfer protein	GO:0006869	lipid transport
Medtr4g115690	366.803	714.352	19.2538	37.1018	5.21342	0.333987	Up	47810138-47811531	hypothetical protein	GO:0005488	binding
Medtr4g115740	67.6497	132.337	2.96213	44.6765	5.48144	0.323299	Up	47826490-47829843	transmembrane protein%2C putative
Medtr4g116870	154.161	20.2557	288.067	0.070316	-3.83	0.684249	Down	48392492-48398560	DNA replication licensing factor MCM4	GO:0003677,GO:0003678,GO:0005524,GO:0005634,GO:0006260,GO:0006270,GO:0042555	DNA binding|DNA helicase activity|ATP binding|nucleus|DNA replication|DNA replication initiation|MCM complex	path:ko03030,path:ko04110,path:ko04111,path:ko04113	DNA replication|Cell cycle|Cell cycle - yeast|Meiosis - yeast
Medtr4g116920	161.567	318.69	4.44319	71.7255	6.16441	0.147628	Up	48423529-48424872	glycoside hydrolase family 18 protein	GO:0003824,GO:0004568,GO:0005975,GO:0006032	catalytic activity|chitinase activity|carbohydrate metabolic process|chitin catabolic process	path:ko00520	Amino sugar and nucleotide sugar metabolism
Medtr4g117090	137.434	21.6061	253.262	0.0853113	-3.55112	0.817261	Down	48521336-48522950	xyloglucanase-specific endoglucanase inhibitor protein
Medtr4g117450	78.4092	9.45267	147.366	0.0641443	-3.96254	0.732418	Down	48714018-48716850	endo-1%2C3%3B 1%2C4-beta-D-glucanase-like protein
Medtr4g117880	250.125	41.8618	458.389	0.0913238	-3.45287	0.880935	Down	48904430-48909286	1-aminocyclopropane-1-carboxylate oxidase-like protein	GO:0016491,GO:0016706,GO:0055114	oxidoreductase activity|oxidoreductase activity, acting on paired donors, with incorporation or reduction of molecular oxygen, 2-oxoglutarate as one donor, and incorporation of one atom each of oxygen into both donors|oxidation-reduction process
Medtr4g118470	646.266	1274.76	17.7728	71.7255	6.16441	0.277585	Up	49067880-49068993	transmembrane protein%2C putative
Medtr4g118480	713.546	1407.1	19.9944	70.3747	6.13699	0.306598	Up	49075128-49076155	transmembrane protein%2C putative
Medtr4g120410	77.8429	151.243	4.44319	34.0392	5.08913	0.362538	Up	49916027-49918669	catalytic/protein phosphatase type 2C	GO:0003824	catalytic activity
Medtr4g122740	47.3287	93.1763	1.48106	62.9118	5.97526	0.341642	Up	50631730-50632402	plant invertase/pectin methylesterase inhibitor	GO:0004857,GO:0030599	enzyme inhibitor activity|pectinesterase activity
Medtr4g122960	98.4036	9.45267	187.355	0.0504534	-4.30891	0.553268	Down	50729084-50734344	serine carboxypeptidase-like protein	GO:0004185,GO:0006508	serine-type carboxypeptidase activity|proteolysis
Medtr4g123040	130.747	259.273	2.22159	116.706	6.86673	0.104501	Up	50776703-50778712	myb transcription factor	GO:0003677,GO:0003682	DNA binding|chromatin binding
Medtr4g124040	620.718	1205.89	35.5455	33.9252	5.08429	0.884744	Up	51195926-51203133	ABC transporter B family protein	GO:0000166,GO:0005524,GO:0006810,GO:0016021,GO:0016887,GO:0017111,GO:0042626,GO:0055085	nucleotide binding|ATP binding|transport|integral component of membrane|ATPase activity|nucleoside-triphosphatase activity|ATPase activity, coDownled to transmembrane movement of substances|transmembrane transport	path:ko02010,path:ko04976	ABC transporters|Bile secretion
Medtr4g124320	23.6317	1.35038	45.913	0.0294118	-5.08746	0.932825	Down	51341085-51346077	pectinacetylesterase family protein
Medtr4g125370	41.4044	1.35038	81.4585	0.0165775	-5.91463	0.500104	Down	51981895-51982910	membrane lipoprotein%2C putative
Medtr4g125470	45.4991	85.074	5.92425	14.3603	3.84401	0.898563	Up	52029088-52033535	12-oxophytodienoate reductase-like protein	GO:0003824	catalytic activity	path:ko00592	alpha-Linolenic acid metabolism
Medtr4g125920	22.8911	1.35038	44.4319	0.0303922	-5.04016	0.964512	Down	52281801-52288038	XH/XS domain protein
Medtr4g126900	59.787	118.834	0.740532	160.471	7.32617	0.167557	Up	52622831-52624441	homeobox associated leucine zipper protein	GO:0003677,GO:0003700,GO:0005634,GO:0006355,GO:0043565	DNA binding|transcription factor activity, sequence-specific DNA binding|nucleus|regulation of transcription, DNA-templated|sequence-specific DNA binding
Medtr4g128310	169.647	320.04	19.2538	16.6222	4.05504	0.574315	Up	53424747-53426469	galactosyltransferase family protein
Medtr4g129670	230.959	422.669	39.2482	10.7691	3.42883	0.874181	Up	54038606-54041164	tetraspanin family protein	GO:0016021	integral component of membrane
Medtr4g129770	192.168	367.304	17.0322	21.5652	4.43063	0.462793	Up	54084191-54085111	hypothetical protein
Medtr4g129950	74.4888	136.389	12.589	10.8339	3.43748	0.919248	Up	54191869-54196842	AFG1-family ATPase
Medtr4g130390	113.802	226.864	0.740532	306.353	8.25905	0.0610944	Up	54322199-54325860	LRR receptor-like kinase family protein	GO:0004672,GO:0004674,GO:0004713,GO:0005515,GO:0005524,GO:0006468,GO:0016772	protein kinase activity|protein serine/threonine kinase activity|protein tyrosine kinase activity|protein binding|ATP binding|protein phosphorylation|transferase activity, transferring phosphorus-containing groDowns
Medtr4g130540	4359.6	8714.01	5.18372	1681.03	10.7151	0.796087	Up	54395000-54397596	heat shock 70 kDa protein			path:ko03040,path:ko04010,path:ko04141,path:ko04144,path:ko04612,path:ko04915	Spliceosome|MAPK signaling pathway|Protein processing in endoplasmic reticulum|Endocytosis|Antigen processing and presentation|Estrogen signaling pathway
Medtr4g131810	171.956	12.1534	331.758	0.0366334	-4.7707	0.38028	Down	54998329-55005069	glycoside hydrolase family 1 protein	GO:0003824,GO:0004553,GO:0005975	catalytic activity|hydrolase activity, hydrolyzing O-glycosyl compounds|carbohydrate metabolic process	path:ko00460,path:ko00500,path:ko00940	Cyanoamino acid metabolism|Starch and sucrose metabolism|Phenylpropanoid biosynthesis
Medtr4g131940	51.0313	1.35038	100.712	0.0134083	-6.22073	0.373007	Down	55091493-55103192	abnormal spindle-like microcephaly-associated-like protein%2C putative	GO:0005488,GO:0005515	binding|protein binding
Medtr4g132110	756.54	82.3733	1430.71	0.0575752	-4.11841	0.880935	Down	55184268-55186804	cationic peroxidase	GO:0004601,GO:0006979,GO:0020037,GO:0055114	peroxidase activity|response to oxidative stress|heme binding|oxidation-reduction process	path:ko00940	Phenylpropanoid biosynthesis
Medtr4g132160	84.3335	9.45267	159.214	0.0593707	-4.0741	0.667467	Down	55210292-55213831	transmembrane protein%2C putative
Medtr4g132250	133.601	253.872	13.3296	19.0458	4.2514	0.514688	Up	55253178-55259338	arogenate/prephenate dehydratase	GO:0004664,GO:0009094	prephenate dehydratase activity|L-phenylalanine biosynthetic process	path:ko00400,path:ko01230	Phenylalanine, tyrosine and tryptophan biosynthesis|Biosynthesis of amino acids
Medtr4g132320	248.906	13.5038	484.308	0.0278827	-5.16449	0.313777	Down	55293722-55297917	multi-copper oxidase-like protein
Medtr4g132380	93.5466	186.353	0.740532	251.647	7.97526	0.0848058	Up	55330229-55331812	F-box plant-like protein%2C putative
Medtr4g132390	25.3523	49.9641	0.740532	67.4706	6.07619	0.573754	Up	55335798-55337222	F-box plant-like protein%2C putative
Medtr4g132400	128.526	6.75191	250.3	0.0269753	-5.21222	0.309787	Down	55340744-55342731	C4-dicarboxylate transporter/malic acid protein
Medtr4g133110	236.142	32.4091	439.876	0.073678	-3.76262	0.735358	Down	55694514-55695397	hypothetical protein
Medtr4g134760	113.802	226.864	0.740532	306.353	8.25905	0.917857	Up	56480127-56484908	Non-lysosomal glucosylceramidase	GO:0003824,GO:0004348,GO:0006680,GO:0016020	catalytic activity|glucosylceramidase activity|glucosylceramide catabolic process|membrane	path:ko00511,path:ko00600	Other glycan degradation|Sphingolipid metabolism
Medtr4g415290	82.6346	159.345	5.92425	26.8971	4.74938	0.429046	Up	4469708-4474758	glycerol-3-phosphate acyltransferase	GO:0008152,GO:0016746	metabolic process|transferase activity, transferring acyl groDowns	path:ko00561,path:ko00564	Glycerolipid metabolism|Glycerophospholipid metabolism
Medtr4g485640	1360.53	2667	54.0588	49.3352	5.62455	0.685494	Up	33401462-33406879	UDP-glucosyltransferase 73B2	GO:0005515,GO:0008152,GO:0016758	protein binding|metabolic process|transferase activity, transferring hexosyl groDowns	path:ko00906	Carotenoid biosynthesis
Medtr5g004980	366.171	54.0152	678.327	0.0796301	-3.65054	0.861175	Down	229070-230877	transmembrane protein%2C putative
Medtr5g005450	31.1894	59.4168	2.96213	20.0588	4.32617	0.874181	Up	453088-457181	cysteine-rich receptor-kinase-like protein	GO:0004672,GO:0004674,GO:0004713,GO:0005524,GO:0006468,GO:0016772	protein kinase activity|protein serine/threonine kinase activity|protein tyrosine kinase activity|ATP binding|protein phosphorylation|transferase activity, transferring phosphorus-containing groDowns
Medtr5g005480	91.9566	180.951	2.96213	61.0882	5.93282	0.207878	Up	469087-474491	cysteine-rich receptor-kinase-like protein	GO:0004672,GO:0004674,GO:0004713,GO:0005524,GO:0006468,GO:0016772	protein kinase activity|protein serine/threonine kinase activity|protein tyrosine kinase activity|ATP binding|protein phosphorylation|transferase activity, transferring phosphorus-containing groDowns
Medtr5g005920	16.5748	32.4091	0.740532	43.7647	5.4517	0.930056	Up	672684-673682	2-hydroxyisoflavanone dehydratase
Medtr5g006070	2358.96	4660.17	57.7615	80.6795	6.33413	0.884744	Up	748169-751708	sugar porter (SP) family MFS transporter	GO:0005215,GO:0006810,GO:0016020,GO:0022891,GO:0055085	transporter activity|transport|membrane|substrate-specific transmembrane transporter activity|transmembrane transport
Medtr5g006470	45.0635	86.4244	3.70266	23.3412	4.54481	0.647449	Up	927842-928661	acetyltransferase (GNAT) domain protein	GO:0008080	N-acetyltransferase activity
Medtr5g006670	2209.68	4408.99	10.3674	425.273	8.73225	0.406418	Up	1032390-1034623	12-oxophytodienoate reductase-like protein	GO:0003824	catalytic activity	path:ko00592	alpha-Linolenic acid metabolism
Medtr5g006730	411.757	818.331	5.18372	157.866	7.30255	0.100838	Up	1048994-1050236	12-oxophytodienoate reductase-like protein	GO:0003824	catalytic activity	path:ko00592	alpha-Linolenic acid metabolism
Medtr5g006740	352.776	698.147	7.40532	94.2765	6.55883	0.152723	Up	1051793-1053835	12-oxophytodienoate reductase-like protein	GO:0003824	catalytic activity	path:ko00592	alpha-Linolenic acid metabolism
Medtr5g006800	854.486	1639.36	69.61	23.5507	4.5577	0.771557	Up	1069739-1072313	12-oxophytodienoate reductase-like protein	GO:0003824	catalytic activity	path:ko00592	alpha-Linolenic acid metabolism
Medtr5g007180	45.0417	2.70076	87.3827	0.0309073	-5.01591	0.605836	Down	1231178-1237896	RING/FYVE/PHD zinc finger protein%2C putative
Medtr5g007723	176.769	333.544	19.9944	16.6819	4.06021	0.57426	Up	1485317-1487552	chalcone synthase	GO:0003824,GO:0008152,GO:0009058,GO:0016747	catalytic activity|metabolic process|biosynthetic process|transferase activity, transferring acyl groDowns other than amino-acyl groDowns	path:ko00941,path:ko04712	Flavonoid biosynthesis|Circadian rhythm - plant
Medtr5g007770	190.556	347.048	34.0645	10.188	3.3488	0.898563	Up	1509044-1509941	chalcone synthase family protein	GO:0003824,GO:0008152	catalytic activity|metabolic process	path:ko00941,path:ko04712	Flavonoid biosynthesis|Circadian rhythm - plant
Medtr5g008040	440.05	876.397	3.70266	236.694	7.88688	0.0780774	Up	1639969-1644617	12-oxophytodienoate reductase-like protein	GO:0003824	catalytic activity	path:ko00592	alpha-Linolenic acid metabolism
Medtr5g009350	73.2473	139.089	7.40532	18.7824	4.23131	0.596874	Up	2198109-2208158	long-chain fatty acyl CoA ligase			path:ko00061,path:ko00071,path:ko01212,path:ko03320,path:ko04146,path:ko04920	Fatty acid biosynthesis|Fatty acid degradation|Fatty acid metabolism|PPAR signaling pathway|Peroxisome|Adipocytokine signaling pathway
Medtr5g009660	31.3419	2.70076	59.9831	0.0450254	-4.47312	0.917857	Down	2384310-2387349	LRR receptor-like kinase	GO:0004672,GO:0004713,GO:0005524,GO:0006468,GO:0016772	protein kinase activity|protein tyrosine kinase activity|ATP binding|protein phosphorylation|transferase activity, transferring phosphorus-containing groDowns
Medtr5g010150	669.854	52.6649	1287.04	0.0409192	-4.61108	0.65108	Down	2648664-2650689	major intrinsic protein (MIP) family transporter	GO:0005215,GO:0006810,GO:0016020	transporter activity|transport|membrane
Medtr5g010390	57.5001	5.40152	109.599	0.0492846	-4.34272	0.693801	Down	2764074-2768483	calcium-dependent lipid-binding (CaLB domain) family protein	GO:0005515	protein binding
Medtr5g010640	1573.39	3142.34	4.44319	707.225	9.46603	0.191649	Up	2891505-2892704	pathogenesis-related thaumatin family protein
Medtr5g010830	565.309	1065.45	65.1668	16.3496	4.03118	0.816152	Up	2989389-2991410	MATE efflux family protein	GO:0006855,GO:0015238,GO:0015297,GO:0016020,GO:0055085	drug transmembrane transport|drug transmembrane transporter activity|antiporter activity|membrane|transmembrane transport
Medtr5g010910	46.0436	89.1252	2.96213	30.0882	4.91113	0.541861	Up	3021016-3021690	dehydration-responsive element-binding protein	GO:0003677,GO:0003700,GO:0006355	DNA binding|transcription factor activity, sequence-specific DNA binding|regulation of transcription, DNA-templated
Medtr5g011800	1284.08	2525.21	42.9508	58.7931	5.87758	0.583469	Up	3451834-3452852	DUF1442 family protein
Medtr5g011820	1254.02	2480.65	27.3997	90.5358	6.50042	0.446227	Up	3461949-3462938	DUF1442 family protein
Medtr5g011980	70.5683	10.803	130.334	0.0828877	-3.5927	0.913427	Down	3534586-3537211	Lipid transfer protein	GO:0006869	lipid transport
Medtr5g012010	129.005	12.1534	245.857	0.049433	-4.33838	0.514245	Down	3546326-3548008	syntaxin of plants 122 protein	GO:0005484,GO:0005515,GO:0006886,GO:0016020,GO:0016192	SNAP receptor activity|protein binding|intracellular protein transport|membrane|vesicle-mediated transport	path:ko04130,path:ko04721	SNARE interactions in vesicular transport|Synaptic vesicle cycle
Medtr5g012410	54.7122	101.279	8.14585	12.4332	3.63612	0.917857	Up	3716287-3716735	hypothetical protein
Medtr5g013250	36.2207	70.2198	2.22159	31.6078	4.98221	0.610036	Up	4169939-4172397	FAD/NAD(P)-binding oxidoreductase family protein	GO:0008152,GO:0016491	metabolic process|oxidoreductase activity
Medtr5g013340	74.8373	144.491	5.18372	27.8739	4.80085	0.43508	Up	4212649-4215360	inhibitor of apoptosis-promoting Bax1 protein
Medtr5g013520	49.4849	94.5267	4.44319	21.2745	4.41105	0.658708	Up	4305887-4307508	jasmonate zim-domain protein			path:ko04075	Plant hormone signal transduction
Medtr5g013590	80.8051	13.5038	148.106	0.0911765	-3.45519	0.929815	Down	4343986-4347938	casein kinase II beta chain 2	GO:0005956,GO:0019887	protein kinase CK2 complex|protein kinase regulator activity	path:ko03008,path:ko04064,path:ko04310,path:ko04520,path:ko04530,path:ko04712	Ribosome biogenesis in eukaryotes|NF-kappa B signaling pathway|Wnt signaling pathway|Adherens junction|Tight junction|Circadian rhythm - plant
Medtr5g013620	36.9612	70.2198	3.70266	18.9647	4.24525	0.832054	Up	4362628-4365353	beta-amylase	GO:0000272,GO:0003824,GO:0005975,GO:0016161	polysaccharide catabolic process|catalytic activity|carbohydrate metabolic process|beta-amylase activity	path:ko00500	Starch and sucrose metabolism
Medtr5g013640	34.2605	64.8183	3.70266	17.5059	4.12977	0.898563	Up	4370425-4372942	beta-amylase	GO:0000272,GO:0003824,GO:0005975,GO:0016161	polysaccharide catabolic process|catalytic activity|carbohydrate metabolic process|beta-amylase activity	path:ko00500	Starch and sucrose metabolism
Medtr5g013770	650.579	1254.5	46.6535	26.8898	4.74899	0.590299	Up	4436465-4437894	ethphon-induced protein
Medtr5g013800	53.5579	2.70076	104.415	0.0258657	-5.27282	0.495381	Down	4513560-4524779	transmembrane protein%2C putative
Medtr5g013910	228.345	430.772	25.9186	16.6202	4.05486	0.590863	Up	4586290-4588726	haloacid dehalogenase-like hydrolase	GO:0016787	hydrolase activity
Medtr5g014090	66.3211	121.534	11.108	10.9412	3.4517	0.945795	Up	4676359-4680564	type I inositol-1%2C4%2C5-trisphosphate 5-phosphatase	GO:0046856	phosphatidylinositol dephosphorylation
Medtr5g014150	345.502	52.6649	638.338	0.0825031	-3.59941	0.871256	Down	4707361-4713269	peptide transporter
Medtr5g015190	1294.8	2533.32	56.2804	45.0124	5.49225	0.693413	Up	5227392-5228070	VQ motif protein
Medtr5g015680	34.1298	67.5191	0.740532	91.1765	6.51059	0.898563	Up	5483160-5488271	BTB/POZ and TAZ domain protein	GO:0003712,GO:0004402,GO:0005634,GO:0006355,GO:0008270	transcription cofactor activity|histone acetyltransferase activity|nucleus|regulation of transcription, DNA-templated|zinc ion binding
Medtr5g015750	55.0171	102.629	7.40532	13.8588	3.79273	0.861175	Up	5522521-5523118	hypothetical protein
Medtr5g016410	139.481	270.076	8.88638	30.3922	4.92563	0.333633	Up	5883760-5886827	cytochrome P450 family 81 protein	GO:0005506,GO:0009055,GO:0016705,GO:0020037,GO:0055114	iron ion binding|electron carrier activity|oxidoreductase activity, acting on paired donors, with incorporation or reduction of molecular oxygen|heme binding|oxidation-reduction process	path:ko00943	Isoflavonoid biosynthesis
Medtr5g017160	69.4575	10.803	128.112	0.0843251	-3.56789	0.917857	Down	6240427-6241145	RALF
Medtr5g017980	34.1951	66.1687	2.22159	29.7843	4.89648	0.662179	Up	6673878-6676087	myb-like DNA-binding domain%2C shaqkyf class protein	GO:0003677	DNA binding
Medtr5g018990	60.8978	4.05114	117.745	0.0344062	-4.86119	0.528859	Down	7140287-7141971	cytochrome P450 family 71 protein	GO:0005506,GO:0009055,GO:0016705,GO:0020037,GO:0055114	iron ion binding|electron carrier activity|oxidoreductase activity, acting on paired donors, with incorporation or reduction of molecular oxygen|heme binding|oxidation-reduction process
Medtr5g019350	317.862	623.876	11.8485	52.6544	5.71848	0.232258	Up	7299565-7301729	PPR containing plant-like protein
Medtr5g019600	22.8911	1.35038	44.4319	0.0303922	-5.04016	0.964512	Down	7416988-7422499	Xaa-pro aminopeptidase P	GO:0009987	cellular process
Medtr5g020570	184.479	334.895	34.0645	9.8312	3.29737	0.917857	Up	7873356-7877255	ubiquitin-protein ligase	GO:0000151,GO:0004842,GO:0005488,GO:0005515,GO:0016567	ubiquitin ligase complex|ubiquitin-protein transferase activity|binding|protein binding|protein ubiquitination
Medtr5g020600	47.6989	1.35038	94.0475	0.0143585	-6.12195	0.411014	Down	7890361-7893610	laccase/diphenol oxidase family protein	GO:0005507,GO:0046274,GO:0048046,GO:0052716,GO:0055114	copper ion binding|lignin catabolic process|apoplast|hydroquinone:oxygen oxidoreductase activity|oxidation-reduction process
Medtr5g022010	114.87	13.5038	216.235	0.0624496	-4.00116	0.634357	Down	8620324-8622022	chalcone-flavanone isomerase family protein%2C putative
Medtr5g022210	61.6384	118.834	4.44319	26.7451	4.7412	0.498238	Up	8726576-8727823	chaperone protein DnaJ 11
Medtr5g022380	16.5748	32.4091	0.740532	43.7647	5.4517	0.930056	Up	8817383-8820666	MFS transporter
Medtr5g022470	210.289	31.0588	389.52	0.0797361	-3.64862	0.776311	Down	8864003-8871180	osmosensor histidine kinase	GO:0000155,GO:0000156,GO:0000160,GO:0004871,GO:0005524,GO:0006355,GO:0007165,GO:0016020,GO:0016310,GO:0016772	phosphorelay sensor kinase activity|phosphorelay response regulator activity|phosphorelay signal transduction system|signal transducer activity|ATP binding|regulation of transcription, DNA-templated|signal transduction|membrane|phosphorylation|transferase activity, transferring phosphorus-containing groDowns
Medtr5g023290	104.72	207.959	1.48106	140.412	7.13352	0.104501	Up	9277750-9278679	DUF241 domain protein
Medtr5g023790	83.1138	4.05114	162.176	0.0249799	-5.32309	0.353071	Down	9468437-9472333	carboxy-terminal domain cyclin	GO:0000079,GO:0019901,GO:0051726	regulation of cyclin-dependent protein serine/threonine kinase activity|protein kinase binding|regulation of cell cycle	path:ko04068,path:ko04110,path:ko04115,path:ko04914	FoxO signaling pathway|Cell cycle|p53 signaling pathway|Progesterone-mediated oocyte maturation
Medtr5g024520	330.125	653.585	6.66478	98.0654	6.61567	0.124695	Up	9863095-9865733	auxin efflux carrier family protein
Medtr5g024560	363.623	726.505	0.740532	981.059	9.9382	0.0320396	Up	9870800-9872468	auxin efflux carrier family protein
Medtr5g024640	561.519	1120.82	2.22159	504.51	8.97874	0.27126	Up	9895767-9901817	auxin efflux carrier family protein
Medtr5g024660	33.1497	64.8183	1.48106	43.7647	5.4517	0.552698	Up	9906365-9912996	auxin efflux carrier family protein
Medtr5g026620	1839.33	3660.88	17.7728	205.983	7.68638	0.299156	Up	10970470-10973893	ubiquinol oxidase 1a	GO:0007585,GO:0009916,GO:0055114	respiratory gaseous exchange|alternative oxidase activity|oxidation-reduction process
Medtr5g026640	148.651	279.529	17.7728	15.7279	3.97526	0.602013	Up	10980286-10985324	sodium:solute symporter family protein	GO:0005215,GO:0006810,GO:0016020,GO:0055085	transporter activity|transport|membrane|transmembrane transport
Medtr5g027460	335.134	52.6649	617.603	0.085273	-3.55177	0.880935	Down	11424660-11429032	transmembrane protein%2C putative
Medtr5g027870	25.0474	48.6137	1.48106	32.8235	5.03666	0.781552	Up	11627355-11631001	disease resistance protein (CC-NBS-LRR class) family protein	GO:0006952	defense response	path:ko04626	Plant-pathogen interaction
Medtr5g027970	674.69	1307.17	42.2103	30.968	4.95271	0.524538	Up	11683023-11688213	extra-large GTP-binding protein	GO:0003924,GO:0004871,GO:0007165,GO:0007186,GO:0019001,GO:0031683	GTPase activity|signal transducer activity|signal transduction|G-protein coDownled receptor signaling pathway|guanyl nucleotide binding|G-protein beta/gamma-subunit complex binding
Medtr5g029620	30.6014	2.70076	58.502	0.0461653	-4.43705	0.944937	Down	12437766-12439161	transmembrane protein%2C putative
Medtr5g029770	204.561	27.0076	382.114	0.0706794	-3.82257	0.693413	Down	12530976-12531938	core histone H2A/H2B/H3/H4	GO:0000786,GO:0003677,GO:0006334,GO:0046982	nucleosome|DNA binding|nucleosome assembly|protein heterodimerization activity
Medtr5g029820	179.361	12.1534	346.569	0.0350679	-4.83371	0.368355	Down	12546727-12547531	core histone H2A/H2B/H3/H4	GO:0000786,GO:0003677,GO:0006334,GO:0046982	nucleosome|DNA binding|nucleosome assembly|protein heterodimerization activity
Medtr5g029840	290.332	557.707	22.9565	24.2941	4.60254	0.446227	Up	12551795-12553088	myb transcription factor	GO:0003677,GO:0003682	DNA binding|chromatin binding
Medtr5g030290	174.09	21.6061	326.574	0.0661598	-3.9179	0.645588	Down	12732620-12734010	hypothetical protein
Medtr5g030310	235.337	33.7595	436.914	0.0772682	-3.69398	0.762781	Down	12740156-12741696	hypothetical protein
Medtr5g030420	84.6602	163.396	5.92425	27.5809	4.7856	0.413133	Up	12868292-12869002	basic helix loop helix (BHLH) family transcription factor			path:ko04075	Plant hormone signal transduction
Medtr5g031210	99.6886	197.156	2.22159	88.7451	6.4716	0.147081	Up	13384696-13386261	cinnamyl alcohol dehydrogenase-like protein	GO:0000166,GO:0008270,GO:0016491,GO:0016747,GO:0055114	nucleotide binding|zinc ion binding|oxidoreductase activity|transferase activity, transferring acyl groDowns other than amino-acyl groDowns|oxidation-reduction process	path:ko00940	Phenylpropanoid biosynthesis
Medtr5g031230	73.2909	145.841	0.740532	196.941	7.62162	0.118262	Up	13388484-13390049	cinnamyl alcohol dehydrogenase-like protein	GO:0000166,GO:0008270,GO:0016491,GO:0016747,GO:0055114	nucleotide binding|zinc ion binding|oxidoreductase activity|transferase activity, transferring acyl groDowns other than amino-acyl groDowns|oxidation-reduction process	path:ko00940	Phenylpropanoid biosynthesis
Medtr5g031250	2591.73	5167.91	15.5512	332.317	8.37641	0.333633	Up	13392830-13394880	cinnamyl alcohol dehydrogenase-like protein	GO:0000166,GO:0008270,GO:0016491,GO:0016747,GO:0055114	nucleotide binding|zinc ion binding|oxidoreductase activity|transferase activity, transferring acyl groDowns other than amino-acyl groDowns|oxidation-reduction process	path:ko00940	Phenylpropanoid biosynthesis
Medtr5g031300	78.4528	153.943	2.96213	51.9706	5.69962	0.263169	Up	13412133-13415007	cinnamyl alcohol dehydrogenase-like protein	GO:0000166,GO:0008270,GO:0016491,GO:0016747,GO:0055114	nucleotide binding|zinc ion binding|oxidoreductase activity|transferase activity, transferring acyl groDowns other than amino-acyl groDowns|oxidation-reduction process	path:ko00940	Phenylpropanoid biosynthesis
Medtr5g031305	1216.95	2382.07	51.8372	45.9529	5.52209	0.645588	Up	13418582-13420372	cinnamyl alcohol dehydrogenase-like protein	GO:0000166,GO:0008270,GO:0016491,GO:0016747,GO:0055114	nucleotide binding|zinc ion binding|oxidoreductase activity|transferase activity, transferring acyl groDowns other than amino-acyl groDowns|oxidation-reduction process	path:ko00940	Phenylpropanoid biosynthesis
Medtr5g031310	1068.65	2110.65	26.6591	79.1716	6.30691	0.410861	Up	13425357-13427387	cinnamyl alcohol dehydrogenase-like protein	GO:0000166,GO:0008270,GO:0016491,GO:0016747,GO:0055114	nucleotide binding|zinc ion binding|oxidoreductase activity|transferase activity, transferring acyl groDowns other than amino-acyl groDowns|oxidation-reduction process	path:ko00940	Phenylpropanoid biosynthesis
Medtr5g031360	318.167	625.227	11.108	56.2863	5.81471	0.217064	Up	13446020-13448288	cinnamyl alcohol dehydrogenase family protein	GO:0000166,GO:0008270,GO:0016491,GO:0016747,GO:0055114	nucleotide binding|zinc ion binding|oxidoreductase activity|transferase activity, transferring acyl groDowns other than amino-acyl groDowns|oxidation-reduction process	path:ko00940	Phenylpropanoid biosynthesis
Medtr5g031390	542.94	1076.25	9.62691	111.796	6.80473	0.167283	Up	13452864-13455186	cinnamyl alcohol dehydrogenase-like protein	GO:0000166,GO:0008270,GO:0016491,GO:0016747,GO:0055114	nucleotide binding|zinc ion binding|oxidoreductase activity|transferase activity, transferring acyl groDowns other than amino-acyl groDowns|oxidation-reduction process	path:ko00940	Phenylpropanoid biosynthesis
Medtr5g032720	667.72	1282.86	52.5777	24.3993	4.60877	0.64691	Up	14091048-14096664	MATE efflux family protein	GO:0006855,GO:0015238,GO:0015297,GO:0016020,GO:0055085	drug transmembrane transport|drug transmembrane transporter activity|antiporter activity|membrane|transmembrane transport
Medtr5g032910	230.458	425.37	35.5455	11.9669	3.58098	0.804079	Up	14180381-14183334	plant intracellular ras-groDown-related LRR protein	GO:0005515	protein binding
Medtr5g033230	25.483	1.35038	49.6156	0.0272169	-5.19936	0.874181	Down	14330873-14338220	glutamate-glyoxylate aminotransferase	GO:0003824,GO:0016847,GO:0030170,GO:0042218	catalytic activity|1-aminocyclopropane-1-carboxylate synthase activity|pyridoxal phosphate binding|1-aminocyclopropane-1-carboxylate biosynthetic process	path:ko00220,path:ko00250,path:ko00260,path:ko00630,path:ko00710,path:ko01200,path:ko01210,path:ko01230	Arginine biosynthesis|Alanine, aspartate and glutamate metabolism|Glycine, serine and threonine metabolism|Glyoxylate and dicarboxylate metabolism|Carbon fixation in photosynthetic organisms|Carbon metabolism|2-Oxocarboxylic acid metabolism|Biosynthesis of amino acids
Medtr5g033680	55.2132	6.75191	103.674	0.0651261	-3.94062	0.854994	Down	14516292-14519678	polygalacturonase			path:ko00040,path:ko00500	Pentose and glucuronate interconversions|Starch and sucrose metabolism
Medtr5g034880	134.276	25.6572	242.894	0.105631	-3.24289	0.958271	Down	15161178-15163478	H(+)-ATPase%2C putative			path:ko00190	Oxidative phosphorylation
Medtr5g034980	45.2813	5.40152	85.1611	0.0634271	-3.97876	0.916034	Down	15207974-15211991	nodulin MtN21/EamA-like transporter family protein
Medtr5g035430	397.731	733.257	62.2047	11.7878	3.55922	0.916034	Up	15405451-15407370	DUF4228 domain protein
Medtr5g035670	122.798	232.266	13.3296	17.4248	4.12307	0.558582	Up	15522025-15523640	DUF1262 family protein
Medtr5g035690	359.55	703.549	15.5512	45.2409	5.49956	0.276367	Up	15528172-15529710	DUF1262 family protein
Medtr5g035750	159.04	317.34	0.740532	428.529	8.74325	0.0425905	Up	15545641-15547011	DUF1262 family protein
Medtr5g035760	46.3486	90.4755	2.22159	40.7255	5.34786	0.446227	Up	15550371-15551866	DUF1262 family protein
Medtr5g036410	640.908	1247.75	34.0645	36.6292	5.19492	0.470722	Up	15863815-15865380	matrix metalloproteinase	GO:0004222,GO:0006508,GO:0008237,GO:0008270,GO:0031012	metalloendopeptidase activity|proteolysis|metallopeptidase activity|zinc ion binding|extracellular matrix
Medtr5g037310	39.7927	4.05114	75.5342	0.0536332	-4.22073	0.885285	Down	16323236-16324777	wall-associated receptor kinase galacturonan-binding protein
Medtr5g038940	441.161	853.441	28.8807	29.5505	4.88511	0.446227	Up	17157154-17157615	zinc finger%2C C3HC4 type (RING finger) protein	GO:0005515,GO:0008270	protein binding|zinc ion binding
Medtr5g038960	209.679	395.662	23.697	16.6967	4.06149	0.583469	Up	17164168-17164581	zinc finger%2C C3HC4 type (RING finger) protein	GO:0005515,GO:0008270	protein binding|zinc ion binding
Medtr5g041310	299.785	576.613	22.9565	25.1176	4.65063	0.44104	Up	18157114-18158100	zinc finger%2C C3HC4 type (RING finger) protein	GO:0005515,GO:0008270	protein binding|zinc ion binding
Medtr5g041330	647.922	1232.9	62.9452	19.5869	4.29181	0.754208	Up	18160913-18161896	anaphase-promoting complex subunit 11 RING-H2 finger protein	GO:0005515,GO:0008270	protein binding|zinc ion binding
Medtr5g041340	49.7245	5.40152	94.0475	0.057434	-4.12195	0.832054	Down	18162244-18165160	glucose-methanol-choline (GMC) oxidoreductase family protein	GO:0006066,GO:0008812,GO:0016614,GO:0050660,GO:0055114	alcohol metabolic process|choline dehydrogenase activity|oxidoreductase activity, acting on CH-OH groDown of donors|flavin adenine dinucleotide binding|oxidation-reduction process
Medtr5g041780	273.104	515.846	30.3618	16.99	4.08661	0.601283	Up	18344289-18348340	methyltransferase-like protein
Medtr5g042870	88.3411	10.803	165.879	0.0651261	-3.94062	0.958271	Down	18834860-18841220	DHHC-type zinc finger protein	GO:0008270	zinc ion binding
Medtr5g046430	67.8893	135.038	0.740532	182.353	7.51059	0.133308	Up	20357698-20358621	germin family protein	GO:0030145,GO:0045735,GO:0048046	manganese ion binding|nutrient reservoir activity|apoplast
Medtr5g048160	263.847	515.846	11.8485	43.5368	5.44416	0.256832	Up	21087258-21088436	F-box protein interaction domain protein	GO:0005515	protein binding
Medtr5g048740	125.847	16.2046	235.489	0.0688124	-3.86119	0.680798	Down	21317870-21321767	2OG-Fe(II) oxygenase family oxidoreductase	GO:0016491,GO:0016706,GO:0055114	oxidoreductase activity|oxidoreductase activity, acting on paired donors, with incorporation or reduction of molecular oxygen, 2-oxoglutarate as one donor, and incorporation of one atom each of oxygen into both donors|oxidation-reduction process
Medtr5g048860	32.4527	2.70076	62.2047	0.0434174	-4.52558	0.898447	Down	21356205-21359821	BHLH transcription factor	GO:0046983	protein dimerization activity
Medtr5g053250	39.9234	1.35038	78.4964	0.0172031	-5.86119	0.521956	Down	21944145-21946663	eukaryotic cytochrome b561 protein
Medtr5g055480	112.691	203.908	21.4754	9.49493	3.24716	0.94945	Up	22840980-22843585	core-2/I-branching enzyme
Medtr5g056140	78.235	5.40152	151.068	0.0357555	-4.80569	0.473857	Down	23133791-23136250	S1/P1 nuclease family protein	GO:0016788	hydrolase activity, acting on ester bonds
Medtr5g061270	52.1857	99.9282	4.44319	22.4902	4.49122	0.607807	Up	25461517-25462820	hypothetical protein
Medtr5g061550	92.2615	182.301	2.22159	82.0588	6.35859	0.166875	Up	25564860-25565394	hypothetical protein
Medtr5g061610	1038.23	2066.08	10.3674	199.286	7.63869	0.221163	Up	25587588-25588002	hypothetical protein
Medtr5g061880	662.885	1290.96	34.805	37.0914	5.21301	0.455157	Up	25718142-25723647	high affinity sulfate transporter	GO:0008271,GO:0008272,GO:0016020,GO:0055085	secondary active sulfate transmembrane transporter activity|sulfate transport|membrane|transmembrane transport
Medtr5g062190	107.791	213.36	2.22159	96.0392	6.58555	0.126764	Up	25812708-25818269	glycoside hydrolase family 5 protein	GO:0003824,GO:0005975	catalytic activity|carbohydrate metabolic process
Medtr5g062310	100.647	185.002	16.2917	11.3556	3.50533	0.843964	Up	25872436-25877056	Sec14p-like phosphatidylinositol transfer family protein
Medtr5g064060	858.538	1716.33	0.740532	2317.71	11.1785	0.0425905	Up	26578754-26579584	17.6 kDa class I heat shock protein			path:ko04141	Protein processing in endoplasmic reticulum
Medtr5g064080	91.0418	176.9	5.18372	34.1261	5.0928	0.335437	Up	26581010-26586171	S-adenosylmethionine-dependent methyltransferase%2C putative
Medtr5g064120	144.883	5.40152	284.364	0.0189951	-5.71823	0.232258	Down	26612934-26618708	RNA-binding (RRM/RBD/RNP motif) family protein	GO:0000166,GO:0003676	nucleotide binding|nucleic acid binding
Medtr5g064240	317.579	614.423	20.7349	29.6324	4.8891	0.38028	Up	26671728-26676753	UDP-glucosyltransferase family protein
Medtr5g066020	312.461	613.073	11.8485	51.7426	5.69328	0.233997	Up	27814637-27816977	AT hook motif DNA-binding family protein
Medtr5g066330	695.512	1320.67	70.3505	18.7728	4.23057	0.811039	Up	27968132-27971447	hypothetical protein
Medtr5g066690	266.744	517.196	16.2917	31.746	4.9885	0.341642	Up	28148480-28148893	zinc finger%2C C3HC4 type (RING finger) protein	GO:0005515,GO:0008270	protein binding|zinc ion binding
Medtr5g066700	237.907	455.078	20.7349	21.9475	4.45598	0.470625	Up	28153135-28153548	zinc finger%2C C3HC4 type (RING finger) protein	GO:0005515,GO:0008270	protein binding|zinc ion binding
Medtr5g066780	71.0039	9.45267	132.555	0.0713112	-3.80973	0.822107	Down	28213679-28216488	DNA (cytosine-5)-methyltransferase CMT3-like protein	GO:0003677,GO:0005634,GO:0006306,GO:0008168	DNA binding|nucleus|DNA methylation|methyltransferase activity	path:ko00270	Cysteine and methionine metabolism
Medtr5g067740	29.0985	56.716	1.48106	38.2941	5.25905	0.64691	Up	28630150-28631038	hypothetical protein
Medtr5g070870	1166.73	2287.55	45.913	49.8235	5.63876	0.590185	Up	29933520-29936021	ubiquinol oxidase 1a	GO:0007585,GO:0009916,GO:0055114	respiratory gaseous exchange|alternative oxidase activity|oxidation-reduction process
Medtr5g072060	130.9	248.47	13.3296	18.6405	4.22037	0.524111	Up	30650572-30654459	F-box protein interaction domain protein
Medtr5g072860	152.833	284.93	20.7349	13.7416	3.78048	0.686978	Up	31009286-31011082	UDP-glucosyltransferase family protein
Medtr5g073200	1359.68	2684.56	34.805	77.1314	6.26925	0.528859	Up	31158032-31162070	sesquiterpene synthase	GO:0008152,GO:0010333,GO:0016829	metabolic process|terpene synthase activity|lyase activity	path:ko00909	Sesquiterpenoid and triterpenoid biosynthesis
Medtr5g073210	119.117	17.555	220.678	0.0795499	-3.652	0.781552	Down	31164098-31167222	laccase/diphenol oxidase family protein	GO:0005507,GO:0046274,GO:0048046,GO:0052716,GO:0055114	copper ion binding|lignin catabolic process|apoplast|hydroquinone:oxygen oxidoreductase activity|oxidation-reduction process
Medtr5g073320	136.389	249.821	22.9565	10.8824	3.44392	0.850342	Up	31224520-31226361	cytochrome P450 family 71 protein	GO:0005506,GO:0009055,GO:0016705,GO:0020037,GO:0055114	iron ion binding|electron carrier activity|oxidoreductase activity, acting on paired donors, with incorporation or reduction of molecular oxygen|heme binding|oxidation-reduction process
Medtr5g074290	388.452	741.359	35.5455	20.8566	4.38243	0.567608	Up	31537856-31538895	DUF4228 domain protein
Medtr5g074610	734.651	1453.01	16.2917	89.1872	6.47876	0.264781	Up	31713745-31715709	flavonoid O-methyltransferase-like protein	GO:0008168	methyltransferase activity
Medtr5g074700	64.0995	6.75191	121.447	0.0555954	-4.16889	0.713064	Down	31748902-31750146	cationic peroxidase	GO:0004601,GO:0006979,GO:0020037,GO:0055114	peroxidase activity|response to oxidative stress|heme binding|oxidation-reduction process	path:ko00940	Phenylpropanoid biosynthesis
Medtr5g074710	101.758	1.35038	202.165	0.00667959	-7.22602	0.138692	Down	31752761-31754814	peroxidase family protein	GO:0004601,GO:0006979,GO:0020037,GO:0055114	peroxidase activity|response to oxidative stress|heme binding|oxidation-reduction process	path:ko00940	Phenylpropanoid biosynthesis
Medtr5g074740	61.7691	1.35038	122.188	0.0110517	-6.49959	0.288378	Down	31760267-31762597	peroxidase family protein	GO:0004601,GO:0006979,GO:0020037,GO:0055114	peroxidase activity|response to oxidative stress|heme binding|oxidation-reduction process	path:ko00940	Phenylpropanoid biosynthesis
Medtr5g074760	68.8477	8.10229	129.593	0.062521	-3.99952	0.751474	Down	31766993-31768935	peroxidase family protein	GO:0004601,GO:0006979,GO:0020037,GO:0055114	peroxidase activity|response to oxidative stress|heme binding|oxidation-reduction process	path:ko00940	Phenylpropanoid biosynthesis
Medtr5g074860	46.2179	1.35038	91.0854	0.0148254	-6.07578	0.430594	Down	31797066-31799551	peroxidase family protein	GO:0004601,GO:0006979,GO:0020037,GO:0055114	peroxidase activity|response to oxidative stress|heme binding|oxidation-reduction process	path:ko00940	Phenylpropanoid biosynthesis
Medtr5g075650	189.249	351.099	27.3997	12.814	3.67965	0.742706	Up	32189120-32198091	LRR receptor-like kinase	GO:0004672,GO:0004674,GO:0004713,GO:0005524,GO:0006468,GO:0016772	protein kinase activity|protein serine/threonine kinase activity|protein tyrosine kinase activity|ATP binding|protein phosphorylation|transferase activity, transferring phosphorus-containing groDowns
Medtr5g076140	96.378	5.40152	187.355	0.0288305	-5.11626	0.362538	Down	32425329-32428370	hypothetical protein
Medtr5g076170	934.181	1813.56	54.7993	33.0946	5.04852	0.645588	Up	32436731-32437833	late embryogenesis abundant hydroxyproline-rich glycoprotein%2C putative
Medtr5g076290	262.301	517.196	7.40532	69.8412	6.12601	0.16264	Up	32504176-32504521	two zinc finger transport-like protein%2C putative
Medtr5g076620	48.3088	95.8771	0.740532	129.471	7.01648	0.871256	Up	32685852-32690189	squalene/phytoene synthase	GO:0016765	transferase activity, transferring alkyl or aryl (other than methyl) groDowns	path:ko00906	Carotenoid biosynthesis
Medtr5g076960	173.524	324.091	22.9565	14.1176	3.81943	0.86886	Up	32828390-32831868	myb transcription factor	GO:0003677,GO:0003682	DNA binding|chromatin binding
Medtr5g077130	184.087	342.997	25.1781	13.6228	3.76796	0.696834	Up	32915685-32917244	adenine nucleotide alpha hydrolase sDownerfamily protein
Medtr5g077710	24.3722	1.35038	47.394	0.0284926	-5.13327	0.916034	Down	33161778-33163147	methyltransferase
Medtr5g078200	50.4651	5.40152	95.5286	0.0565435	-4.14449	0.816152	Down	33413288-33417329	glucan endo-1%2C3-beta-glucosidase-like protein	GO:0003824,GO:0004553,GO:0005975	catalytic activity|hydrolase activity, hydrolyzing O-glycosyl compounds|carbohydrate metabolic process
Medtr5g078215	69.5446	1.35038	137.739	0.00980392	-6.67243	0.248004	Down	33426093-33427480	GASA/GAST/Snakin
Medtr5g079610	191.231	348.398	34.0645	10.2276	3.3544	0.897798	Up	34038507-34041796	plastid movement impaired protein
Medtr5g079950	158.3	294.383	22.2159	13.251	3.72803	0.709986	Up	34206809-34208293	expansin A10	GO:0005576,GO:0009664	extracellular region|plant-type cell wall organization
Medtr5g080680	36.8306	72.9206	0.740532	98.4706	6.62162	0.353071	Up	34535790-34538105	protein phosphatase 2C-like protein	GO:0003824,GO:0004722,GO:0006470	catalytic activity|protein serine/threonine phosphatase activity|protein dephosphorylation	path:ko04075	Plant hormone signal transduction
Medtr5g081530	552.458	1093.81	11.108	98.4706	6.62162	0.190266	Up	34918670-34919471	17.6 kDa class I heat shock protein			path:ko04141	Protein processing in endoplasmic reticulum
Medtr5g081960	714.591	1385.49	43.6914	31.7109	4.98691	0.554671	Up	35163436-35165325	HXXXD-type acyl-transferase family protein
Medtr5g082760	48.1346	91.8259	4.44319	20.6667	4.36923	0.680952	Up	35621410-35623170	organic cation/carnitine transporter
Medtr5g083340	372.945	725.155	20.7349	34.9727	5.12816	0.929815	Up	35977177-35979471	dehydration-responsive element-binding protein	GO:0003677,GO:0003700,GO:0006355	DNA binding|transcription factor activity, sequence-specific DNA binding|regulation of transcription, DNA-templated
Medtr5g083860	523.098	973.625	72.5721	13.416	3.74588	0.906923	Up	36189329-36191603	class III peroxidase	GO:0004601,GO:0006979,GO:0020037,GO:0055114	peroxidase activity|response to oxidative stress|heme binding|oxidation-reduction process	path:ko00940	Phenylpropanoid biosynthesis
Medtr5g084570	50.9007	95.8771	5.92425	16.1838	4.01648	0.791536	Up	36492473-36493722	leguminosin groDown485 secreted peptide
Medtr5g084900	706.816	1385.49	28.1402	49.2353	5.62162	0.399589	Up	36631982-36633480	transferase family protein
Medtr5g085330	489.099	926.362	51.8372	17.8706	4.15952	0.710145	Up	36870742-36872929	1-aminocyclopropane-1-carboxylate oxidase	GO:0016491,GO:0016706,GO:0055114	oxidoreductase activity|oxidoreductase activity, acting on paired donors, with incorporation or reduction of molecular oxygen, 2-oxoglutarate as one donor, and incorporation of one atom each of oxygen into both donors|oxidation-reduction process	path:ko00270	Cysteine and methionine metabolism
Medtr5g086330	57.5654	4.05114	111.08	0.0364706	-4.77712	0.568917	Down	37315076-37316797	LysM type receptor kinase	GO:0004672,GO:0004674,GO:0004713,GO:0005524,GO:0006468,GO:0016772	protein kinase activity|protein serine/threonine kinase activity|protein tyrosine kinase activity|ATP binding|protein phosphorylation|transferase activity, transferring phosphorus-containing groDowns	path:ko04626	Plant-pathogen interaction
Medtr5g089340	36.6563	68.8694	4.44319	15.5	3.9542	0.930056	Up	38826925-38832701	CRT (chloroquine-resistance transporter)-like transporter%2C putative
Medtr5g090070	79.6943	151.243	8.14585	18.5668	4.21466	0.58577	Up	39187132-39190984	serine-glyoxylate aminotransferase-like protein	GO:0003824,GO:0030170	catalytic activity|pyridoxal phosphate binding	path:ko00250,path:ko00260,path:ko00630,path:ko00680,path:ko01200,path:ko04146	Alanine, aspartate and glutamate metabolism|Glycine, serine and threonine metabolism|Glyoxylate and dicarboxylate metabolism|Methane metabolism|Carbon metabolism|Peroxisome
Medtr5g090250	229.434	415.917	42.9508	9.68357	3.27554	0.945795	Up	39306732-39307283	inhibitor of trypsin and hageman factor-like protein	GO:0004867,GO:0009611	serine-type endopeptidase inhibitor activity|response to wounding
Medtr5g090580	622.025	1224.8	19.2538	63.6131	5.99125	0.29748	Up	39450813-39452576	UDP-glucose flavonoid 3-O-glucosyltransferase	GO:0008152,GO:0016758	metabolic process|transferase activity, transferring hexosyl groDowns
Medtr5g090610	168.841	321.391	16.2917	19.7273	4.30212	0.496924	Up	39457073-39458510	UDP-glucose flavonoid 3-O-glucosyltransferase
Medtr5g090620	953.5	1881.08	25.9186	72.5765	6.18143	0.383807	Up	39460044-39461799	UDP-glucose flavonoid 3-O-glucosyltransferase	GO:0008152,GO:0016758	metabolic process|transferase activity, transferring hexosyl groDowns
Medtr5g090630	317.078	594.168	39.9887	14.8584	3.89321	0.709986	Up	39462805-39464963	UDP-glucose flavonoid 3-O-glucosyltransferase	GO:0008152,GO:0016758	metabolic process|transferase activity, transferring hexosyl groDowns
Medtr5g090650	36.9612	70.2198	3.70266	18.9647	4.24525	0.832054	Up	39469664-39470973	anthocyanidin 3-O-glucosyltransferase
Medtr5g090670	131.706	247.12	16.2917	15.1684	3.923	0.629326	Up	39475353-39477382	UDP-glucose flavonoid 3-O-glucosyltransferase	GO:0008152,GO:0016758	metabolic process|transferase activity, transferring hexosyl groDowns
Medtr5g090700	677.521	1309.87	45.1724	28.9971	4.85784	0.573754	Up	39486343-39487860	UDP-glucose flavonoid 3-O-glucosyltransferase	GO:0008152,GO:0016758	metabolic process|transferase activity, transferring hexosyl groDowns
Medtr5g090830	1669.4	3331.39	7.40532	449.865	8.81335	0.264027	Up	39552891-39554634	HXXXD-type acyl-transferase family protein
Medtr5g090880	92.6971	180.951	4.44319	40.7255	5.34786	0.286776	Up	39586179-39587728	HXXXD-type acyl-transferase family protein
Medtr5g090970	48.7444	94.5267	2.96213	31.9118	4.99602	0.509237	Up	39632529-39636278	transcription factor jungbrunnen-like protein	GO:0003677,GO:0006355	DNA binding|regulation of transcription, DNA-templated
Medtr5g090990	200.14	363.253	37.0266	9.81059	3.29434	0.919248	Up	39639631-39642769	4-hydroxyphenylpyruvate dioxygenase	GO:0003868,GO:0009072,GO:0016701,GO:0055114	4-hydroxyphenylpyruvate dioxygenase activity|aromatic amino acid family metabolic process|oxidoreductase activity, acting on single donors with incorporation of molecular oxygen|oxidation-reduction process	path:ko00130,path:ko00350,path:ko00360	Ubiquinone and other terpenoid-quinone biosynthesis|Tyrosine metabolism|Phenylalanine metabolism
Medtr5g093050	73.1384	133.688	12.589	10.6194	3.40863	0.94088	Up	40620436-40620949	hypothetical protein
Medtr5g093400	29.1857	1.35038	57.0209	0.0236822	-5.40005	0.757659	Down	40773319-40775076	hypothetical protein
Medtr5g094310	113.955	9.45267	218.457	0.0432702	-4.53048	0.472195	Down	41203620-41209361	kinesin motor domain protein	GO:0003777,GO:0005524,GO:0005875,GO:0007018	microtubule motor activity|ATP binding|microtubule associated complex|microtubule-based movement
Medtr5g094530	89.0163	172.849	5.18372	33.3445	5.05938	0.344137	Up	41317737-41318580	(E)-beta-caryophyllene synthase	GO:0008152,GO:0010333,GO:0016829	metabolic process|terpene synthase activity|lyase activity	path:ko00909	Sesquiterpenoid and triterpenoid biosynthesis
Medtr5g094540	262.214	480.736	43.6914	11.003	3.45982	0.874181	Up	41323569-41325528	cytochrome P450 family 71 protein	GO:0005506,GO:0009055,GO:0016705,GO:0020037,GO:0055114	iron ion binding|electron carrier activity|oxidoreductase activity, acting on paired donors, with incorporation or reduction of molecular oxygen|heme binding|oxidation-reduction process
Medtr5g094550	623.375	1181.58	65.1668	18.1317	4.18044	0.788431	Up	41327441-41329763	cytochrome P450 family 71 protein	GO:0005506,GO:0009055,GO:0016705,GO:0020037,GO:0055114	iron ion binding|electron carrier activity|oxidoreductase activity, acting on paired donors, with incorporation or reduction of molecular oxygen|heme binding|oxidation-reduction process
Medtr5g094560	244.571	455.078	34.0645	13.3593	3.73978	0.74127	Up	41331507-41333381	cytochrome P450 family 71 protein	GO:0005506,GO:0009055,GO:0016705,GO:0020037,GO:0055114	iron ion binding|electron carrier activity|oxidoreductase activity, acting on paired donors, with incorporation or reduction of molecular oxygen|heme binding|oxidation-reduction process
Medtr5g094590	85.5967	159.345	11.8485	13.4485	3.74938	0.75735	Up	41340756-41341945	cytochrome P450 family protein%2C putative
Medtr5g094620	52.556	99.9282	5.18372	19.2773	4.26883	0.685926	Up	41349265-41352813	sesquiterpene synthase	GO:0008152,GO:0010333,GO:0016829	metabolic process|terpene synthase activity|lyase activity	path:ko00909	Sesquiterpenoid and triterpenoid biosynthesis
Medtr5g095020	75.8174	147.192	4.44319	33.1275	5.04996	0.372832	Up	41539795-41540193	alcohol dehydrogenase%2C putative
Medtr5g095030	200.837	379.457	22.2159	17.0804	4.09427	0.568917	Up	41540430-41540840	zinc-binding dehydrogenase family protein	GO:0000166	nucleotide binding
Medtr5g098170	238.451	436.173	40.7292	10.7091	3.42076	0.880935	Up	42999016-43002936	caffeic acid O-methyltransferase	GO:0008168	methyltransferase activity	path:ko00940	Phenylpropanoid biosynthesis
Medtr5g098360	107.856	212.01	3.70266	57.2588	5.83943	0.201711	Up	43064616-43065185	AAA domain%2C Cdc48 subfamily protein
Medtr5g464760	304.097	602.27	5.92425	101.662	6.66763	0.118438	Up	26900971-26903796	UDP-glucosyltransferase family protein	GO:0008152,GO:0016758	metabolic process|transferase activity, transferring hexosyl groDowns
Medtr5g464810	1871.35	3687.89	54.7993	67.2981	6.07249	0.763208	Up	26943332-26948299	UDP-glucosyltransferase family protein
Medtr6g004280	235.968	464.531	7.40532	62.7294	5.97107	0.173501	Up	218503-220686	class I glutamine amidotransferase
Medtr6g004730	118.093	214.711	21.4754	9.99797	3.32164	0.916034	Up	397879-398663	hypothetical protein
Medtr6g004740	204.125	372.705	35.5455	10.4853	3.3903	0.880935	Up	399752-401185	sucrase/ferredoxin-like protein%2C putative
Medtr6g005310	172.457	330.843	14.0701	23.5139	4.55544	0.422358	Up	702128-703167	germin family protein	GO:0030145,GO:0045735,GO:0048046	manganese ion binding|nutrient reservoir activity|apoplast
Medtr6g005330	46.3486	90.4755	2.22159	40.7255	5.34786	0.446227	Up	710480-711423	germin family protein	GO:0030145,GO:0045735,GO:0048046	manganese ion binding|nutrient reservoir activity|apoplast
Medtr6g005340	199.094	384.859	13.3296	28.8725	4.85163	0.35122	Up	712271-713359	germin family protein	GO:0030145,GO:0045735,GO:0048046	manganese ion binding|nutrient reservoir activity|apoplast
Medtr6g006840	626.316	1212.64	39.9887	30.3246	4.92242	0.529105	Up	1234681-1235329	hypothetical protein
Medtr6g006930	404.025	802.126	5.92425	135.397	7.08105	0.110063	Up	1293083-1294315	DUF1645 family protein
Medtr6g006950	469.693	937.165	2.22159	421.843	8.72056	0.051509	Up	1303770-1304660	DUF1645 family protein
Medtr6g007110	29.9262	1.35038	58.502	0.0230827	-5.43705	0.742695	Down	1429354-1433465	kinesin light chain	GO:0005515	protein binding
Medtr6g007490	29.8391	56.716	2.96213	19.1471	4.25905	0.916034	Up	1619888-1623916	G protein coDownled receptor	GO:0003824	catalytic activity
Medtr6g007897	171.477	29.7084	313.245	0.0948408	-3.39835	0.880935	Down	2123510-2126214	gibberellin-regulated family protein
Medtr6g008210	428.289	843.988	12.589	67.0415	6.06698	0.220012	Up	2227571-2229205	zinc finger AN1 domain stress-associated protein	GO:0008270	zinc ion binding
Medtr6g008480	85.1394	8.10229	162.176	0.0499597	-4.32309	0.575082	Down	2282192-2284438	matrix metalloproteinase	GO:0004222,GO:0006508,GO:0008237,GO:0008270,GO:0031012	metalloendopeptidase activity|proteolysis|metallopeptidase activity|zinc ion binding|extracellular matrix
Medtr6g008620	181.082	336.245	25.9186	12.9731	3.69745	0.732137	Up	2348811-2352387	cytochrome P450 family 82 protein	GO:0005506,GO:0009055,GO:0016705,GO:0020037,GO:0055114	iron ion binding|electron carrier activity|oxidoreductase activity, acting on paired donors, with incorporation or reduction of molecular oxygen|heme binding|oxidation-reduction process
Medtr6g008800	80.8051	13.5038	148.106	0.0911765	-3.45519	0.929815	Down	2429240-2441152	ABC transporter B family protein	GO:0000166,GO:0005524,GO:0006810,GO:0016021,GO:0016887,GO:0017111,GO:0042626,GO:0055085	nucleotide binding|ATP binding|transport|integral component of membrane|ATPase activity|nucleoside-triphosphatase activity|ATPase activity, coDownled to transmembrane movement of substances|transmembrane transport	path:ko02010,path:ko04976	ABC transporters|Bile secretion
Medtr6g008820	101.627	4.05114	199.203	0.0203368	-5.61977	0.718329	Down	2445700-2451498	ABC transporter B family-like protein	GO:0000166,GO:0005524,GO:0006810,GO:0016021,GO:0016887,GO:0017111,GO:0042626,GO:0055085	nucleotide binding|ATP binding|transport|integral component of membrane|ATPase activity|nucleoside-triphosphatase activity|ATPase activity, coDownled to transmembrane movement of substances|transmembrane transport	path:ko02010,path:ko04976	ABC transporters|Bile secretion
Medtr6g009480	28.4451	1.35038	55.5399	0.0243137	-5.36209	0.781552	Down	2818642-2820631	pathogenesis-related thaumatin family protein
Medtr6g009650	49.6156	91.8259	7.40532	12.4	3.63227	0.950656	Up	2916699-2917446	Kunitz type trypsin inhibitor / Alpha-fucosidase	GO:0004866	endopeptidase inhibitor activity
Medtr6g011290	385.795	8.10229	763.488	0.0106122	-6.55813	0.964512	Down	3122519-3140624	phosphoglycerate mutase-like protein	GO:0003993	acid phosphatase activity	path:ko04070	Phosphatidylinositol signaling system
Medtr6g012100	448.414	887.2	9.62691	92.1584	6.52604	0.167557	Up	3582635-3583774	quinone oxidoreductase-like protein
Medtr6g012160	331.17	654.935	7.40532	88.4412	6.46665	0.142581	Up	3597963-3599932	zinc-binding dehydrogenase family oxidoreductase	GO:0000166,GO:0008270,GO:0016491,GO:0016747	nucleotide binding|zinc ion binding|oxidoreductase activity|transferase activity, transferring acyl groDowns other than amino-acyl groDowns
Medtr6g012170	646.179	1284.21	8.14585	157.652	7.3006	0.14895	Up	3602002-3604123	zinc-binding dehydrogenase family oxidoreductase	GO:0000166,GO:0008270,GO:0016491,GO:0016747	nucleotide binding|zinc ion binding|oxidoreductase activity|transferase activity, transferring acyl groDowns other than amino-acyl groDowns
Medtr6g012970	56.4111	112.082	0.740532	151.353	7.24177	0.185724	Up	4038451-4039828	AP2/ERF domain transcription factor	GO:0003677,GO:0003700,GO:0006355	DNA binding|transcription factor activity, sequence-specific DNA binding|regulation of transcription, DNA-templated
Medtr6g015620	46.1525	2.70076	89.6043	0.030141	-5.05213	0.590185	Down	5306731-5307385	SAM-dependent carboxyl methyltransferase			path:ko00592	alpha-Linolenic acid metabolism
Medtr6g015815	369.852	727.855	11.8485	61.4301	5.94087	0.216872	Up	5480770-5482474	malonyl-CoA:isoflavone 7-O-glucoside malonyltransferase
Medtr6g015830	47.3287	93.1763	1.48106	62.9118	5.97526	0.341642	Up	5493735-5495127	malonyl-CoA:isoflavone 7-O-glucoside malonyltransferase
Medtr6g015850	281.947	555.007	8.88638	62.4559	5.96477	0.185723	Up	5524674-5526056	malonyl-CoA:isoflavone 7-O-glucoside malonyltransferase
Medtr6g015910	24.0019	1.35038	46.6535	0.0289449	-5.11055	0.917857	Down	5587861-5591895	cytochrome P450 family protein	GO:0005506,GO:0009055,GO:0016705,GO:0020037,GO:0055114	iron ion binding|electron carrier activity|oxidoreductase activity, acting on paired donors, with incorporation or reduction of molecular oxygen|heme binding|oxidation-reduction process	path:ko00905	Brassinosteroid biosynthesis
Medtr6g016375	60.6583	116.133	5.18372	22.4034	4.48564	0.568917	Up	6066437-6067600	BZIP transcription factor	GO:0003700,GO:0006355,GO:0043565	transcription factor activity, sequence-specific DNA binding|regulation of transcription, DNA-templated|sequence-specific DNA binding
Medtr6g016495	81.2625	4.05114	158.474	0.0255635	-5.28977	0.364648	Down	6211792-6215838	NSP-interacting kinase-like protein	GO:0004672,GO:0004674,GO:0004713,GO:0005524,GO:0006468,GO:0016772	protein kinase activity|protein serine/threonine kinase activity|protein tyrosine kinase activity|ATP binding|protein phosphorylation|transferase activity, transferring phosphorus-containing groDowns
Medtr6g016635	135.474	268.726	2.22159	120.961	6.9184	0.100838	Up	6324968-6329105	proline dehydrogenase			path:ko00330	Arginine and proline metabolism
Medtr6g016640	452.421	888.551	16.2917	54.5401	5.76925	0.268796	Up	6332003-6336598	proline dehydrogenase			path:ko00330	Arginine and proline metabolism
Medtr6g016650	128.003	247.12	8.88638	27.8088	4.79747	0.363068	Up	6347139-6351581	proline dehydrogenase			path:ko00330	Arginine and proline metabolism
Medtr6g017205	304.402	603.62	5.18372	116.445	6.86351	0.106272	Up	6838164-6839789	FAD-binding berberine family protein	GO:0003824,GO:0008762,GO:0016614,GO:0050660,GO:0055114	catalytic activity|UDP-N-acetylmuramate dehydrogenase activity|oxidoreductase activity, acting on CH-OH groDown of donors|flavin adenine dinucleotide binding|oxidation-reduction process
Medtr6g018490	89.1687	162.046	16.2917	9.94652	3.31419	0.946688	Up	7084584-7088542	monoglyceride lipase
Medtr6g018690	94.1346	174.199	14.0701	12.3808	3.63003	0.794827	Up	7196560-7198296	hypothetical protein
Medtr6g021730	113.563	224.163	2.96213	75.6765	6.24177	0.416378	Up	7471024-7476041	E3 ubiquitin-protein ligase RGLG2-like protein	GO:0005515,GO:0008270	protein binding|zinc ion binding
Medtr6g021860	140.875	279.529	2.22159	125.824	6.97526	0.0981719	Up	7558677-7559188	hypothetical protein
Medtr6g021910	211.487	411.866	11.108	37.0784	5.21251	0.27816	Up	7568887-7570939	SMP-30/gluconolaconase/LRE-like region protein
Medtr6g021950	74.2274	4.05114	144.404	0.0280543	-5.15563	0.411014	Down	7591413-7594941	pectate lyase family protein			path:ko00040	Pentose and glucuronate interconversions
Medtr6g023460	126.326	251.171	1.48106	169.588	7.40589	0.0823365	Up	8204905-8205659	EF hand calcium-binding family protein	GO:0005509	calcium ion binding	path:ko04626	Plant-pathogen interaction
Medtr6g027630	76.9282	147.192	6.66478	22.085	4.46499	0.518096	Up	9612139-9620111	cationic amino acid transporter 2%2C vacuolar protein	GO:0003333,GO:0015171,GO:0016020	amino acid transmembrane transport|amino acid transmembrane transporter activity|membrane
Medtr6g027660	316.882	598.219	35.5455	16.8297	4.07293	0.634357	Up	9637500-9642574	cationic amino acid transporter 2%2C vacuolar protein	GO:0003333,GO:0015171,GO:0016020	amino acid transmembrane transport|amino acid transmembrane transporter activity|membrane
Medtr6g027680	109.294	205.258	13.3296	15.3987	3.94474	0.634357	Up	9653338-9659589	cationic amino acid transporter 2%2C vacuolar protein	GO:0003333,GO:0015171,GO:0016020	amino acid transmembrane transport|amino acid transmembrane transporter activity|membrane
Medtr6g029460	178.621	356.501	0.740532	481.412	8.91113	0.121179	Up	10149849-10153806	NADP-specific glutamate dehydrogenase	GO:0000166,GO:0006520,GO:0016491,GO:0055114	nucleotide binding|cellular amino acid metabolic process|oxidoreductase activity|oxidation-reduction process	path:ko00220,path:ko00250,path:ko00471,path:ko00910,path:ko01200,path:ko04964	Arginine biosynthesis|Alanine, aspartate and glutamate metabolism|D-Glutamine and D-glutamate metabolism|Nitrogen metabolism|Carbon metabolism|Proximal tubule bicarbonate reclamation
Medtr6g033280	320.846	638.73	2.96213	215.632	7.75243	0.0670647	Up	10599019-10602101	phosphate carrier protein
Medtr6g033415	31.7122	2.70076	60.7236	0.0444763	-4.49082	0.917857	Down	10768172-10771839	IQ calmodulin-binding motif protein	GO:0005515	protein binding
Medtr6g033450	2497.79	4989.66	5.92425	842.243	9.71809	0.38028	Up	10796892-10797938	pathogenesis-related protein bet V I family protein	GO:0006952,GO:0009607	defense response|response to biotic stimulus
Medtr6g033805	32.4745	63.4679	1.48106	42.8529	5.42132	0.568374	Up	11159598-11159825	heat shock 70 kDa protein			path:ko03040,path:ko04010,path:ko04141,path:ko04144,path:ko04612,path:ko04915	Spliceosome|MAPK signaling pathway|Protein processing in endoplasmic reticulum|Endocytosis|Antigen processing and presentation|Estrogen signaling pathway
Medtr6g034905	899.898	1710.93	88.8638	19.2534	4.26704	0.898563	Up	12192086-12193496	extensin-like region protein
Medtr6g037120	35.6109	67.5191	3.70266	18.2353	4.18866	0.871256	Up	13040383-13040715	hypothetical protein
Medtr6g037610	3142.42	6275.22	9.62691	651.842	9.34838	0.610055	Up	13408028-13410902	AP2 domain class transcription factor	GO:0003677,GO:0003700,GO:0006355	DNA binding|transcription factor activity, sequence-specific DNA binding|regulation of transcription, DNA-templated
Medtr6g043060	55.5617	106.68	4.44319	24.0098	4.58555	0.567608	Up	14864470-14866190	heat shock transcription factor A8	GO:0003700,GO:0005634,GO:0006355,GO:0043565	transcription factor activity, sequence-specific DNA binding|nucleus|regulation of transcription, DNA-templated|sequence-specific DNA binding
Medtr6g044810	99.6451	190.404	8.88638	21.4265	4.42132	0.48969	Up	15512193-15513129	Kunitz type trypsin inhibitor / Alpha-fucosidase	GO:0004866	endopeptidase inhibitor activity
Medtr6g045097	78.3439	148.542	8.14585	18.2353	4.18866	0.596874	Up	15984600-15985432	Kunitz type trypsin inhibitor / Alpha-fucosidase	GO:0004866	endopeptidase inhibitor activity
Medtr6g045403	27.073	52.6649	1.48106	35.5588	5.15214	0.709979	Up	16327699-16328382	Kunitz type trypsin inhibitor / Alpha-fucosidase	GO:0004866	endopeptidase inhibitor activity
Medtr6g047880	106.048	12.1534	199.944	0.0607843	-4.04016	0.633119	Down	17266176-17267571	albumin I
Medtr6g053680	38.377	2.70076	74.0532	0.0364706	-4.77712	0.744928	Down	19354064-19360520	ATP-binding microtubule motor family protein%2C putative	GO:0003777,GO:0005524,GO:0005875,GO:0007018	microtubule motor activity|ATP binding|microtubule associated complex|microtubule-based movement
Medtr6g061850	1428.62	2843.9	13.3296	213.353	7.7371	0.320078	Up	24014010-24014831	17.6 kDa class I heat shock protein			path:ko04141	Protein processing in endoplasmic reticulum
Medtr6g061940	1055.89	2106.59	5.18372	406.387	8.66671	0.138692	Up	24040583-24041280	17.6 kDa class I heat shock protein			path:ko04141	Protein processing in endoplasmic reticulum
Medtr6g066380	69.5011	132.337	6.66478	19.8562	4.31152	0.58507	Up	24706249-24709800	MATE efflux family protein	GO:0006855,GO:0015238,GO:0015297,GO:0016020,GO:0055085	drug transmembrane transport|drug transmembrane transporter activity|antiporter activity|membrane|transmembrane transport
Medtr6g071040	326.466	637.38	15.5512	40.986	5.35706	0.289131	Up	26233845-26234408	hypothetical protein
Medtr6g071475	38.3116	72.9206	3.70266	19.6941	4.29969	0.796087	Up	26490399-26496300	alpha/beta hydrolase family protein
Medtr6g078280	48.0039	94.5267	1.48106	63.8235	5.99602	0.333987	Up	29385612-29386426	Kunitz type trypsin inhibitor / miraculin	GO:0004866	endopeptidase inhibitor activity
Medtr6g078290	679.939	1351.73	8.14585	165.941	7.37453	0.150413	Up	29387667-29389179	Lipid transfer protein	GO:0004866	endopeptidase inhibitor activity
Medtr6g078330	65.5153	8.10229	122.928	0.0659107	-3.92334	0.79902	Down	29404288-29408831	glycoside hydrolase family 1 protein	GO:0003824,GO:0004553,GO:0005975	catalytic activity|hydrolase activity, hydrolyzing O-glycosyl compounds|carbohydrate metabolic process	path:ko00460,path:ko00500,path:ko00940	Cyanoamino acid metabolism|Starch and sucrose metabolism|Phenylpropanoid biosynthesis
Medtr6g081810	148.346	278.179	18.5133	15.0259	3.90938	0.631791	Up	30509991-30514588	MATE efflux family protein	GO:0006855,GO:0015238,GO:0015297,GO:0016020,GO:0055085	drug transmembrane transport|drug transmembrane transporter activity|antiporter activity|membrane|transmembrane transport
Medtr6g082470	80.1517	4.05114	156.252	0.025927	-5.2694	0.368355	Down	30852038-30857574	ATP-binding microtubule motor family protein	GO:0003777,GO:0005524,GO:0005875,GO:0007018	microtubule motor activity|ATP binding|microtubule associated complex|microtubule-based movement
Medtr6g082940	41.7529	78.3221	5.18372	15.1092	3.91736	0.898563	Up	30989453-30991565	wall-associated receptor kinase carboxy-terminal protein
Medtr6g084760	651.515	1273.41	29.6213	42.9897	5.42592	0.418583	Up	31867347-31867661	cytochrome P450 family 71 protein	GO:0005506,GO:0009055,GO:0016705,GO:0020037,GO:0055114	iron ion binding|electron carrier activity|oxidoreductase activity, acting on paired donors, with incorporation or reduction of molecular oxygen|heme binding|oxidation-reduction process
Medtr6g084770	1415.7	2735.87	95.5286	28.6393	4.83992	0.936382	Up	31889040-31891162	cytochrome P450 family 71 protein	GO:0005506,GO:0009055,GO:0016705,GO:0020037,GO:0055114	iron ion binding|electron carrier activity|oxidoreductase activity, acting on paired donors, with incorporation or reduction of molecular oxygen|heme binding|oxidation-reduction process
Medtr6g084890	56.6289	8.10229	105.155	0.0770505	-3.69805	0.929815	Down	31938699-31944623	DNA (cytosine-5)-methyltransferase CMT3-like protein	GO:0003677,GO:0005634,GO:0006306,GO:0008168	DNA binding|nucleus|DNA methylation|methyltransferase activity	path:ko00270	Cysteine and methionine metabolism
Medtr6g086280	2042.08	4038.99	45.1724	89.4127	6.48241	0.573062	Up	32390058-32393143	multiprotein bridging factor 1b-like protein	GO:0003677,GO:0043565	DNA binding|sequence-specific DNA binding
Medtr6g086390	357.263	681.943	32.5834	20.9291	4.38744	0.548317	Up	32463703-32464229	arabinogalactan peptide-like protein
Medtr6g088715	163.244	16.2046	310.283	0.0522252	-4.25911	0.527353	Down	33847397-33856882	DNA (cytosine-5)-methyltransferase CMT3-like protein	GO:0003677,GO:0005634,GO:0006306,GO:0008168	DNA binding|nucleus|DNA methylation|methyltransferase activity	path:ko00270	Cysteine and methionine metabolism
Medtr6g088785	185.155	359.201	11.108	32.3373	5.01513	0.313777	Up	33907265-33912187	leucine-rich receptor-like kinase family protein	GO:0004672,GO:0004674,GO:0004713,GO:0005524,GO:0006468,GO:0016772	protein kinase activity|protein serine/threonine kinase activity|protein tyrosine kinase activity|ATP binding|protein phosphorylation|transferase activity, transferring phosphorus-containing groDowns
Medtr6g088885	44.3012	2.70076	85.9017	0.0314402	-4.99125	0.621211	Down	34072681-34076407	glucan endo-1%2C3-beta-glucosidase-like protein	GO:0003824,GO:0004553,GO:0005975	catalytic activity|hydrolase activity, hydrolyzing O-glycosyl compounds|carbohydrate metabolic process
Medtr6g090460	497.463	983.078	11.8485	82.9706	6.37453	0.200873	Up	34037721-34039171	hypothetical protein
Medtr6g091800	32.5398	62.1175	2.96213	20.9706	4.3903	0.834501	Up	34597688-34600512	grave disease carrier protein	GO:0055085	transmembrane transport
Medtr6g406250	179.666	334.895	24.4375	13.7041	3.77654	0.693413	Up	1056893-1062862	cinnamoyl-CoA reductase	GO:0000166	nucleotide binding
Medtr6g464320	173.742	334.895	12.589	26.6021	4.73347	0.371398	Up	22414976-22416605	gibberellin receptor GID1
Medtr6g472100	221.266	401.063	41.4698	9.67122	3.2737	0.942787	Up	25932925-25935230	hypothetical protein
Medtr6g477770	491.953	920.96	62.9452	14.6311	3.87097	0.833261	Up	28539914-28540510	beta-amylase	GO:0000272,GO:0003824,GO:0005975,GO:0016161	polysaccharide catabolic process|catalytic activity|carbohydrate metabolic process|beta-amylase activity	path:ko00500	Starch and sucrose metabolism
Medtr6g477860	22.3466	43.2122	1.48106	29.1765	4.86673	0.877294	Up	28639040-28642876	myb transcription factor
Medtr7g010580	301.418	14.8542	587.982	0.025263	-5.30683	0.30054	Down	2636906-2638623	gibberellin-regulated family protein
Medtr7g011090	75.752	10.803	140.701	0.0767802	-3.70312	0.847163	Down	2905231-2907425	casparian strip membrane protein
Medtr7g012330	183.913	338.946	28.8807	11.736	3.55287	0.797173	Up	3619569-3621677	cytochrome P450 family 71 protein	GO:0005506,GO:0009055,GO:0016705,GO:0020037,GO:0055114	iron ion binding|electron carrier activity|oxidoreductase activity, acting on paired donors, with incorporation or reduction of molecular oxygen|heme binding|oxidation-reduction process
Medtr7g013070	43.931	2.70076	85.1611	0.0317136	-4.97876	0.6314	Down	3709419-3713778	TPX2 (targeting protein for Xklp2) family protein
Medtr7g013200	888.769	1741.99	35.5455	49.0074	5.61493	0.479767	Up	3767443-3771099	UDP-glucosyltransferase family protein
Medtr7g013240	98.2729	195.805	0.740532	264.412	8.04664	0.0784409	Up	3788881-3791360	UDP-glucosyltransferase family protein
Medtr7g013260	79.8032	156.644	2.96213	52.8824	5.72471	0.256832	Up	3798077-3801318	UDP-glucosyltransferase family protein
Medtr7g013710	42.3628	81.0229	3.70266	21.8824	4.4517	0.70682	Up	3979443-3980069	transmembrane protein%2C putative
Medtr7g014160	426.72	784.571	68.8694	11.3922	3.50997	0.949081	Up	4233212-4234958	anthocyanin 5-aromatic acyltransferase
Medtr7g014510	402.392	789.973	14.8106	53.3382	5.7371	0.257736	Up	4159406-4161617	isoflavone-7-O-methyltransferase	GO:0008168	methyltransferase activity	path:ko00943	Isoflavonoid biosynthesis
Medtr7g014570	1050.14	2064.73	35.5455	58.087	5.86014	0.495381	Up	4176231-4178146	isoflavone-7-O-methyltransferase	GO:0008168	methyltransferase activity	path:ko00943	Isoflavonoid biosynthesis
Medtr7g017120	24.3722	47.2633	1.48106	31.9118	4.99602	0.803105	Up	5438100-5439520	F-box protein interaction domain protein
Medtr7g017150	23.0218	44.5626	1.48106	30.0882	4.91113	0.857617	Up	5447076-5448530	F-box protein interaction domain protein
Medtr7g017460	32.5398	62.1175	2.96213	20.9706	4.3903	0.834501	Up	5568104-5568810	hypothetical protein
Medtr7g019130	36.1554	2.70076	69.61	0.0387985	-4.68786	0.800626	Down	6369966-6371498	Pmr5/Cas1p GDSL/SGNH-like acyl-esterase family protein
Medtr7g021300	163.832	4.05114	323.612	0.0125185	-6.31979	0.159211	Down	6734141-6735697	disease resistance response/dirigent-like protein
Medtr7g021530	56.4111	112.082	0.740532	151.353	7.24177	0.185724	Up	6831281-6837332	phosphatase 2C family protein	GO:0003824	catalytic activity
Medtr7g021670	255.048	483.436	26.6591	18.134	4.18062	0.56098	Up	6917499-6918718	aldo/keto reductase family oxidoreductase
Medtr7g021685	329.471	621.175	37.7671	16.4475	4.0398	0.656124	Up	6923429-6923820	aldo/keto reductase family oxidoreductase
Medtr7g022160	40.5332	4.05114	77.0153	0.0526018	-4.24874	0.874181	Down	7085268-7089205	LRR receptor-like kinase family protein	GO:0004672,GO:0004713,GO:0005524,GO:0006468,GO:0016772	protein kinase activity|protein tyrosine kinase activity|ATP binding|protein phosphorylation|transferase activity, transferring phosphorus-containing groDowns
Medtr7g022790	651.69	1300.42	2.96213	439.015	8.77813	0.0740336	Up	7374329-7375736	BAG domain protein	GO:0005515,GO:0051087	protein binding|chaperone binding
Medtr7g023560	2500.21	4939.69	60.7236	81.3472	6.34602	0.932395	Up	7687352-7688191	C2H2-type zinc finger protein	GO:0005622,GO:0008270	intracellular|zinc ion binding
Medtr7g023590	176.051	325.442	26.6591	12.2075	3.6097	0.770882	Up	7698930-7700335	polygalacturonase-inhibiting protein%2C putative
Medtr7g023630	250.692	473.984	27.3997	17.2989	4.11261	0.581975	Up	7713226-7714204	polygalacturonase inhibitor protein
Medtr7g023690	920.742	1831.12	10.3674	176.622	7.46452	0.203643	Up	7739073-7740066	polygalacturonase inhibitor protein
Medtr7g023730	198.223	387.559	8.88638	43.6127	5.44668	0.242969	Up	7749979-7751337	polygalacturonase inhibitor protein	GO:0005515	protein binding
Medtr7g023740	326.313	625.227	27.3997	22.8188	4.51215	0.495381	Up	7752286-7753771	polygalacturonase inhibitor
Medtr7g024880	921.592	1813.56	29.6213	61.225	5.93605	0.426139	Up	8233175-8233991	calcium-binding EF-hand protein	GO:0005509	calcium ion binding
Medtr7g024890	258.816	505.043	12.589	40.1176	5.32617	0.27126	Up	8236498-8237131	calcium-binding EF-hand protein	GO:0005509	calcium ion binding
Medtr7g024973	93.2634	176.9	9.62691	18.3756	4.19972	0.564265	Up	8275506-8275904	disease resistance protein (TIR-NBS-LRR class)
Medtr7g024980	132.032	240.368	23.697	10.1434	3.34247	0.898563	Up	8277282-8278378	disease resistance protein-like protein MsR1
Medtr7g025740	82.6346	159.345	5.92425	26.8971	4.74938	0.429046	Up	8575194-8577480	heat shock cognate 70 kDa protein			path:ko03040,path:ko04010,path:ko04141,path:ko04144,path:ko04612,path:ko04915	Spliceosome|MAPK signaling pathway|Protein processing in endoplasmic reticulum|Endocytosis|Antigen processing and presentation|Estrogen signaling pathway
Medtr7g027175	169.93	329.493	10.3674	31.7815	4.99012	0.319485	Up	9197621-9200308	omega-hydroxypalmitate O-feruloyl transferase			path:ko00073	Cutin, suberine and wax biosynthesis
Medtr7g029275	159.65	297.084	22.2159	13.3725	3.7412	0.70682	Up	10335207-10337443	cytochrome P450 family protein	GO:0005506,GO:0009055,GO:0016705,GO:0020037,GO:0055114	iron ion binding|electron carrier activity|oxidoreductase activity, acting on paired donors, with incorporation or reduction of molecular oxygen|heme binding|oxidation-reduction process
Medtr7g030030	51.5759	97.2274	5.92425	16.4118	4.03666	0.781552	Up	14390179-14393011	iron-regulated ABC transporter membrane component SufB	GO:0016226	iron-sulfur cluster assembly
Medtr7g034745	449.677	876.397	22.9565	38.1765	5.25461	0.362538	Up	13161390-13161674	hypothetical protein
Medtr7g044980	294.862	20.2557	569.469	0.0355695	-4.81322	0.404649	Down	15128895-15130291	albumin I
Medtr7g047030	271.928	540.152	3.70266	145.882	7.18866	0.0866524	Up	16565640-16567075	UDP-glucosyltransferase family protein	GO:0008152,GO:0016758	metabolic process|transferase activity, transferring hexosyl groDowns
Medtr7g047270	1320.69	2633.24	8.14585	323.262	8.33656	0.23134	Up	16598587-16600005	UDP-glucosyltransferase family protein	GO:0008152,GO:0016758	metabolic process|transferase activity, transferring hexosyl groDowns
Medtr7g051910	25.483	1.35038	49.6156	0.0272169	-5.19936	0.874181	Down	18216668-18218785	auxin-responsive family protein
Medtr7g053500	46.8277	4.05114	89.6043	0.0452115	-4.46717	0.742706	Down	18856826-18859936	glucan endo-1%2C3-beta-glucosidase-like protein	GO:0003824,GO:0004553,GO:0005975	catalytic activity|hydrolase activity, hydrolyzing O-glycosyl compounds|carbohydrate metabolic process
Medtr7g056297	502.059	995.231	8.88638	111.995	6.80729	0.155812	Up	19787346-19788842	Gag-Pol polyprotein/retrotransposon%2C putative
Medtr7g059290	134.123	13.5038	254.743	0.0530096	-4.2376	0.539366	Down	21393731-21399699	pectate lyase-like protein			path:ko00040	Pentose and glucuronate interconversions
Medtr7g062570	24.0019	1.35038	46.6535	0.0289449	-5.11055	0.917857	Down	22774969-22776837	2OG-Fe(II) oxygenase family oxidoreductase	GO:0016491,GO:0016706,GO:0055114	oxidoreductase activity|oxidoreductase activity, acting on paired donors, with incorporation or reduction of molecular oxygen, 2-oxoglutarate as one donor, and incorporation of one atom each of oxygen into both donors|oxidation-reduction process
Medtr7g062940	94.2653	171.498	17.0322	10.0691	3.33186	0.928423	Up	22892457-22894463	L-type lectin-domain receptor kinase IV.2-like protein	GO:0004672,GO:0004674,GO:0004713,GO:0005524,GO:0006468,GO:0016772	protein kinase activity|protein serine/threonine kinase activity|protein tyrosine kinase activity|ATP binding|protein phosphorylation|transferase activity, transferring phosphorus-containing groDowns
Medtr7g063560	166.794	302.485	31.1023	9.72549	3.28177	0.917857	Up	23178759-23179345	hypothetical protein
Medtr7g064050	126.5	232.266	20.7349	11.2017	3.48564	0.832054	Up	23404809-23405543	hypothetical protein
Medtr7g064190	54.538	5.40152	103.674	0.0521008	-4.26255	0.742968	Down	23471458-23471697	plant/K8E10-2 protein
Medtr7g065160	671.684	83.7236	1259.64	0.0664661	-3.91124	0.917857	Down	23754468-23755721	Lipid transfer protein	GO:0006869	lipid transport
Medtr7g065210	496.222	67.5191	924.924	0.0729996	-3.77597	0.878522	Down	23778354-23779449	Lipid transfer protein	GO:0006869	lipid transport
Medtr7g065230	125.215	228.214	22.2159	10.2725	3.36072	0.88779	Up	23789741-23792149	glutathione S-transferase%2C amine-terminal domain protein	GO:0005515	protein binding	path:ko00480,path:ko00980,path:ko00982	Glutathione metabolism|Metabolism of xenobiotics by cytochrome P450|Drug metabolism - cytochrome P450
Medtr7g065260	312.112	582.014	42.2103	13.7884	3.78539	0.753296	Up	23796391-23798295	glutathione S-transferase	GO:0005515	protein binding	path:ko00480,path:ko00980,path:ko00982	Glutathione metabolism|Metabolism of xenobiotics by cytochrome P450|Drug metabolism - cytochrome P450
Medtr7g065265	292.205	572.562	11.8485	48.3235	5.59465	0.243036	Up	23800564-23802857	glutathione S-transferase%2C amine-terminal domain protein	GO:0005515	protein binding	path:ko00480,path:ko00980,path:ko00982	Glutathione metabolism|Metabolism of xenobiotics by cytochrome P450|Drug metabolism - cytochrome P450
Medtr7g065270	114.129	220.112	8.14585	27.0214	4.75603	0.379235	Up	23805240-23808449	glutathione S-transferase%2C amine-terminal domain protein	GO:0005515	protein binding	path:ko00480,path:ko00980,path:ko00982	Glutathione metabolism|Metabolism of xenobiotics by cytochrome P450|Drug metabolism - cytochrome P450
Medtr7g065290	432.666	822.382	42.9508	19.1471	4.25905	0.634357	Up	23814968-23817913	glutathione S-transferase%2C amine-terminal domain protein	GO:0005515	protein binding	path:ko00480,path:ko00980,path:ko00982	Glutathione metabolism|Metabolism of xenobiotics by cytochrome P450|Drug metabolism - cytochrome P450
Medtr7g065590	474.746	916.909	32.5834	28.1404	4.81457	0.48969	Up	23820654-23823642	glutathione S-transferase	GO:0005515	protein binding	path:ko00480,path:ko00980,path:ko00982	Glutathione metabolism|Metabolism of xenobiotics by cytochrome P450|Drug metabolism - cytochrome P450
Medtr7g065600	401.608	783.221	19.9944	39.1721	5.29176	0.333633	Up	23826932-23828482	glutathione S-transferase%2C amine-terminal domain protein	GO:0005515	protein binding	path:ko00480,path:ko00980,path:ko00982	Glutathione metabolism|Metabolism of xenobiotics by cytochrome P450|Drug metabolism - cytochrome P450
Medtr7g065640	865.442	1719.04	11.8485	145.085	7.18075	0.220116	Up	23839534-23840910	glutathione S-transferase%2C amine-terminal domain protein	GO:0005515	protein binding	path:ko00480,path:ko00980,path:ko00982	Glutathione metabolism|Metabolism of xenobiotics by cytochrome P450|Drug metabolism - cytochrome P450
Medtr7g065710	252.826	460.48	45.1724	10.1938	3.34962	0.917857	Up	23855145-23856094	glutathione S-transferase	GO:0005515	protein binding	path:ko00480,path:ko00980,path:ko00982	Glutathione metabolism|Metabolism of xenobiotics by cytochrome P450|Drug metabolism - cytochrome P450
Medtr7g065720	979.135	1917.54	40.7292	47.0802	5.55705	0.528859	Up	23856633-23857592	glutathione S-transferase	GO:0005515	protein binding	path:ko00480,path:ko00980,path:ko00982	Glutathione metabolism|Metabolism of xenobiotics by cytochrome P450|Drug metabolism - cytochrome P450
Medtr7g065750	108.902	213.36	4.44319	48.0196	5.58555	0.236569	Up	23864218-23865155	glutathione S-transferase%2C amine-terminal domain protein	GO:0005515	protein binding	path:ko00480,path:ko00980,path:ko00982	Glutathione metabolism|Metabolism of xenobiotics by cytochrome P450|Drug metabolism - cytochrome P450
Medtr7g068650	80.7179	160.695	0.740532	217	7.76155	0.104501	Up	25175337-25179838	leucoanthocyanidin dioxygenase-like protein	GO:0005506,GO:0016491,GO:0016706,GO:0055114	iron ion binding|oxidoreductase activity|oxidoreductase activity, acting on paired donors, with incorporation or reduction of molecular oxygen, 2-oxoglutarate as one donor, and incorporation of one atom each of oxygen into both donors|oxidation-reduction process
Medtr7g069480	149.086	278.179	19.9944	13.9129	3.79835	0.676578	Up	25594923-25598737	DnaJ heat shock amine-terminal domain protein
Medtr7g070220	540.218	1078.95	1.48106	728.5	9.50879	0.0425905	Up	25895211-25897919	DRE transcription factor	GO:0003677,GO:0003700,GO:0006355	DNA binding|transcription factor activity, sequence-specific DNA binding|regulation of transcription, DNA-templated
Medtr7g070510	110.209	209.309	11.108	18.8431	4.23597	0.528859	Up	26032600-26035783	protein phosphatase 2C-like protein	GO:0003824	catalytic activity
Medtr7g073500	32.1478	1.35038	62.9452	0.0214533	-5.54266	0.674868	Down	27473665-27474896	hypothetical protein
Medtr7g074570	67.7151	130.987	4.44319	29.4804	4.88168	0.4398	Up	27859936-27864678	2%2C3-bisphosphoglycerate-independent phosphoglycerate mutase	GO:0003824,GO:0004619,GO:0005737,GO:0006007,GO:0008152,GO:0030145	catalytic activity|phosphoglycerate mutase activity|cytoplasm|glucose catabolic process|metabolic process|manganese ion binding	path:ko00010,path:ko00260,path:ko00680,path:ko01200,path:ko01230	Glycolysis / Gluconeogenesis|Glycine, serine and threonine metabolism|Methane metabolism|Carbon metabolism|Biosynthesis of amino acids
Medtr7g075890	68.8477	8.10229	129.593	0.062521	-3.99952	0.751474	Down	28516986-28522271	subtilisin-like serine protease	GO:0004252,GO:0006508	serine-type endopeptidase activity|proteolysis
Medtr7g077150	46.4575	4.05114	88.8638	0.0455882	-4.45519	0.744928	Down	29133298-29140467	LRR receptor-like kinase	GO:0004672,GO:0004713,GO:0005515,GO:0005524,GO:0006468,GO:0016772	protein kinase activity|protein tyrosine kinase activity|protein binding|ATP binding|protein phosphorylation|transferase activity, transferring phosphorus-containing groDowns	path:ko04075	Plant hormone signal transduction
Medtr7g077190	325.507	649.533	1.48106	438.559	8.77663	0.0414872	Up	29147120-29147788	Bowman birk trypsin inhibitor	GO:0004867,GO:0005576	serine-type endopeptidase inhibitor activity|extracellular region
Medtr7g077210	360.356	36.4603	684.251	0.053285	-4.23013	0.603867	Down	29153420-29153786	Bowman birk trypsin inhibitor	GO:0004867,GO:0005576	serine-type endopeptidase inhibitor activity|extracellular region
Medtr7g078070	99.9718	183.652	16.2917	11.2727	3.49476	0.850351	Up	29503870-29506917	cysteine synthase/L-3-cyanoalanine synthase	GO:0004124,GO:0006535	cysteine synthase activity|cysteine biosynthetic process from serine	path:ko00270,path:ko00460,path:ko00920,path:ko01200,path:ko01230	Cysteine and methionine metabolism|Cyanoamino acid metabolism|Sulfur metabolism|Carbon metabolism|Biosynthesis of amino acids
Medtr7g079080	1771.83	3540.7	2.96213	1195.32	10.2232	0.106814	Up	29963156-29966691	1-aminocyclopropane-1-carboxylate synthase	GO:0003824,GO:0009058,GO:0016847,GO:0030170,GO:0042218	catalytic activity|biosynthetic process|1-aminocyclopropane-1-carboxylate synthase activity|pyridoxal phosphate binding|1-aminocyclopropane-1-carboxylate biosynthetic process	path:ko00270	Cysteine and methionine metabolism
Medtr7g079350	300.634	582.014	19.2538	30.2285	4.91784	0.368355	Up	30114251-30117480	LysM type receptor kinase	GO:0004672,GO:0004674,GO:0004713,GO:0005524,GO:0006468,GO:0016772,GO:0016998	protein kinase activity|protein serine/threonine kinase activity|protein tyrosine kinase activity|ATP binding|protein phosphorylation|transferase activity, transferring phosphorus-containing groDowns|cell wall macromolecule catabolic process
Medtr7g079510	47.6336	94.5267	0.740532	127.647	6.99602	0.246789	Up	30192103-30196987	transmembrane protein%2C putative
Medtr7g080900	366.236	695.446	37.0266	18.7824	4.23131	0.601283	Up	30816788-30818861	UDP-glucosyltransferase family protein	GO:0008152,GO:0016758	metabolic process|transferase activity, transferring hexosyl groDowns
Medtr7g081020	132.25	251.171	13.3296	18.8431	4.23597	0.762781	Up	30892633-30894709	protein phosphatase 2C family protein	GO:0003824,GO:0004722,GO:0006470	catalytic activity|protein serine/threonine phosphatase activity|protein dephosphorylation
Medtr7g081040	21.3012	41.8618	0.740532	56.5294	5.82093	0.710145	Up	30897446-30901657	trafficking protein particle complex subunit-like protein	GO:0006810	transport
Medtr7g081500	182.323	35.1099	329.537	0.106543	-3.23049	0.964512	Down	31106020-31114135	subtilisin-like serine protease	GO:0004252,GO:0006508	serine-type endopeptidase activity|proteolysis
Medtr7g081750	350.489	56.716	644.263	0.0880325	-3.50582	0.916034	Down	31194415-31204034	subtilisin-like serine protease	GO:0004252,GO:0006508	serine-type endopeptidase activity|proteolysis
Medtr7g082537	279.137	521.247	37.0266	14.0776	3.81533	0.723098	Up	31635342-31636801	wall-associated receptor kinase carboxy-terminal protein
Medtr7g082570	1210.79	2356.42	65.1668	36.1598	5.17631	0.744928	Up	31650010-31652939	class I glutamine amidotransferase
Medtr7g082700	165.182	328.143	2.22159	147.706	7.20658	0.0823365	Up	31710909-31711523	hypothetical protein
Medtr7g082725	76.3619	151.243	1.48106	102.118	6.67409	0.167283	Up	31716245-31716492	hypothetical protein
Medtr7g082730	1192.87	2321.31	64.4263	36.0304	5.17114	0.742706	Up	31718830-31719655	hypothetical protein
Medtr7g082740	1495.57	2960.04	31.1023	95.1709	6.57245	0.521183	Up	31721631-31722200	hypothetical protein
Medtr7g083720	38.1809	75.6213	0.740532	102.118	6.67409	0.335988	Up	32230841-32237569	vacuolar H+-ATPase subunit C			path:ko00190,path:ko04145,path:ko04721,path:ko04966	Oxidative phosphorylation|Phagosome|Synaptic vesicle cycle|Collecting duct acid secretion
Medtr7g084250	97.1185	5.40152	188.836	0.0286044	-5.12762	0.357584	Down	32507940-32511683	tyrosine kinase family protein	GO:0004672,GO:0004713,GO:0005524,GO:0006468,GO:0016772	protein kinase activity|protein tyrosine kinase activity|ATP binding|protein phosphorylation|transferase activity, transferring phosphorus-containing groDowns
Medtr7g085120	23.6317	1.35038	45.913	0.0294118	-5.08746	0.932825	Down	32910182-32913617	Nod factor-binding lectin-nucleotide phosphohydrolase	GO:0016787	hydrolase activity	path:ko00230,path:ko00240	Purine metabolism|Pyrimidine metabolism
Medtr7g085220	80.0428	159.345	0.740532	215.176	7.74938	0.105391	Up	32967009-32968969	NAC transcription factor-like protein	GO:0003677,GO:0006355	DNA binding|regulation of transcription, DNA-templated
Medtr7g085310	170.431	326.792	14.0701	23.226	4.53767	0.429046	Up	33022405-33024831	thioredoxin-like protein 1-1
Medtr7g085630	374.622	698.147	51.0967	13.6633	3.77223	0.823094	Up	33195342-33198873	NADP-specific glutamate dehydrogenase	GO:0000166,GO:0006520,GO:0016491,GO:0016639,GO:0055114	nucleotide binding|cellular amino acid metabolic process|oxidoreductase activity|oxidoreductase activity, acting on the CH-NH2 groDown of donors, NAD or NADP as acceptor|oxidation-reduction process	path:ko00220,path:ko00250,path:ko00471,path:ko00910,path:ko01200,path:ko04964	Arginine biosynthesis|Alanine, aspartate and glutamate metabolism|D-Glutamine and D-glutamate metabolism|Nitrogen metabolism|Carbon metabolism|Proximal tubule bicarbonate reclamation
Medtr7g085790	239.301	441.575	37.0266	11.9259	3.57602	0.812805	Up	33261569-33263998	transmembrane protein%2C putative
Medtr7g085990	383.879	767.017	0.740532	1035.76	10.0165	0.0320396	Up	33338596-33339996	spermidine hydroxycinnamoyl transferase			path:ko00940,path:ko00941,path:ko00945	Phenylpropanoid biosynthesis|Flavonoid biosynthesis|Stilbenoid, diarylheptanoid and gingerol biosynthesis
Medtr7g087570	444.798	831.835	57.7615	14.4012	3.84812	0.816152	Up	34097403-34099544	serine hydrolase
Medtr7g088820	93.7644	13.5038	174.025	0.077597	-3.68786	0.801609	Down	34657856-34663004	nitrate transporter 1
Medtr7g089080	185.264	20.2557	350.271	0.0578286	-4.11207	0.573754	Down	34800306-34806771	cyclin	GO:0006952	defense response
Medtr7g089140	166.206	314.639	17.7728	17.7034	4.14596	0.9247	Up	34858668-34862782	transcription elongation factor (TFIIS) family protein	GO:0003677,GO:0005634,GO:0006351	DNA binding|nucleus|transcription, DNA-templated
Medtr7g090560	685.231	1334.18	36.286	36.7683	5.20039	0.48969	Up	35639316-35640408	hypothetical protein
Medtr7g090570	431.077	839.937	22.2159	37.8078	5.24061	0.355506	Up	35642234-35642834	hypothetical protein
Medtr7g091290	41.4044	1.35038	81.4585	0.0165775	-5.91463	0.500104	Down	36040878-36048005	kinesin motor catalytic domain protein	GO:0003777,GO:0005515,GO:0005524,GO:0005875,GO:0007018	microtubule motor activity|protein binding|ATP binding|microtubule associated complex|microtubule-based movement
Medtr7g092360	123.93	224.163	23.697	9.45956	3.24177	0.945603	Up	36593734-36599940	Serine/Threonine kinase family protein	GO:0004672,GO:0004674,GO:0004713,GO:0005524,GO:0006468,GO:0016772	protein kinase activity|protein serine/threonine kinase activity|protein tyrosine kinase activity|ATP binding|protein phosphorylation|transferase activity, transferring phosphorus-containing groDowns
Medtr7g092810	35.9811	67.5191	4.44319	15.1961	3.92563	0.94945	Up	36822281-36832151	tubulin-binding cofactor C domain protein
Medtr7g093390	20.626	40.5114	0.740532	54.7059	5.77362	0.742706	Up	37118841-37122307	zinc finger%2C C3HC4 type (RING finger) protein	GO:0005515,GO:0008270	protein binding|zinc ion binding	path:ko04141	Protein processing in endoplasmic reticulum
Medtr7g094520	202.753	378.107	27.3997	13.7997	3.78656	0.694203	Up	37628446-37629739	short-chain dehydrogenase/reductase	GO:0000166,GO:0008152,GO:0016491	nucleotide binding|metabolic process|oxidoreductase activity	path:ko00061,path:ko00780,path:ko01040,path:ko01212	Fatty acid biosynthesis|Biotin metabolism|Biosynthesis of unsaturated fatty acids|Fatty acid metabolism
Medtr7g096320	819.769	1629.91	9.62691	169.308	7.4035	0.182608	Up	38641645-38643422	cytochrome P450 family 94 protein	GO:0005506,GO:0009055,GO:0016705,GO:0020037,GO:0055114	iron ion binding|electron carrier activity|oxidoreductase activity, acting on paired donors, with incorporation or reduction of molecular oxygen|heme binding|oxidation-reduction process	path:ko00073	Cutin, suberine and wax biosynthesis
Medtr7g096340	2414.15	4812.76	15.5512	309.479	8.2737	0.529387	Up	38654452-38656449	cytochrome P450 family 94 protein	GO:0005506,GO:0009055,GO:0016705,GO:0020037,GO:0055114	iron ion binding|electron carrier activity|oxidoreductase activity, acting on paired donors, with incorporation or reduction of molecular oxygen|heme binding|oxidation-reduction process	path:ko00073	Cutin, suberine and wax biosynthesis
Medtr7g096370	86.4897	171.498	1.48106	115.794	6.85542	0.132923	Up	38668515-38669079	transmembrane protein%2C putative
Medtr7g096780	98.3382	194.455	2.22159	87.5294	6.4517	0.150112	Up	38830298-38831126	ethylene-responsive transcription factor 1B	GO:0003677,GO:0003700,GO:0006355	DNA binding|transcription factor activity, sequence-specific DNA binding|regulation of transcription, DNA-templated	path:ko04075	Plant hormone signal transduction
Medtr7g096810	286.673	564.459	8.88638	63.5196	5.98913	0.18323	Up	38839796-38840343	ethylene response factor	GO:0003677,GO:0003700,GO:0006355	DNA binding|transcription factor activity, sequence-specific DNA binding|regulation of transcription, DNA-templated
Medtr7g096830	113.628	222.813	4.44319	50.1471	5.64809	0.225691	Up	38861848-38863120	ethylene-responsive transcription factor	GO:0003677,GO:0003700,GO:0006355	DNA binding|transcription factor activity, sequence-specific DNA binding|regulation of transcription, DNA-templated	path:ko04075	Plant hormone signal transduction
Medtr7g096880	71.2871	133.688	8.88638	15.0441	3.91113	0.735358	Up	38891806-38894690	high affinity inorganic phosphate transporter	GO:0005315,GO:0006817,GO:0016021	inorganic phosphate transmembrane transporter activity|phosphate ion transport|integral component of membrane
Medtr7g096930	486.856	957.42	16.2917	58.7674	5.87694	0.264781	Up	38915313-38918018	myb transcription factor	GO:0003677,GO:0003682	DNA binding|chromatin binding
Medtr7g098200	76.6232	8.10229	145.144	0.0558223	-4.16301	0.659246	Down	39244097-39248026	peptide transporter
Medtr7g098610	89.1034	2.70076	175.506	0.0153884	-6.02201	0.253347	Down	39467089-39470891	LRR receptor-like kinase family protein	GO:0004672,GO:0004674,GO:0004713,GO:0005515,GO:0005524,GO:0006468,GO:0016772	protein kinase activity|protein serine/threonine kinase activity|protein tyrosine kinase activity|protein binding|ATP binding|protein phosphorylation|transferase activity, transferring phosphorus-containing groDowns
Medtr7g098700	125.803	239.017	12.589	18.9862	4.24688	0.517829	Up	39514808-39520308	tyrosine/DOPA decarboxylase	GO:0003824,GO:0006520,GO:0016831,GO:0030170	catalytic activity|cellular amino acid metabolic process|carboxy-lyase activity|pyridoxal phosphate binding	path:ko00350,path:ko00950	Tyrosine metabolism|Isoquinoline alkaloid biosynthesis
Medtr7g098750	451.267	881.799	20.7349	42.5273	5.41032	0.333633	Up	39544790-39553271	drug resistance transporter-like ABC domain protein	GO:0000166,GO:0005524,GO:0016887,GO:0017111	nucleotide binding|ATP binding|ATPase activity|nucleoside-triphosphatase activity
Medtr7g099820	48.984	5.40152	92.5665	0.0583529	-4.09905	0.842421	Down	40077941-40084139	cation/H+ exchanger 3
Medtr7g100040	29.1857	1.35038	57.0209	0.0236822	-5.40005	0.757659	Down	40201194-40205320	pescadillo-like protein
Medtr7g100050	56.5853	1.35038	111.82	0.0120764	-6.37167	0.33135	Down	40215173-40218608	nodulin MtN21/EamA-like transporter family protein
Medtr7g101080	175.201	21.6061	328.796	0.0657128	-3.92768	0.640673	Down	40782599-40783637	fasciclin-like arabinogalactan protein
Medtr7g102460	104.35	207.959	0.740532	280.824	8.13352	0.073656	Up	41516988-41518754	UDP-glucosyltransferase family protein	GO:0008152,GO:0016758	metabolic process|transferase activity, transferring hexosyl groDowns
Medtr7g102490	65.8638	130.987	0.740532	176.882	7.46665	0.142581	Up	41535868-41537833	UDP-glucosyltransferase family protein	GO:0008152,GO:0016758	metabolic process|transferase activity, transferring hexosyl groDowns
Medtr7g102560	132.708	241.718	23.697	10.2004	3.35055	0.891523	Up	41563424-41564893	UDP-glucosyltransferase family protein	GO:0008152,GO:0016758	metabolic process|transferase activity, transferring hexosyl groDowns
Medtr7g102940	25.1127	1.35038	48.8751	0.0276292	-5.17766	0.884405	Down	41363424-41367341	pectate lyase-like protein			path:ko00040	Pentose and glucuronate interconversions
Medtr7g103420	27.3779	54.0152	0.740532	72.9412	6.18866	0.524111	Up	41833621-41841738	pyruvate kinase family protein	GO:0000287,GO:0003824,GO:0004743,GO:0006096,GO:0030955	magnesium ion binding|catalytic activity|pyruvate kinase activity|glycolytic process|potassium ion binding	path:ko00010,path:ko00230,path:ko00620,path:ko01200,path:ko01230,path:ko04922	Glycolysis / Gluconeogenesis|Purine metabolism|Pyruvate metabolism|Carbon metabolism|Biosynthesis of amino acids|Glucagon signaling pathway
Medtr7g103440	103.87	18.9053	188.836	0.100115	-3.32027	0.945795	Down	41845744-41849068	LRR receptor-like kinase	GO:0004672,GO:0004713,GO:0005524,GO:0006468,GO:0016772	protein kinase activity|protein tyrosine kinase activity|ATP binding|protein phosphorylation|transferase activity, transferring phosphorus-containing groDowns
Medtr7g103900	79.4329	156.644	2.22159	70.5098	6.13975	0.206325	Up	42020541-42022028	DUF868 family protein
Medtr7g104130	40.2283	2.70076	77.7558	0.0347339	-4.84751	0.70682	Down	42151342-42159530	drug resistance transporter-like ABC domain protein	GO:0000166,GO:0005515,GO:0005524,GO:0016887,GO:0017111	nucleotide binding|protein binding|ATP binding|ATPase activity|nucleoside-triphosphatase activity
Medtr7g104250	421.232	829.134	13.3296	62.2026	5.9589	0.232258	Up	42240124-42240414	peptidoglycan-binding LysM domain protein
Medtr7g104800	70.9821	132.337	9.62691	13.7466	3.781	0.788431	Up	42483010-42489150	RNA recognition motif%2C a.k.a. RRM%2C RBD protein	GO:0000166,GO:0003676	nucleotide binding|nucleic acid binding
Medtr7g105070	37.6364	71.5702	3.70266	19.3294	4.27273	0.816152	Up	42599885-42602317	desacetoxyvindoline 4-hydroxylase%2C putative	GO:0016491,GO:0016706,GO:0055114	oxidoreductase activity|oxidoreductase activity, acting on paired donors, with incorporation or reduction of molecular oxygen, 2-oxoglutarate as one donor, and incorporation of one atom each of oxygen into both donors|oxidation-reduction process
Medtr7g105270	571.908	1135.67	8.14585	139.417	7.12326	0.145634	Up	42678938-42680479	hypothetical protein
Medtr7g106030	84.5948	164.747	4.44319	37.0784	5.21251	0.329153	Up	43061934-43062629	late embryogenesis abundant protein
Medtr7g106420	356.174	696.797	15.5512	44.8067	5.48564	0.277585	Up	43315242-43317203	syntaxin of plants 122 protein	GO:0005484,GO:0005515,GO:0006886,GO:0016020,GO:0016192	SNAP receptor activity|protein binding|intracellular protein transport|membrane|vesicle-mediated transport	path:ko04130,path:ko04721	SNARE interactions in vesicular transport|Synaptic vesicle cycle
Medtr7g106450	39.4224	4.05114	74.7937	0.0541642	-4.20652	0.898563	Down	43325393-43329612	CCAAT-binding transcription factor	GO:0003700,GO:0005634,GO:0006355	transcription factor activity, sequence-specific DNA binding|nucleus|regulation of transcription, DNA-templated	path:ko04612	Antigen processing and presentation
Medtr7g106800	21.9764	43.2122	0.740532	58.3529	5.86673	0.685561	Up	43493233-43494755	short chain dehydrogenase	GO:0000166,GO:0008152,GO:0016491	nucleotide binding|metabolic process|oxidoreductase activity	path:ko00902	Monoterpenoid biosynthesis
Medtr7g106830	189.968	359.201	20.7349	17.3235	4.11466	0.559581	Up	43513083-43516177	aspartate aminotransferase	GO:0003824,GO:0009058,GO:0016847,GO:0030170,GO:0042218	catalytic activity|biosynthetic process|1-aminocyclopropane-1-carboxylate synthase activity|pyridoxal phosphate binding|1-aminocyclopropane-1-carboxylate biosynthetic process	path:ko00350,path:ko00360,path:ko00400,path:ko00950,path:ko00960,path:ko01230	Tyrosine metabolism|Phenylalanine metabolism|Phenylalanine, tyrosine and tryptophan biosynthesis|Isoquinoline alkaloid biosynthesis|Tropane, piperidine and pyridine alkaloid biosynthesis|Biosynthesis of amino acids
Medtr7g108840	38.8561	76.9717	0.740532	103.941	6.69962	0.333283	Up	44300006-44303312	E3 ubiquitin-protein ligase BAH1-like protein	GO:0005515,GO:0008270	protein binding|zinc ion binding
Medtr7g108875	1074.03	2106.59	41.4698	50.7983	5.66671	0.547466	Up	44463174-44465798	pectinesterase/pectinesterase inhibitor%2C putative	GO:0004857,GO:0030599	enzyme inhibitor activity|pectinesterase activity	path:ko00040,path:ko00500	Pentose and glucuronate interconversions|Starch and sucrose metabolism
Medtr7g109200	119.117	17.555	220.678	0.0795499	-3.652	0.781552	Down	44631164-44636094	cellulose synthase-like protein			path:ko00500,path:ko00520	Starch and sucrose metabolism|Amino sugar and nucleotide sugar metabolism
Medtr7g109480	167.186	18.9053	315.466	0.0599282	-4.06062	0.590169	Down	44772013-44778065	DNA replication licensing factor Mcm7%2C putative	GO:0003677,GO:0003678,GO:0005524,GO:0005634,GO:0006260,GO:0006270,GO:0042555	DNA binding|DNA helicase activity|ATP binding|nucleus|DNA replication|DNA replication initiation|MCM complex	path:ko03030,path:ko04110,path:ko04111,path:ko04113	DNA replication|Cell cycle|Cell cycle - yeast|Meiosis - yeast
Medtr7g109510	631.826	1205.89	57.7615	20.8771	4.38385	0.710145	Up	44795103-44796143	BZIP transcription factor	GO:0003700,GO:0006355,GO:0043565	transcription factor activity, sequence-specific DNA binding|regulation of transcription, DNA-templated|sequence-specific DNA binding
Medtr7g109590	57.1516	112.082	2.22159	50.451	5.65681	0.333633	Up	44841944-44842921	transmembrane protein%2C putative
Medtr7g109800	73.6829	137.739	9.62691	14.3077	3.83872	0.751474	Up	44973354-44975284	WRKY family transcription factor	GO:0003700,GO:0006355,GO:0043565	transcription factor activity, sequence-specific DNA binding|regulation of transcription, DNA-templated|sequence-specific DNA binding
Medtr7g109920	43.7131	83.7236	3.70266	22.6118	4.499	0.674631	Up	45035917-45038167	galactinol synthase			path:ko00052	Galactose metabolism
Medtr7g110540	45.3031	89.1252	1.48106	60.1765	5.91113	0.362538	Up	45306192-45307192	transferase family protein
Medtr7g110790	32.1696	62.1175	2.22159	27.9608	4.80533	0.714991	Up	45408778-45409781	auxin-responsive AUX/IAA family protein	GO:0046983	protein dimerization activity	path:ko04075	Plant hormone signal transduction
Medtr7g112320	24.6771	48.6137	0.740532	65.6471	6.03666	0.590185	Up	46137545-46140772	DNA polymerase III%2C epsilon subunit-like protein	GO:0003676	nucleic acid binding
Medtr7g112570	37.2662	71.5702	2.96213	24.1618	4.59465	0.710145	Up	46304993-46309996	F-box/LRR protein
Medtr7g113050	419.555	787.272	51.8372	15.1874	3.9248	0.763208	Up	46529663-46532464	epoxide hydrolase	GO:0003824	catalytic activity
Medtr7g113410	267.768	526.649	8.88638	59.2647	5.8891	0.191649	Up	46708553-46714819	linoleate 9S-lipoxygenase-like protein	GO:0005506,GO:0005515,GO:0016165,GO:0016702,GO:0046872,GO:0055114	iron ion binding|protein binding|linoleate 13S-lipoxygenase activity|oxidoreductase activity, acting on single donors with incorporation of molecular oxygen, incorporation of two atoms of oxygen|metal ion binding|oxidation-reduction process	path:ko00591	Linoleic acid metabolism
Medtr7g113520	24.7425	1.35038	48.1346	0.0280543	-5.15563	0.898563	Down	46777687-46782190	kinesin motor domain protein	GO:0003777,GO:0005524,GO:0005875,GO:0007018	microtubule motor activity|ATP binding|microtubule associated complex|microtubule-based movement
Medtr7g113890	394.747	741.359	48.1346	15.4018	3.94503	0.742706	Up	46950832-46956536	homoglutathione synthetase	GO:0004363,GO:0005524,GO:0006750,GO:0016874	glutathione synthase activity|ATP binding|glutathione biosynthetic process|ligase activity	path:ko00270,path:ko00480	Cysteine and methionine metabolism|Glutathione metabolism
Medtr7g114270	47.6336	2.70076	92.5665	0.0291765	-5.09905	0.568917	Down	47160912-47161230	fiber protein Fb34
Medtr7g114570	124.388	237.667	11.108	21.3961	4.41927	0.469465	Up	47305880-47315956	5'-3' exoribonuclease	GO:0003676,GO:0004534,GO:0005634,GO:0006139,GO:0008270	nucleic acid binding|5'-3' exoribonuclease activity|nucleus|nucleobase-containing compound metabolic process|zinc ion binding	path:ko03008,path:ko03018	Ribosome biogenesis in eukaryotes|RNA degradation
Medtr7g114980	126.566	230.915	22.2159	10.3941	3.3777	0.88003	Up	47472190-47474564	aldo/keto reductase family oxidoreductase
Medtr7g115650	58.2624	112.082	4.44319	25.2255	4.65681	0.529387	Up	47812651-47813895	myb transcription factor	GO:0003677,GO:0003682	DNA binding|chromatin binding
Medtr7g115690	83.5712	155.294	11.8485	13.1066	3.71222	0.781552	Up	47825633-47829370	L-allo-threonine aldolase-like protein	GO:0003824,GO:0030170	catalytic activity|pyridoxal phosphate binding	path:ko00260,path:ko01230	Glycine, serine and threonine metabolism|Biosynthesis of amino acids
Medtr7g117495	84.8998	5.40152	164.398	0.0328564	-4.92768	0.429046	Down	48649613-48651189	RNA-binding (RRM/RBD/RNP motif) family protein	GO:0000166,GO:0003676	nucleotide binding|nucleic acid binding
Medtr7g118170	28.7283	56.716	0.740532	76.5882	6.25905	0.495709	Up	49040866-49042699	3-ketoacyl-CoA synthase-like protein	GO:0003824,GO:0006633,GO:0008152,GO:0016020,GO:0016747	catalytic activity|fatty acid biosynthetic process|metabolic process|membrane|transferase activity, transferring acyl groDowns other than amino-acyl groDowns	path:ko00062	Fatty acid elongation
Medtr7g118330	65.2539	128.286	2.22159	57.7451	5.85163	0.273625	Up	49115628-49123834	late elongated hypocotyl-like protein	GO:0003677,GO:0003682	DNA binding|chromatin binding	path:ko04712	Circadian rhythm - plant
Medtr7g405730	62.6838	5.40152	119.966	0.0450254	-4.47312	0.618163	Down	238597-240382	bidirectional sugar transporter
Medtr7g406860	82.6564	151.243	14.0701	10.7492	3.42616	0.915442	Up	944324-947619	NADP-dependent alkenal double bond reductase	GO:0000166,GO:0016491,GO:0016747	nucleotide binding|oxidoreductase activity|transferase activity, transferring acyl groDowns other than amino-acyl groDowns
Medtr7g407010	419.293	815.63	22.9565	35.5294	5.15094	0.368355	Up	1039059-1041779	regulator of Vps4 activity in the MVB pathway protein			path:ko04144	Endocytosis
Medtr7g417750	626.228	1176.18	76.2748	15.4203	3.94676	0.880779	Up	5689556-5691093	allene oxide cyclase	GO:0009507,GO:0016853	chloroplast|isomerase activity	path:ko00592	alpha-Linolenic acid metabolism
Medtr7g445390	130.835	249.821	11.8485	21.0846	4.39811	0.471744	Up	15333963-15335152	zinc ion-binding protein
Medtr8g005530	79.4329	156.644	2.22159	70.5098	6.13975	0.206325	Up	215359-216131	acid phosphatase
Medtr8g005880	101.17	197.156	5.18372	38.0336	5.2492	0.292712	Up	380725-381438	hypothetical protein
Medtr8g007125	48.8097	1.35038	96.2691	0.0140271	-6.15563	0.400144	Down	1275958-1280575	patatin-like phospholipase	GO:0008152	metabolic process
Medtr8g007230	164.594	317.34	11.8485	26.7831	4.74325	0.368355	Up	1365958-1366326	hypothetical protein
Medtr8g007675	24.0019	1.35038	46.6535	0.0289449	-5.11055	0.917857	Down	1771343-1773284	alpha/beta fold hydrolase
Medtr8g008730	25.7226	49.9641	1.48106	33.7353	5.07619	0.751924	Up	1835765-1842629	coiled-coil protein
Medtr8g008820	277.264	506.393	48.1346	10.5204	3.39511	0.917857	Up	1899290-1903705	receptor-like kinase plant	GO:0004672,GO:0004674,GO:0004713,GO:0005524,GO:0006468,GO:0016772	protein kinase activity|protein serine/threonine kinase activity|protein tyrosine kinase activity|ATP binding|protein phosphorylation|transferase activity, transferring phosphorus-containing groDowns
Medtr8g009710	72.9859	6.75191	139.22	0.0484981	-4.36593	0.602528	Down	2363724-2366929	hypothetical protein
Medtr8g010000	182.454	330.843	34.0645	9.71228	3.27981	0.921371	Up	2505247-2507592	NADP-dependent alkenal double bond reductase	GO:0000166	nucleotide binding
Medtr8g011780	461.569	883.149	39.9887	22.085	4.46499	0.575876	Up	3227386-3229181	Serine/Threonine-kinase OXI1-like protein	GO:0004672,GO:0004674,GO:0004713,GO:0005524,GO:0006468,GO:0016772	protein kinase activity|protein serine/threonine kinase activity|protein tyrosine kinase activity|ATP binding|protein phosphorylation|transferase activity, transferring phosphorus-containing groDowns
Medtr8g012180	23.3267	45.913	0.740532	62	5.9542	0.634357	Up	3388199-3395370	disease resistance protein (TIR-NBS-LRR class)	GO:0006952	defense response
Medtr8g012290	51.5759	97.2274	5.92425	16.4118	4.03666	0.781552	Up	3449797-3453478	BHLH transcription factor	GO:0046983	protein dimerization activity
Medtr8g012390	114.87	220.112	9.62691	22.8643	4.51502	0.446227	Up	3521331-3527812	heavy metal P-type ATPase	GO:0006812,GO:0016021,GO:0019829,GO:0030001,GO:0046872	cation transport|integral component of membrane|cation-transporting ATPase activity|metal ion transport|metal ion binding
Medtr8g013950	89.8875	9.45267	170.322	0.0554987	-4.1714	0.610055	Down	4314496-4316084	GATA transcription factor-like protein	GO:0003677,GO:0003700,GO:0005634,GO:0006355,GO:0008270,GO:0043565,GO:0045893	DNA binding|transcription factor activity, sequence-specific DNA binding|nucleus|regulation of transcription, DNA-templated|zinc ion binding|sequence-specific DNA binding|positive regulation of transcription, DNA-templated
Medtr8g014520	71.9623	135.038	8.88638	15.1961	3.92563	0.723626	Up	4568904-4572622	auxin response factor	GO:0046983	protein dimerization activity	path:ko04075	Plant hormone signal transduction
Medtr8g014650	26.9641	1.35038	52.5777	0.0256835	-5.28301	0.832054	Down	4649758-4651673	stem 28 kDa glycoprotein	GO:0003993	acid phosphatase activity
Medtr8g014930	57.6308	2.70076	112.561	0.0239938	-5.38119	0.874181	Down	4772222-4777752	LRR receptor-like kinase	GO:0004672,GO:0004713,GO:0005524,GO:0006468,GO:0016772	protein kinase activity|protein tyrosine kinase activity|ATP binding|protein phosphorylation|transferase activity, transferring phosphorus-containing groDowns
Medtr8g015130	1581.27	3147.74	14.8106	212.532	7.73154	0.357344	Up	4877535-4879433	hypothetical protein
Medtr8g015450	28.7283	56.716	0.740532	76.5882	6.25905	0.495709	Up	5040349-5042676	transcription factor	GO:0046983	protein dimerization activity
Medtr8g015580	31.037	1.35038	60.7236	0.0222382	-5.49082	0.709979	Down	5100906-5106185	tudor/PWWP/MBT sDownerfamily protein
Medtr8g015880	37.5711	72.9206	2.22159	32.8235	5.03666	0.585869	Up	5225723-5234334	protein phosphatase 2A 55 kDa regulatory subunit B	GO:0000159,GO:0005515,GO:0007165,GO:0008601	protein phosphatase type 2A complex|protein binding|signal transduction|protein phosphatase type 2A regulator activity	path:ko03015,path:ko04071,path:ko04111,path:ko04151,path:ko04152,path:ko04261,path:ko04390,path:ko04391,path:ko04530,path:ko04728	mRNA surveillance pathway|Sphingolipid signaling pathway|Cell cycle - yeast|PI3K-Akt signaling pathway|AMPK signaling pathway|Adrenergic signaling in cardiomyocytes|Hippo signaling pathway|Hippo signaling pathway -fly|Tight junction|Dopaminergic synapse
Medtr8g016030	342.931	21.6061	664.257	0.0325267	-4.94223	0.392823	Down	5317848-5321655	GTP cyclohydrolase I 1			path:ko00790	Folate biosynthesis
Medtr8g016550	23.0218	44.5626	1.48106	30.0882	4.91113	0.857617	Up	5593811-5594366	cytochrome P450 family 71 protein	GO:0005506,GO:0009055,GO:0016705,GO:0020037,GO:0055114	iron ion binding|electron carrier activity|oxidoreductase activity, acting on paired donors, with incorporation or reduction of molecular oxygen|heme binding|oxidation-reduction process
Medtr8g017580	43.2775	85.074	1.48106	57.4412	5.84401	0.383807	Up	6002563-6006952	calmodulin-binding family protein
Medtr8g018450	172.348	27.0076	317.688	0.085013	-3.55617	0.810818	Down	6287218-6291683	seed linoleate 9S-lipoxygenase	GO:0005506,GO:0005515,GO:0016165,GO:0016702,GO:0046872,GO:0055114	iron ion binding|protein binding|linoleate 13S-lipoxygenase activity|oxidoreductase activity, acting on single donors with incorporation of molecular oxygen, incorporation of two atoms of oxygen|metal ion binding|oxidation-reduction process	path:ko00591	Linoleic acid metabolism
Medtr8g018510	48.7444	2.70076	94.788	0.0284926	-5.13327	0.552698	Down	6319619-6324603	seed linoleate 9S-lipoxygenase	GO:0005506,GO:0005515,GO:0016165,GO:0016702,GO:0046872,GO:0055114	iron ion binding|protein binding|linoleate 13S-lipoxygenase activity|oxidoreductase activity, acting on single donors with incorporation of molecular oxygen, incorporation of two atoms of oxygen|metal ion binding|oxidation-reduction process	path:ko00591	Linoleic acid metabolism
Medtr8g018520	28.4451	1.35038	55.5399	0.0243137	-5.36209	0.781552	Down	6330368-6340159	seed linoleate 9S-lipoxygenase	GO:0005506,GO:0005515,GO:0016165,GO:0016702,GO:0046872,GO:0055114	iron ion binding|protein binding|linoleate 13S-lipoxygenase activity|oxidoreductase activity, acting on single donors with incorporation of molecular oxygen, incorporation of two atoms of oxygen|metal ion binding|oxidation-reduction process	path:ko00591	Linoleic acid metabolism
Medtr8g018590	1710.04	58.0664	3362.01	0.0172713	-5.85548	0.762781	Down	6368207-6373263	seed linoleate 9S-lipoxygenase	GO:0005506,GO:0005515,GO:0016165,GO:0016702,GO:0046872,GO:0055114	iron ion binding|protein binding|linoleate 13S-lipoxygenase activity|oxidoreductase activity, acting on single donors with incorporation of molecular oxygen, incorporation of two atoms of oxygen|metal ion binding|oxidation-reduction process	path:ko00591	Linoleic acid metabolism
Medtr8g018730	556.248	51.3145	1061.18	0.048356	-4.37016	0.821802	Down	6448992-6454307	seed linoleate 9S-lipoxygenase	GO:0005506,GO:0005515,GO:0016165,GO:0016702,GO:0046872,GO:0055114	iron ion binding|protein binding|linoleate 13S-lipoxygenase activity|oxidoreductase activity, acting on single donors with incorporation of molecular oxygen, incorporation of two atoms of oxygen|metal ion binding|oxidation-reduction process	path:ko00591	Linoleic acid metabolism
Medtr8g018735	138.545	21.6061	255.483	0.0845695	-3.56372	0.810818	Down	6455504-6459438	seed linoleate 9S-lipoxygenase	GO:0005506,GO:0005515,GO:0016165,GO:0016702,GO:0046872,GO:0055114	iron ion binding|protein binding|linoleate 13S-lipoxygenase activity|oxidoreductase activity, acting on single donors with incorporation of molecular oxygen, incorporation of two atoms of oxygen|metal ion binding|oxidation-reduction process	path:ko00591	Linoleic acid metabolism
Medtr8g019660	178.512	328.143	28.8807	11.362	3.50614	0.822085	Up	6979974-6981686	hypothetical protein
Medtr8g020310	64.6005	118.834	10.3674	11.4622	3.51881	0.917857	Up	7063441-7065673	calcium-binding EF hand-like protein	GO:0005509	calcium ion binding
Medtr8g020920	289.352	555.007	23.697	23.421	4.54973	0.467632	Up	7399879-7402554	receptor-like kinase	GO:0004672,GO:0004674,GO:0004713,GO:0005524,GO:0006468,GO:0016772	protein kinase activity|protein serine/threonine kinase activity|protein tyrosine kinase activity|ATP binding|protein phosphorylation|transferase activity, transferring phosphorus-containing groDowns	path:ko04064,path:ko04210,path:ko04620,path:ko04722	NF-kappa B signaling pathway|Apoptosis|Toll-like receptor signaling pathway|Neurotrophin signaling pathway
Medtr8g020950	371.159	58.0664	684.251	0.0848612	-3.55875	0.898563	Down	7422331-7426441	cytochrome P450 family protein	GO:0005506,GO:0009055,GO:0016705,GO:0020037,GO:0055114	iron ion binding|electron carrier activity|oxidoreductase activity, acting on paired donors, with incorporation or reduction of molecular oxygen|heme binding|oxidation-reduction process
Medtr8g020970	33.4546	66.1687	0.740532	89.3529	6.48144	0.404649	Up	7437598-7443568	linoleate 13S-lipoxygenase 2-1%2C related protein	GO:0005506,GO:0005515,GO:0016165,GO:0016702,GO:0046872,GO:0055114	iron ion binding|protein binding|linoleate 13S-lipoxygenase activity|oxidoreductase activity, acting on single donors with incorporation of molecular oxygen, incorporation of two atoms of oxygen|metal ion binding|oxidation-reduction process	path:ko00591,path:ko00592	Linoleic acid metabolism|alpha-Linolenic acid metabolism
Medtr8g021020	88.3628	2.70076	174.025	0.0155194	-6.00978	0.255278	Down	7469959-7471716	linoleate lipoxygenase	GO:0005506,GO:0016165,GO:0016702,GO:0046872,GO:0055114	iron ion binding|linoleate 13S-lipoxygenase activity|oxidoreductase activity, acting on single donors with incorporation of molecular oxygen, incorporation of two atoms of oxygen|metal ion binding|oxidation-reduction process	path:ko00591	Linoleic acid metabolism
Medtr8g021230	31.3419	2.70076	59.9831	0.0450254	-4.47312	0.917857	Down	7604276-7612246	inter-alpha-trypsin inhibitor heavy chain-like protein	GO:0005515	protein binding
Medtr8g021380	79.0626	156.644	1.48106	105.765	6.72471	0.156082	Up	7686461-7689122	jasmonate zim-domain protein			path:ko04075	Plant hormone signal transduction
Medtr8g022410	63.4244	120.184	6.66478	18.0327	4.17254	0.659527	Up	7943652-7943858	hypothetical protein
Medtr8g022740	50.4651	97.2274	3.70266	26.2588	4.71473	0.560291	Up	8059344-8071401	phosphoinositide phosphatase SAC4	GO:0042578	phosphoric ester hydrolase activity
Medtr8g022870	122.384	18.9053	225.862	0.083703	-3.57858	0.812831	Down	8132028-8134861	subtilisin-like serine protease	GO:0004252,GO:0006508	serine-type endopeptidase activity|proteolysis
Medtr8g026960	148.673	271.427	25.9186	10.4723	3.3885	0.874181	Up	9378853-9379840	homeobox associated leucine zipper protein	GO:0000976,GO:0003677,GO:0003700,GO:0005634,GO:0006355,GO:0043565	transcription regulatory region sequence-specific DNA binding|DNA binding|transcription factor activity, sequence-specific DNA binding|nucleus|regulation of transcription, DNA-templated|sequence-specific DNA binding
Medtr8g028265	258.75	506.393	11.108	45.5882	5.51059	0.246789	Up	10594617-10599138	BAG domain protein	GO:0005515,GO:0051087	protein binding|chaperone binding
Medtr8g028600	70.6554	139.089	2.22159	62.6078	5.96827	0.249174	Up	10966039-10969861	1-aminocyclopropane-1-carboxylate synthase	GO:0003824,GO:0009058,GO:0016847,GO:0030170,GO:0042218	catalytic activity|biosynthetic process|1-aminocyclopropane-1-carboxylate synthase activity|pyridoxal phosphate binding|1-aminocyclopropane-1-carboxylate biosynthetic process	path:ko00270	Cysteine and methionine metabolism
Medtr8g028780	254.961	10.803	499.118	0.0216443	-5.52987	0.256132	Down	11103090-11107696	oxidoreductase/ferric-chelate reductase	GO:0016491,GO:0055114	oxidoreductase activity|oxidation-reduction process
Medtr8g028795	194.891	20.2557	369.525	0.0548155	-4.18927	0.552698	Down	11115009-11120613	oxidoreductase/ferric-chelate reductase	GO:0016491,GO:0055114	oxidoreductase activity|oxidation-reduction process
Medtr8g037290	138.371	270.076	6.66478	40.5229	5.34066	0.258496	Up	13869022-13873459	carotenoid 9%2C10(9'%2C10')-cleavage dioxygenase
Medtr8g037310	44.9328	89.1252	0.740532	120.353	6.91113	0.264781	Up	13890670-13895762	carotenoid 9%2C10(9'%2C10')-cleavage dioxygenase
Medtr8g037800	380.219	39.1611	721.278	0.054294	-4.20306	0.629976	Down	14008162-14009646	transmembrane protein%2C putative
Medtr8g039950	113.998	16.2046	211.792	0.0765117	-3.70818	0.758765	Down	14857311-14857703	benzyl alcohol O-benzoyltransferase
Medtr8g040080	420.927	827.784	14.0701	58.8328	5.87855	0.246143	Up	14917344-14917700	VQ motif protein
Medtr8g040640	63.8382	126.936	0.740532	171.412	7.42132	0.150413	Up	15137347-15141619	hypothetical protein
Medtr8g041770	20.626	40.5114	0.740532	54.7059	5.77362	0.742706	Up	15743901-15745229	HXXXD-type acyl-transferase family protein
Medtr8g042510	31.3419	2.70076	59.9831	0.0450254	-4.47312	0.917857	Down	16385533-16387289	PHD-zinc-finger-like domain protein	GO:0005515,GO:0008270	protein binding|zinc ion binding
Medtr8g042670	36.1554	2.70076	69.61	0.0387985	-4.68786	0.800626	Down	16457961-16465046	subtilisin-like serine protease	GO:0004252,GO:0006508	serine-type endopeptidase activity|proteolysis
Medtr8g042770	420.557	827.784	13.3296	62.1013	5.95655	0.232258	Up	16517170-16522634	zinc induced facilitator-like protein
Medtr8g042780	352.624	685.994	19.2538	35.629	5.15498	0.362538	Up	16525894-16530996	zinc induced facilitator-like protein	GO:0005215,GO:0005886	transporter activity|plasma membrane
Medtr8g042820	45.608	90.4755	0.740532	122.176	6.93282	0.26265	Up	16568284-16571018	MFS transporter
Medtr8g042870	51.4452	99.9282	2.96213	33.7353	5.07619	0.471968	Up	16586144-16591006	zinc induced facilitator-like protein	GO:0005215,GO:0005886	transporter activity|plasma membrane
Medtr8g045400	100.451	5.40152	195.5	0.0276292	-5.17766	0.342842	Down	17717066-17718345	pathogenesis-related protein bet V I family protein
Medtr8g045560	144.208	4.05114	284.364	0.0142463	-6.13327	0.182608	Down	17817059-17821447	pathogenesis-related protein bet V I family protein
Medtr8g045890	76.9935	8.10229	145.885	0.055539	-4.17036	0.655608	Down	17955887-17959597	embryonic abundant-like protein
Medtr8g046210	1300.09	2515.76	84.4206	29.8003	4.89726	0.874181	Up	18091825-18094727	cytochrome P450 family protein	GO:0005506,GO:0009055,GO:0016705,GO:0020037,GO:0055114	iron ion binding|electron carrier activity|oxidoreductase activity, acting on paired donors, with incorporation or reduction of molecular oxygen|heme binding|oxidation-reduction process
Medtr8g046240	518.721	1018.19	19.2538	52.8824	5.72471	0.30054	Up	18101780-18104684	cytochrome P450 family protein	GO:0005506,GO:0009055,GO:0016705,GO:0020037,GO:0055114	iron ion binding|electron carrier activity|oxidoreductase activity, acting on paired donors, with incorporation or reduction of molecular oxygen|heme binding|oxidation-reduction process
Medtr8g046550	81.5456	13.5038	149.587	0.0902737	-3.46955	0.917857	Down	18643078-18647092	cation diffusion facilitator family transporter	GO:0006812,GO:0008324,GO:0016021,GO:0055085	cation transport|cation transmembrane transporter activity|integral component of membrane|transmembrane transport
Medtr8g054490	638.338	1262.61	14.0701	89.7368	6.48763	0.234686	Up	19803277-19807880	hypothetical protein
Medtr8g061360	146.952	268.726	25.1781	10.673	3.4159	0.863199	Up	21128686-21132763	tyrosine/nicotianamine family aminotransferase	GO:0003824,GO:0006520,GO:0008483,GO:0016847,GO:0030170,GO:0042218	catalytic activity|cellular amino acid metabolic process|transaminase activity|1-aminocyclopropane-1-carboxylate synthase activity|pyridoxal phosphate binding|1-aminocyclopropane-1-carboxylate biosynthetic process	path:ko00130,path:ko00270,path:ko00350,path:ko00360,path:ko00400,path:ko00401,path:ko00950,path:ko00960,path:ko01230	Ubiquinone and other terpenoid-quinone biosynthesis|Cysteine and methionine metabolism|Tyrosine metabolism|Phenylalanine metabolism|Phenylalanine, tyrosine and tryptophan biosynthesis|Novobiocin biosynthesis|Isoquinoline alkaloid biosynthesis|Tropane, piperidine and pyridine alkaloid biosynthesis|Biosynthesis of amino acids
Medtr8g062990	132.991	251.171	14.8106	16.9588	4.08396	0.568917	Up	26366920-26371841	zinc induced facilitator-like protein	GO:0005215,GO:0005886	transporter activity|plasma membrane
Medtr8g064560	82.4386	2.70076	162.176	0.0166532	-5.90805	0.273625	Down	27078693-27081258	polygalacturonase non-catalytic protein
Medtr8g064880	358.896	671.139	46.6535	14.3856	3.84656	0.757659	Up	27227185-27228783	limonoid UDP-glucosyltransferase-like protein	GO:0008152,GO:0016758	metabolic process|transferase activity, transferring hexosyl groDowns
Medtr8g067735	40.3372	76.9717	3.70266	20.7882	4.3777	0.744928	Up	28293779-28295890	L-type lectin-domain receptor kinase IX.1	GO:0004672,GO:0004674,GO:0004713,GO:0005524,GO:0006468,GO:0016772	protein kinase activity|protein serine/threonine kinase activity|protein tyrosine kinase activity|ATP binding|protein phosphorylation|transferase activity, transferring phosphorus-containing groDowns
Medtr8g068190	34.805	68.8694	0.740532	93	6.53916	0.379235	Up	28428864-28431708	cinnamyl alcohol dehydrogenase-like protein	GO:0000166,GO:0008270,GO:0016491,GO:0016747,GO:0055114	nucleotide binding|zinc ion binding|oxidoreductase activity|transferase activity, transferring acyl groDowns other than amino-acyl groDowns|oxidation-reduction process	path:ko00940	Phenylpropanoid biosynthesis
Medtr8g069283	1267.55	2499.56	35.5455	70.3199	6.13586	0.524111	Up	28996145-28996955	transmembrane protein%2C putative
Medtr8g070540	31.8646	60.7672	2.96213	20.5147	4.35859	0.860603	Up	29941393-29946232	CTP synthase-like protein	GO:0003883,GO:0006221	CTP synthase activity|pyrimidine nucleotide biosynthetic process	path:ko00240	Pyrimidine metabolism
Medtr8g071900	219.546	421.319	17.7728	23.7059	4.56717	0.429046	Up	30345542-30346990	glycosyltransferase family protein
Medtr8g072010	69.1526	9.45267	128.853	0.0733604	-3.76886	0.84516	Down	30396122-30399613	pectinacetylesterase family protein
Medtr8g073770	67.4755	128.286	6.66478	19.2484	4.26666	0.605464	Up	31160827-31161851	disease resistance-responsive%2C dirigent domain protein
Medtr8g074335	91.8913	182.301	1.48106	123.088	6.94355	0.119652	Up	31432870-31435038	Chitinase (Class Ib) / Hevein	GO:0004568,GO:0005975,GO:0006032,GO:0008061,GO:0016998	chitinase activity|carbohydrate metabolic process|chitin catabolic process|chitin binding|cell wall macromolecule catabolic process	path:ko00520	Amino sugar and nucleotide sugar metabolism
Medtr8g074530	4166.27	8317	15.5512	534.815	9.0629	0.958035	Up	31508757-31509920	DUF241 domain protein
Medtr8g074540	50.0948	5.40152	94.788	0.0569853	-4.13327	0.823249	Down	31514186-31518057	regulator of Vps4 activity in the MVB pathway protein			path:ko04144	Endocytosis
Medtr8g075260	127.11	5.40152	248.819	0.0217087	-5.52558	0.264027	Down	31815891-31818432	TPR sDownerfamily protein	GO:0005515	protein binding
Medtr8g075950	200.575	17.555	383.595	0.0457643	-4.44964	0.473757	Down	32125040-32126711	chalcone-flavanone isomerase family protein
Medtr8g076920	64.2738	125.585	2.96213	42.3971	5.40589	0.342842	Up	32638942-32642008	P-loop nucleoside triphosphate hydrolase sDownerfamily protein	GO:0000166,GO:0005524,GO:0017111	nucleotide binding|ATP binding|nucleoside-triphosphatase activity
Medtr8g078240	87.5352	172.849	2.22159	77.8039	6.28177	0.179695	Up	33345663-33346992	CAZy family GT8 glycosyltransferase
Medtr8g079050	42.6677	82.3733	2.96213	27.8088	4.79747	0.596189	Up	33736127-33738450	GDSL-like lipase/acylhydrolase
Medtr8g079120	564.111	1120.82	7.40532	151.353	7.24177	0.155812	Up	33758211-33760780	methylesterase
Medtr8g079250	142.901	8.10229	277.699	0.0291765	-5.09905	0.325576	Down	33897975-33903943	heavy metal P-type ATPase	GO:0006812,GO:0016021,GO:0019829,GO:0030001,GO:0046872	cation transport|integral component of membrane|cation-transporting ATPase activity|metal ion transport|metal ion binding
Medtr8g079360	266.265	511.794	20.7349	24.6828	4.62543	0.430287	Up	33950455-33954004	LRR and NB-ARC domain disease resistance protein	GO:0006952	defense response
Medtr8g079380	76.6668	152.593	0.740532	206.059	7.68691	0.111236	Up	33959097-33961281	disease resistance protein-like protein MsR1
Medtr8g079400	188.313	355.15	21.4754	16.5375	4.04767	0.70682	Up	33971377-33976618	LRR and NB-ARC domain disease resistance protein	GO:0006952	defense response
Medtr8g079450	86.1413	163.396	8.88638	18.3873	4.20063	0.574718	Up	33990047-33993524	LRR and NB-ARC domain disease resistance protein	GO:0006952	defense response
Medtr8g079950	494.893	929.062	60.7236	15.2999	3.93545	0.810818	Up	34319933-34321516	HXXXD-type acyl-transferase family protein
Medtr8g079970	280.073	540.152	19.9944	27.0153	4.7557	0.402397	Up	34328895-34330208	HXXXD-type acyl-transferase family protein
Medtr8g080290	26.5938	1.35038	51.8372	0.0260504	-5.26255	0.83831	Down	34521203-34532877	mannosyl-oligosaccharide glucosidase	GO:0003824	catalytic activity	path:ko00510,path:ko04141	N-Glycan biosynthesis|Protein processing in endoplasmic reticulum
Medtr8g080520	31.3419	2.70076	59.9831	0.0450254	-4.47312	0.917857	Down	34636764-34638483	cytochrome P450 family 78 protein	GO:0005506,GO:0009055,GO:0016705,GO:0020037,GO:0055114	iron ion binding|electron carrier activity|oxidoreductase activity, acting on paired donors, with incorporation or reduction of molecular oxygen|heme binding|oxidation-reduction process
Medtr8g080770	71.4177	130.987	11.8485	11.0551	3.46665	0.917857	Up	34768417-34773414	cytokinin receptor histidine kinase	GO:0000155,GO:0000156,GO:0000160,GO:0004871,GO:0005524,GO:0006355,GO:0007165,GO:0016020,GO:0016310,GO:0016772	phosphorelay sensor kinase activity|phosphorelay response regulator activity|phosphorelay signal transduction system|signal transducer activity|ATP binding|regulation of transcription, DNA-templated|signal transduction|membrane|phosphorylation|transferase activity, transferring phosphorus-containing groDowns	path:ko04075	Plant hormone signal transduction
Medtr8g080880	134.189	12.1534	256.224	0.0474328	-4.39797	0.495381	Down	34925855-34929775	amidase C869.01-like protein%2C putative	GO:0016884	carbon-nitrogen ligase activity, with glutamine as amido-N-donor	path:ko00330,path:ko00360,path:ko00380,path:ko00627,path:ko00643	Arginine and proline metabolism|Phenylalanine metabolism|Tryptophan metabolism|Aminobenzoate degradation|Styrene degradation
Medtr8g080980	402.98	777.82	28.1402	27.6409	4.78873	0.453197	Up	34974074-34977709	peptidyl-prolyl cis-trans isomerase FKBP62-like protein	GO:0005515,GO:0006457	protein binding|protein folding	path:ko04915	Estrogen signaling pathway
Medtr8g081530	68.913	6.75191	131.074	0.0515121	-4.27894	0.649025	Down	35174635-35175473	plant/T21H19-170 protein
Medtr8g083210	100.974	201.207	0.740532	271.706	8.0859	0.0753955	Up	35086635-35099203	aspartokinase-homoserine dehydrogenase	GO:0000166,GO:0004072,GO:0004412,GO:0006520,GO:0008652,GO:0009067,GO:0055114	nucleotide binding|aspartate kinase activity|homoserine dehydrogenase activity|cellular amino acid metabolic process|cellular amino acid biosynthetic process|aspartate family amino acid biosynthetic process|oxidation-reduction process	path:ko00260,path:ko00261,path:ko00270,path:ko00300,path:ko01230	Glycine, serine and threonine metabolism|Monobactam biosynthesis|Cysteine and methionine metabolism|Lysine biosynthesis|Biosynthesis of amino acids
Medtr8g083290	391.436	779.17	3.70266	210.435	7.71723	0.0780774	Up	35052955-35054786	flavonoid glucosyltransferase	GO:0008152,GO:0016758	metabolic process|transferase activity, transferring hexosyl groDowns	path:ko00942	Anthocyanin biosynthesis
Medtr8g083300	154.989	309.237	0.740532	417.588	8.70594	0.0425905	Up	35049813-35050722	UDP-glucose:glucosyltransferase%2C putative			path:ko00942	Anthocyanin biosynthesis
Medtr8g087000	36.5256	71.5702	1.48106	48.3235	5.59465	0.49273	Up	36064313-36066158	WRKY family transcription factor	GO:0003700,GO:0006355,GO:0043565	transcription factor activity, sequence-specific DNA binding|regulation of transcription, DNA-templated|sequence-specific DNA binding
Medtr8g087425	4514.59	9023.25	5.92425	1523.1	10.5728	0.862516	Up	36133606-36135117	glutathione S-transferase	GO:0005515	protein binding	path:ko00480,path:ko00980,path:ko00982	Glutathione metabolism|Metabolism of xenobiotics by cytochrome P450|Drug metabolism - cytochrome P450
Medtr8g088830	154.444	282.23	26.6591	10.5866	3.40417	0.871256	Up	36898891-36902120	basic blue-like protein	GO:0005507,GO:0009055	copper ion binding|electron carrier activity
Medtr8g092460	81.5238	159.345	3.70266	43.0353	5.42745	0.292744	Up	38652487-38654304	DNA-binding domain protein	GO:0003677,GO:0003700,GO:0006355	DNA binding|transcription factor activity, sequence-specific DNA binding|regulation of transcription, DNA-templated
Medtr8g092990	60.5276	4.05114	117.004	0.034624	-4.85208	0.531629	Down	38861044-38862025	RING-H2 finger protein ATL1L	GO:0005515,GO:0008270	protein binding|zinc ion binding
Medtr8g094580	95.3543	179.601	11.108	16.1686	4.01513	0.624046	Up	39492258-39494139	NAC-like transcription factor	GO:0003677,GO:0006355	DNA binding|regulation of transcription, DNA-templated
Medtr8g095220	37.3315	70.2198	4.44319	15.8039	3.98221	0.917857	Up	39827496-39830612	Zn-dependent alcohol dehydrogenase family protein	GO:0000166	nucleotide binding
Medtr8g096500	186.069	363.253	8.88638	40.8775	5.35323	0.255785	Up	40489020-40489496	SAUR-like auxin-responsive family protein			path:ko04075	Plant hormone signal transduction
Medtr8g096730	199.922	398.362	1.48106	268.971	8.0713	0.0505498	Up	40590910-40591934	WRKY family transcription factor	GO:0003700,GO:0006355,GO:0043565	transcription factor activity, sequence-specific DNA binding|regulation of transcription, DNA-templated|sequence-specific DNA binding
Medtr8g096880	102.76	202.557	2.96213	68.3824	6.09555	0.179693	Up	40661809-40665285	UDP-D-glucose/UDP-D-galactose 4-epimerase	GO:0000166,GO:0003978,GO:0006012	nucleotide binding|UDP-glucose 4-epimerase activity|galactose metabolic process	path:ko00052,path:ko00520	Galactose metabolism|Amino sugar and nucleotide sugar metabolism
Medtr8g096910	100.799	197.156	4.44319	44.3725	5.4716	0.260461	Up	40675354-40676250	pathogenesis-related thaumatin family protein
Medtr8g097370	296.278	572.562	19.9944	28.6362	4.83977	0.383807	Up	40804842-40805821	tubby C 2 protein
Medtr8g097380	271.427	519.897	22.9565	22.6471	4.50125	0.471464	Up	40806560-40807475	tubby C 2 protein
Medtr8g097390	469.867	895.303	44.4319	20.15	4.33271	0.631791	Up	40811605-40812627	tubby C 2 protein
Medtr8g097400	213.208	414.567	11.8485	34.989	5.12883	0.295932	Up	40816834-40817758	tubby C 2 protein
Medtr8g097410	180.145	340.296	19.9944	17.0196	4.08913	0.567608	Up	40825386-40826440	tubby C 2 protein
Medtr8g098275	215.037	399.713	30.3618	13.165	3.71863	0.735358	Up	41000594-41004473	bHLH transcription factor	GO:0046983	protein dimerization activity
Medtr8g098360	132.817	17.555	248.078	0.0707638	-3.82084	0.694203	Down	40915697-40920094	tubulin beta-1 chain	GO:0003924,GO:0005200,GO:0005525,GO:0005874,GO:0006184,GO:0007017,GO:0043234,GO:0051258	GTPase activity|structural constituent of cytoskeleton|GTP binding|microtubule|obsolete GTP catabolic process|microtubule-based process|protein complex|protein polymerization	path:ko04145,path:ko04540	Phagosome|Gap junction
Medtr8g098370	61.2028	120.184	2.22159	54.098	5.7575	0.590185	Up	40909751-40914489	TPR domain kinase	GO:0004672,GO:0005515,GO:0005524,GO:0006468,GO:0016772	protein kinase activity|protein binding|ATP binding|protein phosphorylation|transferase activity, transferring phosphorus-containing groDowns	path:ko04075	Plant hormone signal transduction
Medtr8g098410	161.784	306.537	17.0322	17.9974	4.16972	0.533784	Up	40887449-40890544	phospholipid hydroperoxide glutathione peroxidase	GO:0004602,GO:0006979,GO:0055114	glutathione peroxidase activity|response to oxidative stress|oxidation-reduction process	path:ko00480,path:ko00590,path:ko04918	Glutathione metabolism|Arachidonic acid metabolism|Thyroid hormone synthesis
Medtr8g098715	37.876	74.271	1.48106	50.1471	5.64809	0.469465	Up	41207980-41212642	RNA 3-terminal phosphate cyclase-like protein%2C putative	GO:0003824,GO:0005730,GO:0006396,GO:0042254	catalytic activity|nucleolus|RNA processing|ribosome biogenesis	path:ko03008	Ribosome biogenesis in eukaryotes
Medtr8g098805	41.2737	4.05114	78.4964	0.0516093	-4.27622	0.860818	Down	41282124-41286001	BTB/POZ domain plant protein	GO:0005515	protein binding
Medtr8g099305	112.539	8.10229	216.976	0.0373419	-4.74306	0.419281	Down	41820095-41822791	high mobility groDown (HMG)-box protein
Medtr8g099475	102.694	203.908	1.48106	137.676	7.10514	0.10624	Up	41983607-41984114	hypothetical protein
Medtr8g099515	68.1507	129.637	6.66478	19.451	4.28177	0.597364	Up	42009468-42013480	RING-H2 finger protein ATL21A%2C putative	GO:0005515,GO:0008270	protein binding|zinc ion binding
Medtr8g100045	217.237	17.555	416.919	0.0421064	-4.56982	0.444146	Down	42382325-42392471	phosphoribosylformylglycinamidine synthase	GO:0003824,GO:0004642,GO:0006189	catalytic activity|phosphoribosylformylglycinamidine synthase activity|'de novo' IMP biosynthetic process	path:ko00230	Purine metabolism
Medtr8g100135	563.871	39.1611	1088.58	0.0359744	-4.79689	0.764576	Down	42436846-42441584	cytochrome P450 family protein	GO:0005506,GO:0009055,GO:0016705,GO:0020037,GO:0055114	iron ion binding|electron carrier activity|oxidoreductase activity, acting on paired donors, with incorporation or reduction of molecular oxygen|heme binding|oxidation-reduction process	path:ko00830	Retinol metabolism
Medtr8g102600	26.0275	51.3145	0.740532	69.2941	6.11466	0.555517	Up	43199509-43202370	2OG-Fe(II) oxygenase family oxidoreductase	GO:0005506,GO:0016491,GO:0016706,GO:0055114	iron ion binding|oxidoreductase activity|oxidoreductase activity, acting on paired donors, with incorporation or reduction of molecular oxygen, 2-oxoglutarate as one donor, and incorporation of one atom each of oxygen into both donors|oxidation-reduction process
Medtr8g103700	171.999	18.9053	325.093	0.0581536	-4.10399	0.574315	Down	43645838-43648635	LRR extensin-like protein
Medtr8g103840	89.1687	1.35038	176.987	0.00762983	-7.03413	0.168292	Down	43700522-43704836	3-hydroxyisobutyryl-CoA hydrolase-like protein			path:ko00280,path:ko00410,path:ko00640,path:ko01200	Valine, leucine and isoleucine degradation|beta-Alanine metabolism|Propanoate metabolism|Carbon metabolism
Medtr8g104140	283.645	519.897	47.394	10.9697	3.45545	0.889978	Up	43837900-43838534	hypothetical protein
Medtr8g104200	43.5825	86.4244	0.740532	116.706	6.86673	0.276367	Up	43876359-43883692	kinesin motor catalytic domain protein	GO:0003777,GO:0005515,GO:0005524,GO:0005875,GO:0007018	microtubule motor activity|protein binding|ATP binding|microtubule associated complex|microtubule-based movement
Medtr8g104310	22.6516	44.5626	0.740532	60.1765	5.91113	0.659527	Up	43927719-43935969	AMSH-like ubiquitin thioesterase	GO:0005515	protein binding	path:ko04144	Endocytosis
Medtr8g104820	145.21	21.6061	268.813	0.080376	-3.63709	0.774802	Down	44151627-44156037	glycosyl hydrolase family 9 protein	GO:0003824,GO:0004553,GO:0005975	catalytic activity|hydrolase activity, hydrolyzing O-glycosyl compounds|carbohydrate metabolic process
Medtr8g104890	398.145	785.922	10.3674	75.8067	6.24425	0.185723	Up	44221070-44222607	plant cadmium resistance protein
Medtr8g105190	168.427	314.639	22.2159	14.1627	3.82403	0.670729	Up	44364553-44365021	hypothetical protein
Medtr8g107140	99.8193	10.803	188.836	0.0572088	-4.12762	0.605836	Down	45272874-45274205	pathogenesis-related thaumatin family protein
Medtr8g432420	267.375	511.794	22.9565	22.2941	4.47859	0.475528	Up	12256526-12257594	BON1-associated-like protein	GO:0005515	protein binding
Medtr8g432450	156.971	306.537	7.40532	41.3941	5.37135	0.253347	Up	12266816-12267747	BON1-associated-like protein	GO:0005515	protein binding
Medtr8g432460	391.545	738.659	44.4319	16.6245	4.05524	0.690868	Up	12270805-12271580	BON1-associated-like protein	GO:0005515	protein binding
Medtr8g432470	50.0948	97.2274	2.96213	32.8235	5.03666	0.48969	Up	12282591-12283390	BON1-associated-like protein	GO:0005515	protein binding
Medtr8g442800	81.2407	149.892	12.589	11.9066	3.57369	0.850351	Up	16245643-16245855	chorismate mutase%2C putative	GO:0004106,GO:0009073,GO:0046417	chorismate mutase activity|aromatic amino acid family biosynthetic process|chorismate metabolic process	path:ko00400,path:ko01230	Phenylalanine, tyrosine and tryptophan biosynthesis|Biosynthesis of amino acids
Medtr8g461330	67.2795	132.337	2.22159	59.5686	5.89648	0.264781	Up	21569107-21573242	plant gibberellin 2-oxidase	GO:0005506,GO:0016491,GO:0016706,GO:0055114	iron ion binding|oxidoreductase activity|oxidoreductase activity, acting on paired donors, with incorporation or reduction of molecular oxygen, 2-oxoglutarate as one donor, and incorporation of one atom each of oxygen into both donors|oxidation-reduction process	path:ko00904	Diterpenoid biosynthesis
Medtr8g463270	37.2662	2.70076	71.8316	0.0375985	-4.73318	0.77509	Down	22265234-22270262	dynamin 5A-like protein	GO:0003924,GO:0005525	GTPase activity|GTP binding
Medtr8g465980	34.805	68.8694	0.740532	93	6.53916	0.379235	Up	23551478-23556765	S-locus lectin kinase family protein	GO:0004672,GO:0004674,GO:0004713,GO:0005515,GO:0005524,GO:0006468,GO:0016772	protein kinase activity|protein serine/threonine kinase activity|protein tyrosine kinase activity|protein binding|ATP binding|protein phosphorylation|transferase activity, transferring phosphorus-containing groDowns
Medtr8g466030	581.1	1137.02	25.1781	45.1592	5.49695	0.368355	Up	23575346-23577213	quinone oxidoreductase	GO:0010181,GO:0016491,GO:0045892	FMN binding|oxidoreductase activity|negative regulation of transcription, DNA-templated	path:ko00130	Ubiquinone and other terpenoid-quinone biosynthesis
Medtr8g466080	196.938	383.508	10.3674	36.9916	5.20913	0.276367	Up	23590583-23591320	benzoquinone reductase			path:ko00130	Ubiquinone and other terpenoid-quinone biosynthesis
Medtr8g466240	901.619	1759.55	43.6914	40.2722	5.33171	0.552698	Up	23627460-23629250	UDP-glucosyltransferase family protein
Medtr8g471160	38.6819	72.9206	4.44319	16.4118	4.03666	0.880935	Up	28767335-28770380	3-hydroxyacyl-CoA dehydratase			path:ko00062,path:ko01040,path:ko01212	Fatty acid elongation|Biosynthesis of unsaturated fatty acids|Fatty acid metabolism
Medtr8g479340	58.3713	2.70076	114.042	0.0236822	-5.40005	0.441386	Down	33810837-33811520	xyloglucan endotransglucosylase/hydrolase family protein	GO:0004553,GO:0005975	hydrolase activity, hydrolyzing O-glycosyl compounds|carbohydrate metabolic process
Medtr8g479380	201.947	12.1534	391.741	0.0310241	-5.01047	0.333633	Down	33832172-33836070	multi-copper oxidase-like protein
Medtr8g479390	337.966	32.4091	643.522	0.0503621	-4.31152	0.568917	Down	33843582-33847327	multi-copper oxidase-like protein
Medtr8g487700	63.9035	125.585	2.22159	56.5294	5.82093	0.281576	Up	36235242-36237234	transmembrane protein%2C putative
