# Supplementary material for: Transcriptome analysis reveals insight into molecular hydrogen-induced cadmium tolerance in alfalfa: the prominent role of sulfur and (homo)glutathione metabolism
Source: BMC Plant Biol. 2020 Feb 4;20:58. doi: 10.1186/s12870-020-2272-2 (PMC7001311; doi:10.1186/s12870-020-2272-2)
Supplement: Supplementary file 4 — Additional file 4: Table S3. List of differentially expressed genes in HRW → Cd vs Con→Con groups. [file 12870_2020_2272_MOESM4_ESM.xls]

## Sheet: DESeq-Sample_S3-Sample_S1-Pvalu
Table S3 | List of differentially expressed genes in HRW→Cd vs Con→Con groups.
id	baseMean	baseMean_Sample_S3	baseMean_Sample_S1	foldChange	log2FoldChange	padj	Up_Down	position	description	GO_id	GO_term	KO_id	KO_term
Medtr0001s0660	193.567	382.426	4.70679	81.25	6.3443	0.0988716	Up	502647-507542	zinc-binding alcohol dehydrogenase family protein	GO:0000166,GO:0008270,GO:0016491,GO:0016747,GO:0055114	nucleotide binding|zinc ion binding|oxidoreductase activity|transferase activity, transferring acyl groDowns other than amino-acyl groDowns|oxidation-reduction process	path:ko00010,path:ko00071,path:ko00350,path:ko00625,path:ko00626,path:ko00680,path:ko00830,path:ko00980,path:ko00982,path:ko01200,path:ko01220	Glycolysis / Gluconeogenesis|Fatty acid degradation|Tyrosine metabolism|Chloroalkane and chloroalkene degradation|Naphthalene degradation|Methane metabolism|Retinol metabolism|Metabolism of xenobiotics by cytochrome P450|Drug metabolism - cytochrome P450|Carbon metabolism|Degradation of aromatic compounds
Medtr0004s0510	1556.43	3024.99	87.86	34.4297	5.10558	0.76612	Up	246154-247504	small heat shock protein			path:ko04141	Protein processing in endoplasmic reticulum
Medtr0005s0070	87.5168	159.344	15.6893	10.1563	3.3443	0.84057	Up	54138-56407	cytokinin oxidase/dehydrogenase-like protein	GO:0003824,GO:0016614,GO:0050660,GO:0055114	catalytic activity|oxidoreductase activity, acting on CH-OH groDown of donors|flavin adenine dinucleotide binding|oxidation-reduction process	path:ko00908	Zeatin biosynthesis
Medtr0006s0290	22.2102	1.27475	43.1455	0.0295455	-5.08092	0.875926	Down	209987-211744	Rpp4%2C putative
Medtr0016s0030	96.0969	173.367	18.8271	9.20833	3.20294	0.887743	Up	38528-45720	glutamate/leucine/phenylalanine/valine dehydrogenase	GO:0000166	nucleotide binding	path:ko00220,path:ko00250,path:ko00471,path:ko00910,path:ko01200,path:ko04964	Arginine biosynthesis|Alanine, aspartate and glutamate metabolism|D-Glutamine and D-glutamate metabolism|Nitrogen metabolism|Carbon metabolism|Proximal tubule bicarbonate reclamation
Medtr0024s0220	71.6314	11.4728	131.79	0.0870536	-3.52195	0.836223	Down	96431-99543	ribosomal protein L7Ae/L30e/S12e/Gadd45 family protein			path:ko03010	Ribosome
Medtr0026s0010	507.598	934.395	80.7998	11.5643	3.53161	0.855032	Up	2153-6297	phloem protein
Medtr0035s0150	640.025	1241.61	38.4388	32.301	5.01351	0.416831	Up	76109-79269	indole-3-acetic acid-amido synthetase			path:ko04075	Plant hormone signal transduction
Medtr0036s0220	281.623	550.694	12.5514	43.875	5.45533	0.193308	Up	88831-91757	UDP-glucosyltransferase family protein	GO:0008152,GO:0016758	metabolic process|transferase activity, transferring hexosyl groDowns
Medtr0036s0250	69.0819	128.75	9.41357	13.6771	3.77369	0.707659	Up	98198-98772	small heat shock protein			path:ko04141	Protein processing in endoplasmic reticulum
Medtr0039s0080	62.7081	116.003	9.41357	12.3229	3.62327	0.795437	Up	23309-25344	MATE efflux family protein	GO:0006855,GO:0015238,GO:0015297,GO:0016020,GO:0055085	drug transmembrane transport|drug transmembrane transporter activity|antiporter activity|membrane|transmembrane transport
Medtr0050s0090	146.744	291.919	1.56893	186.063	7.53964	0.0517792	Up	30701-31355	hypothetical protein
Medtr0078s0010	1122.81	2234.65	10.9825	203.473	7.6687	0.175648	Up	2001-3419	UDP-glucosyltransferase family protein	GO:0008152,GO:0016758	metabolic process|transferase activity, transferring hexosyl groDowns
Medtr0078s0060	3107.12	6181.29	32.9475	187.61	7.55159	0.774269	Up	21100-22920	UDP-glucosyltransferase family protein	GO:0008152,GO:0016758	metabolic process|transferase activity, transferring hexosyl groDowns
Medtr0078s0190	2796.47	5538.81	54.1281	102.328	6.67706	0.841639	Up	56368-58315	UDP-glucosyltransferase family protein	GO:0008152,GO:0016758	metabolic process|transferase activity, transferring hexosyl groDowns
Medtr0115s0020	18.2388	35.6931	0.784465	45.5	5.50779	0.791445	Up	15703-16902	F-box protein interaction domain protein	GO:0005515	protein binding
Medtr0154s0020	461.216	921.648	0.784465	1174.87	10.1983	0.0202701	Up	14171-15307	MAP3K-like kinase	GO:0004672,GO:0004674,GO:0004713,GO:0005524,GO:0006468,GO:0016772	protein kinase activity|protein serine/threonine kinase activity|protein tyrosine kinase activity|ATP binding|protein phosphorylation|transferase activity, transferring phosphorus-containing groDowns
Medtr0154s0040	896.839	1779.56	14.1204	126.028	6.9776	0.183686	Up	23660-24797	MAP3K-like kinase	GO:0004672,GO:0004674,GO:0004713,GO:0005524,GO:0006468,GO:0016772	protein kinase activity|protein serine/threonine kinase activity|protein tyrosine kinase activity|ATP binding|protein phosphorylation|transferase activity, transferring phosphorus-containing groDowns
Medtr0189s0010	1489.01	2959.98	18.0427	164.054	7.35803	0.301642	Up	1-1354	MAP3K-like kinase	GO:0004672,GO:0004674,GO:0004713,GO:0005524,GO:0006468,GO:0016772	protein kinase activity|protein serine/threonine kinase activity|protein tyrosine kinase activity|ATP binding|protein phosphorylation|transferase activity, transferring phosphorus-containing groDowns
Medtr0206s0010	25.25	49.7154	0.784465	63.375	5.98584	0.542012	Up	13417-16382	hypothetical protein
Medtr0252s0030	268.091	525.199	10.9825	47.8214	5.57959	0.175648	Up	10848-12041	basic 7S globulin 2 small subunit%2C putative
Medtr0312s0020	78.2013	151.696	4.70679	32.2292	5.01029	0.318179	Up	1691-4889	OPT family oligopeptide transporter	GO:0055085	transmembrane transport
Medtr0361s0010	468.963	898.702	39.2232	22.9125	4.51806	0.464781	Up	8893-10863	heat shock protein HSP20%2C putative			path:ko04141	Protein processing in endoplasmic reticulum
Medtr0406s0030	24.1713	1.27475	47.0679	0.0270833	-5.20645	0.807723	Down	7332-11862	disease resistance protein (CC-NBS-LRR class) family protein	GO:0006952	defense response
Medtr0415s0060	834.082	1626.59	41.5766	39.1226	5.28993	0.433499	Up	14576-15530	tubby C 2 protein
Medtr0433s0040	765.932	1465.97	65.895	22.247	4.47554	0.632544	Up	9676-10251	disease resistance response protein
Medtr0562s0020	30.4961	58.6387	2.35339	24.9167	4.63904	0.715992	Up	6932-8955	macrophage migration inhibition factor-like protein			path:ko00350,path:ko00360	Tyrosine metabolism|Phenylalanine metabolism
Medtr0662s0010	83.4474	160.619	6.27572	25.5938	4.67772	0.37652	Up	30-860	triose-phosphate transporter family protein
Medtr1157s0010	188.86	362.03	15.6893	23.075	4.52826	0.346942	Up	233-1381	zinc induced facilitator-like protein
Medtr1361s0010	128.897	256.226	1.56893	163.313	7.35149	0.0610908	Up	649-1566	hypothetical protein
Medtr1g007580	50.9412	95.6066	6.27572	15.2344	3.92926	0.736186	Up	437876-442182	OPT family oligopeptide transporter	GO:0055085	transmembrane transport
Medtr1g008060	81.9275	14.0223	149.833	0.0935864	-3.41756	0.846876	Down	708137-717726	transcription factor jumonji (JmjC) domain protein%2C putative	GO:0003677,GO:0005515,GO:0008270	DNA binding|protein binding|zinc ion binding
Medtr1g010050	143.361	280.446	6.27572	44.6875	5.4818	0.180295	Up	1714717-1715277	GGL domain protein
Medtr1g012710	117.376	2.54951	232.202	0.0109797	-6.50901	0.12514	Down	2607695-2608833	protease inhibitor/seed storage/LTP family protein	GO:0006869	lipid transport
Medtr1g013700	426.749	795.447	58.0504	13.7027	3.77639	0.707659	Up	3292908-3294869	CBL-interacting kinase	GO:0004672,GO:0004674,GO:0004713,GO:0005524,GO:0006468,GO:0007165,GO:0016772	protein kinase activity|protein serine/threonine kinase activity|protein tyrosine kinase activity|ATP binding|protein phosphorylation|signal transduction|transferase activity, transferring phosphorus-containing groDowns	path:ko04068,path:ko04140,path:ko04150,path:ko04151,path:ko04152,path:ko04710,path:ko04910,path:ko04920,path:ko04921,path:ko04922	FoxO signaling pathway|Regulation of autophagy|mTOR signaling pathway|PI3K-Akt signaling pathway|AMPK signaling pathway|Circadian rhythm|Insulin signaling pathway|Adipocytokine signaling pathway|Oxytocin signaling pathway|Glucagon signaling pathway
Medtr1g014120	117.719	16.5718	218.866	0.0757168	-3.72324	0.640912	Down	3114127-3115335	plastocyanin-like domain protein	GO:0005507,GO:0009055	copper ion binding|electron carrier activity
Medtr1g014420	78.7897	14.0223	143.557	0.0976776	-3.35583	0.882076	Down	2983258-2986358	armadillo/beta-catenin-like repeat protein	GO:0005488,GO:0005515	binding|protein binding
Medtr1g015165	3041.86	6080.58	3.13786	1937.81	10.9202	0.338312	Up	3744476-3745342	cytosolic class II small heat-shock protein			path:ko04141	Protein processing in endoplasmic reticulum
Medtr1g015185	38.782	3.82426	73.7397	0.0518617	-4.26919	0.79056	Down	3746646-3751249	PHD finger alfin-like protein
Medtr1g015650	907.675	1770.63	44.7145	39.5987	5.30738	0.457996	Up	3975307-3979166	hypothetical protein
Medtr1g017350	119.778	19.1213	220.435	0.0867438	-3.5271	0.725452	Down	4800948-4805633	transcription factor	GO:0046983	protein dimerization activity
Medtr1g017990	305.108	564.716	45.4989	12.4116	3.63362	0.694491	Up	5145127-5146802	ZCF37%2C putative
Medtr1g019715	30.8883	58.6387	3.13786	18.6875	4.224	0.834816	Up	5979017-5979586	EF-hand pair protein	GO:0005509	calcium ion binding
Medtr1g019750	59.4232	117.277	1.56893	74.75	6.224	0.211761	Up	5998509-5999666	BRI1 kinase inhibitor 1%2C putative			path:ko04075	Plant hormone signal transduction
Medtr1g019940	88.0561	168.268	7.84465	21.45	4.42291	0.432245	Up	6088083-6092305	patatin-like phospholipase	GO:0008152	metabolic process
Medtr1g021730	140.027	275.347	4.70679	58.5	5.87036	0.820724	Up	6608501-6611948	inositol polyphosphate 5-phosphatase I	GO:0046856	phosphatidylinositol dephosphorylation	path:ko00562,path:ko04070	Inositol phosphate metabolism|Phosphatidylinositol signaling system
Medtr1g022250	131.3	252.401	10.198	24.75	4.62936	0.326551	Up	6970364-6972206	P-loop nucleoside triphosphate hydrolase sDownerfamily protein	GO:0000166,GO:0005524,GO:0017111	nucleotide binding|ATP binding|nucleoside-triphosphatase activity
Medtr1g025980	49.2742	1.27475	97.2736	0.0131048	-6.25376	0.32225	Down	8360879-8362371	peroxidase family protein	GO:0004601,GO:0006979,GO:0020037,GO:0055114	peroxidase activity|response to oxidative stress|heme binding|oxidation-reduction process	path:ko00940	Phenylpropanoid biosynthesis
Medtr1g026740	41.9198	3.82426	80.0154	0.0477941	-4.38702	0.723603	Down	8747237-8751027	peptide/nitrate transporter plant	GO:0005215,GO:0006857,GO:0016020	transporter activity|oligopeptide transport|membrane
Medtr1g027490	51.7256	95.6066	7.84465	12.1875	3.60733	0.85794	Up	9113969-9119222	wall-associated receptor kinase-like protein	GO:0004672,GO:0004674,GO:0004713,GO:0005509,GO:0005515,GO:0005524,GO:0006468,GO:0016772	protein kinase activity|protein serine/threonine kinase activity|protein tyrosine kinase activity|calcium ion binding|protein binding|ATP binding|protein phosphorylation|transferase activity, transferring phosphorus-containing groDowns
Medtr1g027880	26.5247	52.265	0.784465	66.625	6.05799	0.501452	Up	9334937-9335884	wall-associated receptor kinase galacturonan-binding protein
Medtr1g029540	207.393	405.372	9.41357	43.0625	5.42836	0.182086	Up	10161428-10162813	zeatin O-glucosyltransferase-like protein	GO:0008152,GO:0016758	metabolic process|transferase activity, transferring hexosyl groDowns	path:ko00908	Zeatin biosynthesis
Medtr1g029750	352.421	667.972	36.8698	18.117	4.17927	0.507064	Up	10297868-10300593	transmembrane amino acid transporter family protein
Medtr1g031640	44.2732	3.82426	84.7222	0.0451389	-4.46949	0.671496	Down	11066540-11068656	pathogenesis-related protein bet V I family protein
Medtr1g031700	76.6814	147.872	5.49125	26.9286	4.75107	0.37652	Up	11106226-11107837	cytochrome P450 family protein	GO:0005506,GO:0009055,GO:0016705,GO:0020037,GO:0055114	iron ion binding|electron carrier activity|oxidoreductase activity, acting on paired donors, with incorporation or reduction of molecular oxygen|heme binding|oxidation-reduction process
Medtr1g031710	25.25	49.7154	0.784465	63.375	5.98584	0.542012	Up	11111852-11113254	cytochrome P450 family protein	GO:0005506,GO:0009055,GO:0016705,GO:0020037,GO:0055114	iron ion binding|electron carrier activity|oxidoreductase activity, acting on paired donors, with incorporation or reduction of molecular oxygen|heme binding|oxidation-reduction process
Medtr1g032140	67.1698	124.926	9.41357	13.2708	3.73019	0.727634	Up	11388322-11390525	1-aminocyclopropane-1-carboxylate oxidase-like protein	GO:0016491,GO:0016706,GO:0055114	oxidoreductase activity|oxidoreductase activity, acting on paired donors, with incorporation or reduction of molecular oxygen, 2-oxoglutarate as one donor, and incorporation of one atom each of oxygen into both donors|oxidation-reduction process
Medtr1g032230	44.5674	82.8591	6.27572	13.2031	3.72281	0.865264	Up	11427838-11430060	non-heme dioxygenase in morphine synthesis amine-terminal protein
Medtr1g032290	694.447	1300.25	88.6445	14.6681	3.87461	0.818399	Up	11455031-11456688	nudix hydrolase-like protein	GO:0016787	hydrolase activity
Medtr1g032340	1267.79	2439.88	95.7047	25.4939	4.67208	0.799975	Up	11477987-11479986	translocation protein TolB
Medtr1g035090	47.5582	2.54951	92.5668	0.0275424	-5.1822	0.478129	Down	12651869-12656005	inactive Serine/Threonine-kinase BUB1-like protein%2C putative			path:ko04110,path:ko04111,path:ko04113,path:ko04114,path:ko04914	Cell cycle|Cell cycle - yeast|Meiosis - yeast|Oocyte meiosis|Progesterone-mediated oocyte maturation
Medtr1g036490	135.173	266.424	3.92232	67.925	6.08587	0.125071	Up	13393164-13396256	caffeic acid O-methyltransferase	GO:0008168	methyltransferase activity	path:ko00940	Phenylpropanoid biosynthesis
Medtr1g036510	47.7543	89.2328	6.27572	14.2188	3.82972	0.800572	Up	13405715-13407848	caffeic acid O-methyltransferase	GO:0008168	methyltransferase activity	path:ko00940	Phenylpropanoid biosynthesis
Medtr1g036820	22.6024	1.27475	43.93	0.0290179	-5.10692	0.856967	Down	13551810-13557217	Rpp4C4%2C putative
Medtr1g037070	50.0096	96.8814	3.13786	30.875	4.94837	0.449154	Up	13626538-13626804	E3 ubiquitin-protein ligase PUB23-like protein%2C putative
Medtr1g037630	195.969	21.6708	370.267	0.0585275	-4.09474	0.481895	Down	13948633-13952626	aspartic proteinase nepenthesin-like protein
Medtr1g037650	36.1834	2.54951	69.8173	0.0365169	-4.77529	0.687664	Down	13959736-13960642	Myb/SANT-like DNA-binding domain protein
Medtr1g037690	451.361	884.68	18.0427	49.0326	5.61567	0.221947	Up	13985699-13986447	transmembrane protein%2C putative
Medtr1g038885	736.22	1437.92	34.5164	41.6591	5.38056	0.374496	Up	14476601-14476951	hypothetical protein
Medtr1g041085	35.5951	68.8368	2.35339	29.25	4.87036	0.592923	Up	15236288-15240103	3-ketoacyl-CoA synthase-like protein	GO:0003824,GO:0006633,GO:0008152,GO:0016020,GO:0016747	catalytic activity|fatty acid biosynthetic process|metabolic process|membrane|transferase activity, transferring acyl groDowns other than amino-acyl groDowns	path:ko00062	Fatty acid elongation
Medtr1g041695	264.021	36.9679	491.075	0.0752796	-3.7316	0.639587	Down	15637367-15646020	phosphate transporter PHO1-like protein	GO:0016021	integral component of membrane
Medtr1g043050	68.8858	133.849	3.92232	34.125	5.09276	0.326551	Up	16126632-16128228	myb-related transcription factor LBM1	GO:0003677,GO:0003682	DNA binding|chromatin binding
Medtr1g043220	76.9756	2.54951	151.402	0.0168394	-5.89202	0.523292	Down	16183227-16185953	high affinity inorganic phosphate transporter	GO:0005315,GO:0006817,GO:0016021	inorganic phosphate transmembrane transporter activity|phosphate ion transport|integral component of membrane
Medtr1g043290	83.4964	14.0223	152.971	0.0916667	-3.44746	0.824109	Down	16221139-16225311	high affinity inorganic phosphate transporter	GO:0005315,GO:0006817,GO:0016021	inorganic phosphate transmembrane transporter activity|phosphate ion transport|integral component of membrane
Medtr1g043320	58.7858	116.003	1.56893	73.9375	6.20823	0.215397	Up	16239024-16239671	hypothetical protein
Medtr1g043350	46.4305	90.5076	2.35339	38.4583	5.26522	0.406444	Up	16251768-16252550	ethylene-responsive transcription factor 1B	GO:0003677,GO:0003700,GO:0006355	DNA binding|transcription factor activity, sequence-specific DNA binding|regulation of transcription, DNA-templated	path:ko04075	Plant hormone signal transduction
Medtr1g046490	103.451	7.64853	199.254	0.0383858	-4.70328	0.358683	Down	17524067-17524777	disease resistance-responsive%2C dirigent domain protein
Medtr1g046800	46.4795	5.09902	87.86	0.0580357	-4.10692	0.761437	Down	17658421-17659586	disease resistance-responsive%2C dirigent domain protein
Medtr1g047010	175.965	327.612	24.3184	13.4718	3.75187	0.596932	Up	17726695-17730393	C2H2-type zinc finger protein	GO:0005622,GO:0008270	intracellular|zinc ion binding
Medtr1g047370	376.2	26.7699	725.63	0.0368919	-4.76055	0.358683	Down	17906812-17912121	pectate lyase family protein			path:ko00040	Pentose and glucuronate interconversions
Medtr1g047960	81.2901	155.52	7.06018	22.0278	4.46125	0.438403	Up	18141143-18142117	polygalacturonase inhibitor protein
Medtr1g050220	249.803	483.132	16.4738	29.3274	4.87418	0.286883	Up	19173997-19176057	caffeic acid O-methyltransferase	GO:0008168	methyltransferase activity	path:ko00940	Phenylpropanoid biosynthesis
Medtr1g050382	175.083	335.261	14.9048	22.4934	4.49143	0.35331	Up	19317347-19318768	zinc finger%2C C3HC4 type (RING finger) protein	GO:0005515,GO:0008270	protein binding|zinc ion binding
Medtr1g050448	68.2974	6.37377	130.221	0.0489458	-4.35267	0.548802	Down	19411812-19415086	Pmr5/Cas1p GDSL/SGNH-like acyl-esterase family protein
Medtr1g050502	77.5639	140.223	14.9048	9.40789	3.23387	0.911021	Up	19499599-19502165	bZIP transcription factor	GO:0003700,GO:0006355,GO:0043565	transcription factor activity, sequence-specific DNA binding|regulation of transcription, DNA-templated|sequence-specific DNA binding
Medtr1g051195	453.126	889.779	16.4738	54.0119	5.75521	0.202969	Up	19994463-19995205	Hop-interacting protein THI031%2C putative
Medtr1g054100	27.7995	54.8145	0.784465	69.875	6.1267	0.475691	Up	23073265-23078580	hypothetical protein
Medtr1g054185	117.179	232.005	2.35339	98.5833	6.62327	0.0978679	Up	23200459-23201810	hypothetical protein
Medtr1g054990	533.828	979.012	88.6445	11.0442	3.46522	0.897837	Up	24174417-24175921	hypothetical protein
Medtr1g057110	125.612	247.302	3.92232	63.05	5.97842	0.134963	Up	25083516-25084132	Kunitz type trypsin inhibitor / Alpha-fucosidase	GO:0004866	endopeptidase inhibitor activity
Medtr1g057290	193.174	382.426	3.92232	97.5	6.60733	0.081572	Up	25176238-25177137	transmembrane protein%2C putative
Medtr1g058490	408.216	772.501	43.93	17.5848	4.13626	0.556355	Up	25782530-25783927	F-box protein
Medtr1g059890	1561.48	3008.42	114.532	26.2671	4.71519	0.903581	Up	26068301-26070163	hypothetical protein
Medtr1g060460	28.3388	53.5397	3.13786	17.0625	4.09276	0.90426	Up	26309322-26310355	F-box plant protein%2C putative
Medtr1g060500	23.9752	47.1659	0.784465	60.125	5.90989	0.575489	Up	26327139-26330053	GDSL-like lipase/acylhydrolase
Medtr1g061170	99.4309	188.664	10.198	18.5	4.20945	0.471417	Up	26682280-26685220	heat shock transcription factor A3	GO:0003700,GO:0005634,GO:0006355,GO:0043565	transcription factor activity, sequence-specific DNA binding|nucleus|regulation of transcription, DNA-templated|sequence-specific DNA binding
Medtr1g061540	215.483	416.845	14.1204	29.5208	4.88366	0.27612	Up	26861749-26863761	plant/T32M21-140 protein
Medtr1g062340	204.353	407.922	0.784465	520	9.02237	0.0229086	Up	27207364-27208237	allergen Pru protein%2C putative
Medtr1g062590	273.484	543.046	3.92232	138.45	7.11322	0.0626253	Up	27388450-27390478	allergen Pru protein%2C putative
Medtr1g062690	562.559	1124.33	0.784465	1433.25	10.4851	0.0204808	Up	27443237-27444166	allergen Pru protein%2C putative
Medtr1g062880	406.157	739.358	72.9552	10.1344	3.34119	0.88875	Up	27559939-27566660	eukaryotic-type carbonic anhydrase	GO:0004089,GO:0006730,GO:0008270	carbonate dehydratase activity|one-carbon metabolic process|zinc ion binding	path:ko00910	Nitrogen metabolism
Medtr1g063900	220.533	400.273	40.7922	9.8125	3.29462	0.810905	Up	28064531-28068185	cysteine proteinase sDownerfamily protein
Medtr1g066380	647.625	1260.73	34.5164	36.5256	5.19083	0.377133	Up	28604011-28607006	cationic peroxidase	GO:0004601,GO:0006979,GO:0020037,GO:0055114	peroxidase activity|response to oxidative stress|heme binding|oxidation-reduction process	path:ko00940	Phenylpropanoid biosynthesis
Medtr1g066640	76.6814	147.872	5.49125	26.9286	4.75107	0.37652	Up	28634961-28636619	cationic peroxidase	GO:0004601,GO:0006979,GO:0020037,GO:0055114	peroxidase activity|response to oxidative stress|heme binding|oxidation-reduction process	path:ko00940	Phenylpropanoid biosynthesis
Medtr1g066810	112.227	220.533	3.92232	56.225	5.81314	0.15742	Up	28712886-28715421	import inner membrane translocase subunit TIM14
Medtr1g067180	282.898	563.442	2.35339	239.417	7.90338	0.632544	Up	28921512-28923571	glutathione S-transferase tau	GO:0004364,GO:0005515,GO:0005737,GO:0008152	glutathione transferase activity|protein binding|cytoplasm|metabolic process	path:ko00480,path:ko00980,path:ko00982	Glutathione metabolism|Metabolism of xenobiotics by cytochrome P450|Drug metabolism - cytochrome P450
Medtr1g067650	1036.23	2053.63	18.8271	109.078	6.76922	0.244202	Up	29206724-29207532	C2H2 type zinc finger transcription factor family protein	GO:0005622,GO:0008270	intracellular|zinc ion binding
Medtr1g068810	52.6572	104.53	0.784465	133.25	7.05799	0.180295	Up	29365957-29369779	soluble inorganic pyrophosphatase	GO:0000287,GO:0004427,GO:0005737,GO:0006796	magnesium ion binding|inorganic diphosphatase activity|cytoplasm|phosphate-containing compound metabolic process	path:ko00190	Oxidative phosphorylation
Medtr1g069470	130.417	5.09902	255.735	0.0199387	-5.64829	0.18369	Down	30086956-30090723	LRR receptor-like kinase family protein	GO:0004672,GO:0004674,GO:0004713,GO:0005524,GO:0006468,GO:0016772	protein kinase activity|protein serine/threonine kinase activity|protein tyrosine kinase activity|ATP binding|protein phosphorylation|transferase activity, transferring phosphorus-containing groDowns
Medtr1g069940	364.531	702.39	26.6718	26.3346	4.71889	0.358683	Up	30623384-30624421	ethylene-responsive transcription factor 1B	GO:0003677,GO:0003700,GO:0006355	DNA binding|transcription factor activity, sequence-specific DNA binding|regulation of transcription, DNA-templated	path:ko04075	Plant hormone signal transduction
Medtr1g069945	519.708	1019.8	19.6116	52	5.70044	0.233128	Up	30628970-30630008	AP2 domain class transcription factor	GO:0003677,GO:0003700,GO:0006355	DNA binding|transcription factor activity, sequence-specific DNA binding|regulation of transcription, DNA-templated	path:ko04075	Plant hormone signal transduction
Medtr1g069960	754.802	1426.45	83.1532	17.1545	4.10051	0.759852	Up	30641535-30642361	ethylene response factor	GO:0003677,GO:0003700,GO:0006355	DNA binding|transcription factor activity, sequence-specific DNA binding|regulation of transcription, DNA-templated
Medtr1g070015	125.416	232.005	18.8271	12.3229	3.62327	0.657783	Up	30689441-30690112	ethylene-responsive transcription factor 1B	GO:0003677,GO:0003700,GO:0006355	DNA binding|transcription factor activity, sequence-specific DNA binding|regulation of transcription, DNA-templated	path:ko04075	Plant hormone signal transduction
Medtr1g070205	112.375	209.06	15.6893	13.325	3.73606	0.626543	Up	30903876-30905248	lateral organ boundaries (LOB) domain protein
Medtr1g070240	18.8762	36.9679	0.784465	47.125	5.55842	0.759852	Up	30945915-30949347	Bet1-like SNARE protein 1-1			path:ko04130	SNARE interactions in vesicular transport
Medtr1g070370	29.0742	57.364	0.784465	73.125	6.19229	0.450945	Up	31131654-31132382	cytochrome P450 family-dependent fatty acid hydroxylase	GO:0005506,GO:0009055,GO:0016705,GO:0020037,GO:0055114	iron ion binding|electron carrier activity|oxidoreductase activity, acting on paired donors, with incorporation or reduction of molecular oxygen|heme binding|oxidation-reduction process	path:ko00073	Cutin, suberine and wax biosynthesis
Medtr1g072110	71.7785	132.575	10.9825	12.0714	3.59352	0.76612	Up	31980235-31981441	ovate transcriptional repressor
Medtr1g072380	400.861	785.249	16.4738	47.6667	5.57491	0.211529	Up	32126174-32127636	xyloglucanase-specific endoglucanase inhibitor protein
Medtr1g072470	59.6683	118.552	0.784465	151.125	7.2396	0.145991	Up	32156071-32158503	phenazine biosynthesis PhzC/PhzF family protein	GO:0003824,GO:0009058	catalytic activity|biosynthetic process
Medtr1g072500	477.102	885.955	68.2484	12.9813	3.69837	0.76612	Up	32166295-32169481	phenazine biosynthesis PhzC/PhzF family protein	GO:0003824,GO:0009058	catalytic activity|biosynthetic process
Medtr1g073180	105.118	193.763	16.4738	11.7619	3.55605	0.708943	Up	32460173-32466369	4-coumarate:CoA ligase-like protein
Medtr1g073610	40.2528	1.27475	79.2309	0.0160891	-5.95777	0.435533	Down	32666929-32668276	plant acid phosphatase	GO:0003993	acid phosphatase activity
Medtr1g073670	61.2373	6.37377	116.101	0.0548986	-4.18709	0.633721	Down	32684414-32685486	hypothetical protein
Medtr1g073740	1108.35	2200.23	16.4738	133.56	7.06134	0.231779	Up	32719579-32723928	cellulose synthase-like protein D3
Medtr1g074190	112.62	210.335	14.9048	14.1118	3.81883	0.590851	Up	32964538-32966192	RING-H2 finger protein ATL16%2C putative	GO:0005515,GO:0008270	protein binding|zinc ion binding
Medtr1g074370	110.217	203.961	16.4738	12.381	3.63005	0.663025	Up	33042222-33043578	ethylene-responsive transcription factor 1B	GO:0003677,GO:0003700,GO:0006355	DNA binding|transcription factor activity, sequence-specific DNA binding|regulation of transcription, DNA-templated	path:ko04075	Plant hormone signal transduction
Medtr1g075340	208.962	405.372	12.5514	32.2969	5.01332	0.246922	Up	33356256-33356876	inhibitor of trypsin and hageman factor-like protein	GO:0004867,GO:0009611	serine-type endopeptidase inhibitor activity|response to wounding
Medtr1g075380	255.147	474.209	36.0854	13.1413	3.71604	0.633721	Up	33381725-33382370	inhibitor of trypsin and hageman factor-like protein	GO:0004867,GO:0009611	serine-type endopeptidase inhibitor activity|response to wounding
Medtr1g075410	202.735	370.954	34.5164	10.7472	3.42588	0.737755	Up	33399922-33400441	inhibitor of trypsin and hageman factor-like protein	GO:0004867,GO:0009611	serine-type endopeptidase inhibitor activity|response to wounding
Medtr1g075680	101	15.2971	186.703	0.0819328	-3.60942	0.714145	Down	33531344-33535102	kinesin motor domain protein	GO:0003777,GO:0005524,GO:0005875,GO:0007018	microtubule motor activity|ATP binding|microtubule associated complex|microtubule-based movement
Medtr1g076700	93.0081	16.5718	169.444	0.0978009	-3.35401	0.846876	Down	34233962-34239807	microtubule associated protein%2C MAP65/ASE1 family protein
Medtr1g077600	31.6237	62.463	0.784465	79.625	6.31515	0.401434	Up	34645345-34648290	Dof-type zinc finger DNA-binding family protein	GO:0003677,GO:0006355,GO:0008270	DNA binding|regulation of transcription, DNA-templated|zinc ion binding
Medtr1g077840	70.2096	10.198	130.221	0.0783133	-3.6746	0.772021	Down	34785116-34788483	OPT family oligopeptide transporter	GO:0055085	transmembrane transport
Medtr1g077870	78.2013	141.498	14.9048	9.49342	3.24693	0.899541	Up	34803897-34806622	aluminum-activated malate transporter
Medtr1g077890	1269.75	2511.27	28.2407	88.9236	6.47449	0.358683	Up	34809215-34813563	cystathionine beta-lyase/cystathionine gamma-synthase	GO:0003824,GO:0030170	catalytic activity|pyridoxal phosphate binding	path:ko00270,path:ko00450	Cysteine and methionine metabolism|Selenocompound metabolism
Medtr1g079950	202.784	377.327	28.2407	13.3611	3.73997	0.603954	Up	35510487-35518779	serine/threonine-protein phosphatase PP1	GO:0016787	hydrolase activity	path:ko03015,path:ko04022,path:ko04024,path:ko04113,path:ko04114,path:ko04261,path:ko04270,path:ko04390,path:ko04510,path:ko04611,path:ko04720,path:ko04728,path:ko04750,path:ko04810,path:ko04910,path:ko04921	mRNA surveillance pathway|cGMP - PKG signaling pathway|cAMP signaling pathway|Meiosis - yeast|Oocyte meiosis|Adrenergic signaling in cardiomyocytes|Vascular smooth muscle contraction|Hippo signaling pathway|Focal adhesion|Platelet activation|Long-term potentiation|Dopaminergic synapse|Inflammatory mediator regulation of TRP channels|Regulation of actin cytoskeleton|Insulin signaling pathway|Oxyto…
Medtr1g080250	66.1892	130.025	2.35339	55.25	5.7879	0.233128	Up	35626802-35632190	L-allo-threonine aldolase-like protein	GO:0003824,GO:0030170	catalytic activity|pyridoxal phosphate binding	path:ko00260,path:ko01230	Glycine, serine and threonine metabolism|Biosynthesis of amino acids
Medtr1g080440	62.2669	7.64853	116.885	0.0654362	-3.93377	0.715571	Down	35780478-35784001	LRR receptor-like kinase family protein	GO:0004672,GO:0004674,GO:0004713,GO:0005515,GO:0005524,GO:0006468,GO:0016772	protein kinase activity|protein serine/threonine kinase activity|protein tyrosine kinase activity|protein binding|ATP binding|protein phosphorylation|transferase activity, transferring phosphorus-containing groDowns
Medtr1g080860	43.6358	2.54951	84.7222	0.0300926	-5.05445	0.543122	Down	35973245-35977175	auxin-responsive AUX/IAA family protein	GO:0046983	protein dimerization activity	path:ko04075	Plant hormone signal transduction
Medtr1g081230	121.886	232.005	11.767	19.7167	4.30134	0.421505	Up	36147123-36147680	import inner membrane translocase subunit TIM22
Medtr1g082300	37.115	72.661	1.56893	46.3125	5.53333	0.440721	Up	36587909-36596198	breast carcinoma amplified sequence 3 protein	GO:0005515	protein binding
Medtr1g082660	100.46	6.37377	194.547	0.0327621	-4.93183	0.321603	Down	36798518-36800703	nuclear transcription factor Y protein	GO:0046982	protein heterodimerization activity	path:ko04612	Antigen processing and presentation
Medtr1g082920	77.711	6.37377	149.048	0.0427632	-4.54749	0.458915	Down	36896373-36900705	kinesin motor domain protein	GO:0003777,GO:0005524,GO:0005875,GO:0007018	microtubule motor activity|ATP binding|microtubule associated complex|microtubule-based movement
Medtr1g083420	1110.51	2174.73	46.2834	46.9873	5.5542	0.479821	Up	37127369-37129885	hypoxia-responsive family protein
Medtr1g085160	34.3203	66.2873	2.35339	28.1667	4.81592	0.622711	Up	38021654-38026874	phytochrome protein A	GO:0000155,GO:0004871,GO:0005515,GO:0005524,GO:0006355,GO:0007165,GO:0009584,GO:0009585,GO:0009881,GO:0016020,GO:0017006,GO:0018298,GO:0042803	phosphorelay sensor kinase activity|signal transducer activity|protein binding|ATP binding|regulation of transcription, DNA-templated|signal transduction|detection of visible light|red, far-red light phototransduction|photoreceptor activity|membrane|protein-tetrapyrrole linkage|protein-chromophore linkage|protein homodimerization activity	path:ko04712	Circadian rhythm - plant
Medtr1g085240	132.918	238.379	27.4563	8.68214	3.11805	0.88875	Up	38050559-38051471	hypothetical protein
Medtr1g085640	177.191	323.788	30.5941	10.5833	3.40372	0.743896	Up	38268101-38269978	myb transcription factor MYB64	GO:0003677,GO:0003682	DNA binding|chromatin binding
Medtr1g086080	532.848	1035.1	30.5941	33.8333	5.08037	0.350155	Up	38521884-38528582	ABC transporter B family protein	GO:0000166,GO:0005524,GO:0006810,GO:0016021,GO:0016887,GO:0017111,GO:0042626,GO:0055085	nucleotide binding|ATP binding|transport|integral component of membrane|ATPase activity|nucleoside-triphosphatase activity|ATPase activity, coDownled to transmembrane movement of substances|transmembrane transport	path:ko02010,path:ko04976	ABC transporters|Bile secretion
Medtr1g086320	490.339	975.187	5.49125	177.589	7.4724	0.07305	Up	38628179-38629883	cationic peroxidase	GO:0004601,GO:0006979,GO:0020037,GO:0055114	peroxidase activity|response to oxidative stress|heme binding|oxidation-reduction process	path:ko00940	Phenylpropanoid biosynthesis
Medtr1g086490	569.472	1135.81	3.13786	361.969	8.49972	0.0477685	Up	38696755-38697783	cationic peroxidase	GO:0004601,GO:0006979,GO:0020037,GO:0055114	peroxidase activity|response to oxidative stress|heme binding|oxidation-reduction process	path:ko00940	Phenylpropanoid biosynthesis
Medtr1g086530	366.884	732.984	0.784465	934.375	9.86786	0.0202701	Up	38719605-38720569	myb transcription factor	GO:0003677,GO:0003682	DNA binding|chromatin binding
Medtr1g087920	839.769	1641.88	37.6543	43.6042	5.44639	0.400246	Up	39359724-39361274	ethylene response factor	GO:0003677,GO:0003700,GO:0006355	DNA binding|transcription factor activity, sequence-specific DNA binding|regulation of transcription, DNA-templated
Medtr1g088190	172.19	30.5941	313.786	0.0975	-3.35845	0.774467	Down	39417572-39420038	glycosyl hydrolase family 9 protein	GO:0003824,GO:0004553,GO:0005975	catalytic activity|hydrolase activity, hydrolyzing O-glycosyl compounds|carbohydrate metabolic process
Medtr1g088840	635.318	1241.61	29.0252	42.777	5.41876	0.291238	Up	39760702-39762079	glutathione S-transferase%2C amine-terminal domain protein	GO:0005515	protein binding	path:ko00480,path:ko00980,path:ko00982	Glutathione metabolism|Metabolism of xenobiotics by cytochrome P450|Drug metabolism - cytochrome P450
Medtr1g090100	1704.74	3347.51	61.9727	54.0158	5.75531	0.663025	Up	40342187-40343905	glutathione S-transferase	GO:0005515	protein binding	path:ko00480,path:ko00980,path:ko00982	Glutathione metabolism|Metabolism of xenobiotics by cytochrome P450|Drug metabolism - cytochrome P450
Medtr1g090150	113.11	223.082	3.13786	71.0937	6.15165	0.126308	Up	40382849-40384473	glutathione S-transferase%2C amine-terminal domain protein	GO:0005515	protein binding	path:ko00480,path:ko00980,path:ko00982	Glutathione metabolism|Metabolism of xenobiotics by cytochrome P450|Drug metabolism - cytochrome P450
Medtr1g090520	184.251	344.184	24.3184	14.1532	3.82306	0.572251	Up	40539174-40543053	LRR receptor-like kinase family protein	GO:0004672,GO:0004674,GO:0004713,GO:0005524,GO:0006468,GO:0016772	protein kinase activity|protein serine/threonine kinase activity|protein tyrosine kinase activity|ATP binding|protein phosphorylation|transferase activity, transferring phosphorus-containing groDowns
Medtr1g090770	576.876	1139.63	14.1204	80.7083	6.33465	0.171907	Up	40782150-40783243	transmembrane protein%2C putative
Medtr1g090820	30.0548	1.27475	58.8348	0.0216667	-5.52838	0.632544	Down	40845877-40847905	leghemoglobin Lb120-1	GO:0005506,GO:0015671,GO:0019825,GO:0020037	iron ion binding|oxygen transport|oxygen binding|heme binding
Medtr1g090917	24.9558	1.27475	48.6368	0.0262097	-5.25376	0.774467	Down	41010619-41018260	3-phosphoinositide-dependent kinase	GO:0004672,GO:0004674,GO:0004713,GO:0005524,GO:0006468,GO:0016772	protein kinase activity|protein serine/threonine kinase activity|protein tyrosine kinase activity|ATP binding|protein phosphorylation|transferase activity, transferring phosphorus-containing groDowns	path:ko03320,path:ko04068,path:ko04071,path:ko04150,path:ko04151,path:ko04152,path:ko04510,path:ko04660,path:ko04664,path:ko04722,path:ko04910,path:ko04919,path:ko04960	PPAR signaling pathway|FoxO signaling pathway|Sphingolipid signaling pathway|mTOR signaling pathway|PI3K-Akt signaling pathway|AMPK signaling pathway|Focal adhesion|T cell receptor signaling pathway|Fc epsilon RI signaling pathway|Neurotrophin signaling pathway|Insulin signaling pathway|Thyroid hormone signaling pathway|Aldosterone-regulated sodium reabsorption
Medtr1g092870	91.8314	16.5718	167.091	0.0991784	-3.33383	0.847808	Down	41817442-41820864	hippocampus abundant transcript-like protein
Medtr1g092880	80.5057	12.7475	148.264	0.0859788	-3.53987	0.793628	Down	41823758-41827460	hippocampus abundant transcript-like protein
Medtr1g093080	32.8985	65.0125	0.784465	82.875	6.37287	0.377133	Up	41922713-41924965	myb-like transcription factor family protein
Medtr1g093100	1653.11	3305.44	0.784465	4213.62	12.0408	0.07305	Up	33776910-33778613	xyloglucanase-specific endoglucanase inhibitor protein
Medtr1g095730	636.446	1265.83	7.06018	179.292	7.48616	0.0978679	Up	43091130-43092110	hypothetical protein
Medtr1g096310	242.596	35.6931	449.498	0.0794066	-3.6546	0.658934	Down	43364174-43366117	caffeic acid O-methyltransferase	GO:0008168	methyltransferase activity	path:ko00940	Phenylpropanoid biosynthesis
Medtr1g097910	592.075	1116.69	67.464	16.5523	4.04896	0.694491	Up	44132269-44133790	chalcone and stilbene synthase family protein	GO:0003824,GO:0008152,GO:0009058,GO:0016746,GO:0016747	catalytic activity|metabolic process|biosynthetic process|transferase activity, transferring acyl groDowns|transferase activity, transferring acyl groDowns other than amino-acyl groDowns	path:ko00941,path:ko04712	Flavonoid biosynthesis|Circadian rhythm - plant
Medtr1g098460	731.317	1402.23	60.4038	23.2143	4.53694	0.596209	Up	44330832-44333991	AP2 domain class transcription factor	GO:0003677,GO:0003700,GO:0006355	DNA binding|transcription factor activity, sequence-specific DNA binding|regulation of transcription, DNA-templated
Medtr1g098530	71.2392	1.27475	141.204	0.00902778	-6.79141	0.180414	Down	44358462-44364881	polypyrimidine tract-binding-like protein	GO:0000166,GO:0003676,GO:0003723,GO:0005634,GO:0006397	nucleotide binding|nucleic acid binding|RNA binding|nucleus|mRNA processing
Medtr1g099280	790.495	1528.43	52.5591	29.0802	4.86197	0.709107	Up	44809048-44816157	ABC transporter-like family-protein	GO:0000166,GO:0005524,GO:0006810,GO:0016021,GO:0016887,GO:0017111,GO:0042626,GO:0055085	nucleotide binding|ATP binding|transport|integral component of membrane|ATPase activity|nucleoside-triphosphatase activity|ATPase activity, coDownled to transmembrane movement of substances|transmembrane transport	path:ko02010,path:ko04976	ABC transporters|Bile secretion
Medtr1g099810	73.3474	142.773	3.92232	36.4	5.18587	0.300943	Up	45040796-45042198	heavy metal transport/detoxification sDownerfamily protein
Medtr1g099840	1685.47	3330.93	40.0077	83.2574	6.37951	0.519389	Up	45060414-45063354	heat shock protein 81-2	GO:0005524,GO:0006457,GO:0006950,GO:0051082	ATP binding|protein folding|response to stress|unfolded protein binding	path:ko04141,path:ko04151,path:ko04612,path:ko04621,path:ko04626,path:ko04914,path:ko04915	Protein processing in endoplasmic reticulum|PI3K-Akt signaling pathway|Antigen processing and presentation|NOD-like receptor signaling pathway|Plant-pathogen interaction|Progesterone-mediated oocyte maturation|Estrogen signaling pathway
Medtr1g100733	113.208	215.434	10.9825	19.6161	4.29396	0.430501	Up	45666650-45667794	Clavata3/ESR (CLE) gene family member MtCLE05
Medtr1g100970	53.3436	101.98	4.70679	21.6667	4.43741	0.556355	Up	45340210-45345073	plant regulator RWP-RK family protein	GO:0005515	protein binding
Medtr1g101910	29.5155	2.54951	56.4814	0.0451389	-4.46949	0.855032	Down	46007410-46010299	DUF4378 domain protein
Medtr1g102510	133.163	239.654	26.6718	8.98529	3.16757	0.864191	Up	46310216-46311577	hydroxyproline-rich glycoprotein family protein
Medtr1g102870	23.7301	45.8912	1.56893	29.25	4.87036	0.77103	Up	46492208-46494636	1%2C2-dihydroxy-3-keto-5-methylthiopentene dioxygenase			path:ko00270	Cysteine and methionine metabolism
Medtr1g103680	359.677	683.269	36.0854	18.9348	4.24297	0.491326	Up	46933000-46934958	cytochrome P450 family protein	GO:0005506,GO:0009055,GO:0016705,GO:0020037,GO:0055114	iron ion binding|electron carrier activity|oxidoreductase activity, acting on paired donors, with incorporation or reduction of molecular oxygen|heme binding|oxidation-reduction process
Medtr1g105290	32.016	1.27475	62.7572	0.0203125	-5.62149	0.585621	Down	47404086-47410334	MAP kinase kinase kinase	GO:0004672,GO:0004674,GO:0004713,GO:0005524,GO:0006468,GO:0016772	protein kinase activity|protein serine/threonine kinase activity|protein tyrosine kinase activity|ATP binding|protein phosphorylation|transferase activity, transferring phosphorus-containing groDowns
Medtr1g105495	138.948	12.7475	265.149	0.0480769	-4.37851	0.406444	Down	47494188-47496491	xyloglucan endotransglucosylase/hydrolase family protein	GO:0004553,GO:0005975	hydrolase activity, hydrolyzing O-glycosyl compounds|carbohydrate metabolic process
Medtr1g105855	471.708	42.0669	901.35	0.046671	-4.42133	0.497105	Down	47781498-47783444	salt stress response/antifungal domain protein
Medtr1g105860	48.6858	6.37377	90.9979	0.0700431	-3.83561	0.841639	Down	47787796-47789975	cysteine-rich RLK (receptor-like kinase) protein
Medtr1g105860	396.449	17.8466	775.051	0.0230263	-5.44057	0.236517	Down	47787796-47789975	cysteine-rich RLK (receptor-like kinase) protein
Medtr1g106215	579.915	1137.08	22.7495	49.9828	5.64336	0.262888	Up	48118422-48119165	hypothetical protein
Medtr1g107215	682.435	1339.77	25.1029	53.3711	5.73799	0.288825	Up	48522858-48523958	plant basic secretory protein (BSP) family protein
Medtr1g109120	42.4591	84.1338	0.784465	107.25	6.74483	0.254652	Up	49304703-49310692	phosphatidylserine synthase			path:ko00564	Glycerophospholipid metabolism
Medtr1g109430	484.75	921.648	47.8523	19.2602	4.26755	0.88875	Up	49484951-49489446	lipid phosphate phosphatase-like protein	GO:0003824,GO:0016020	catalytic activity|membrane
Medtr1g110350	76.2401	141.498	10.9825	12.8839	3.6875	0.715992	Up	49792854-49798067	cysteinyl-tRNA synthetase	GO:0004817,GO:0005524,GO:0006423	cysteine-tRNA ligase activity|ATP binding|cysteinyl-tRNA aminoacylation	path:ko00970	Aminoacyl-tRNA biosynthesis
Medtr1g110760	56.6776	107.079	6.27572	17.0625	4.09276	0.645514	Up	49993658-49995728	hypothetical protein
Medtr1g111240	240.585	478.033	3.13786	152.344	7.25119	0.0547773	Up	50239925-50242309	cytochrome P450 family cinnamate 4-hydroxylase	GO:0005506,GO:0009055,GO:0016705,GO:0020037,GO:0055114	iron ion binding|electron carrier activity|oxidoreductase activity, acting on paired donors, with incorporation or reduction of molecular oxygen|heme binding|oxidation-reduction process	path:ko00130,path:ko00360,path:ko00940,path:ko00941,path:ko00945,path:ko01220	Ubiquinone and other terpenoid-quinone biosynthesis|Phenylalanine metabolism|Phenylpropanoid biosynthesis|Flavonoid biosynthesis|Stilbenoid, diarylheptanoid and gingerol biosynthesis|Degradation of aromatic compounds
Medtr1g111510	206.216	374.778	37.6543	9.95312	3.31515	0.796555	Up	50384418-50386469	MFS transporter
Medtr1g111660	57.462	5.09902	109.825	0.0464286	-4.42884	0.584459	Down	50472618-50483033	hypothetical protein
Medtr1g112660	530.2	1007.06	53.3436	18.8787	4.23869	0.551552	Up	50995788-50999498	plant phospholipase-like protein
Medtr1g112780	146.303	265.149	27.4563	9.65714	3.2716	0.809008	Up	51062985-51070266	FAD/NAD(P)-binding oxidoreductase family protein	GO:0008152,GO:0016491	metabolic process|oxidoreductase activity
Medtr1g115175	33.4378	2.54951	64.3261	0.0396341	-4.65711	0.749825	Down	51849973-51853033	aluminum activated malate transporter
Medtr1g115195	235.094	447.439	22.7495	19.6681	4.29779	0.423773	Up	51864615-51865729	glutathione S-transferase	GO:0005515	protein binding	path:ko00480,path:ko00980,path:ko00982	Glutathione metabolism|Metabolism of xenobiotics by cytochrome P450|Drug metabolism - cytochrome P450
Medtr1g115310	198.617	386.251	10.9825	35.1696	5.13626	0.225055	Up	52021502-52021892	hypothetical protein
Medtr1g115345	3878.54	7749.23	7.84465	987.837	9.94813	0.645514	Up	52052229-52053348	C2H2-type zinc finger protein	GO:0005622,GO:0008270	intracellular|zinc ion binding
Medtr1g115790	29.7116	58.6387	0.784465	74.75	6.224	0.438403	Up	52374029-52376944	white-brown-complex ABC transporter family protein	GO:0000166,GO:0005524,GO:0016887,GO:0017111	nucleotide binding|ATP binding|ATPase activity|nucleoside-triphosphatase activity
Medtr1g116260	61.2373	118.552	3.92232	30.225	4.91767	0.39265	Up	52552351-52555813	serine/threonine phosphatase family%2C 2C domain protein	GO:0003824,GO:0004722,GO:0006470	catalytic activity|protein serine/threonine phosphatase activity|protein dephosphorylation
Medtr1g116380	53.2455	99.4309	7.06018	14.0833	3.81592	0.76612	Up	52621881-52625733	peroxisome biogenesis protein	GO:0005779,GO:0006625,GO:0008022,GO:0008270	integral component of peroxisomal membrane|protein targeting to peroxisome|protein C-terminus binding|zinc ion binding	path:ko04146	Peroxisome
Medtr1g116520	226.661	14.0223	439.3	0.0319196	-4.96941	0.273557	Down	52715262-52719740	Pti1-like kinase	GO:0004672,GO:0004713,GO:0005524,GO:0006468,GO:0016772	protein kinase activity|protein tyrosine kinase activity|ATP binding|protein phosphorylation|transferase activity, transferring phosphorus-containing groDowns	path:ko04626	Plant-pathogen interaction
Medtr1g492640	27.9465	53.5397	2.35339	22.75	4.50779	0.79056	Up	41516428-41519046	transmembrane amino acid transporter family protein
Medtr1g492940	81.5353	14.0223	149.048	0.0940789	-3.40998	0.847457	Down	41678093-41683800	XS domain protein
Medtr2g005130	637.279	1221.22	53.3436	22.8934	4.51686	0.554828	Up	54899-57356	peptide/nitrate transporter	GO:0005215,GO:0006857,GO:0016020	transporter activity|oligopeptide transport|membrane
Medtr2g006950	137.772	247.302	28.2407	8.75694	3.13043	0.88416	Up	739482-743172	101 kDa heat shock protein	GO:0000166,GO:0005524,GO:0017111	nucleotide binding|ATP binding|nucleoside-triphosphatase activity
Medtr2g007950	447.145	866.833	27.4563	31.5714	4.98055	0.3367	Up	1211301-1212346	Thionin related
Medtr2g007960	528.19	1041.47	14.9048	69.875	6.1267	0.180295	Up	1213087-1215762	auxin-induced 5NG4-like protein
Medtr2g008050	24.3674	47.1659	1.56893	30.0625	4.90989	0.749218	Up	1261121-1264102	actin-related protein 4A	GO:0005524	ATP binding
Medtr2g008710	192.978	367.129	18.8271	19.5	4.2854	0.413979	Up	1583990-1585708	cationic peroxidase	GO:0004601,GO:0006979,GO:0020037,GO:0055114	peroxidase activity|response to oxidative stress|heme binding|oxidation-reduction process	path:ko00940	Phenylpropanoid biosynthesis
Medtr2g008730	161.992	305.941	18.0427	16.9565	4.08377	0.472727	Up	1591372-1593732	cationic peroxidase	GO:0004601,GO:0006979,GO:0020037,GO:0055114	peroxidase activity|response to oxidative stress|heme binding|oxidation-reduction process	path:ko00940	Phenylpropanoid biosynthesis
Medtr2g009480	240.144	2.54951	477.739	0.00533662	-7.54986	0.0566157	Down	1929386-1930020	leguminosin groDown485 secreted peptide
Medtr2g009720	91.8314	16.5718	167.091	0.0991784	-3.33383	0.847808	Down	2051737-2055672	class I glutamine amidotransferase
Medtr2g010300	35.8402	70.1115	1.56893	44.6875	5.4818	0.46236	Up	2320125-2321717	cytochrome P450 family protein	GO:0005506,GO:0009055,GO:0016705,GO:0020037,GO:0055114	iron ion binding|electron carrier activity|oxidoreductase activity, acting on paired donors, with incorporation or reduction of molecular oxygen|heme binding|oxidation-reduction process
Medtr2g010330	294.419	531.573	57.2659	9.28253	3.21452	0.887743	Up	2329544-2331662	cytochrome P450 family protein	GO:0005506,GO:0009055,GO:0016705,GO:0020037,GO:0055114	iron ion binding|electron carrier activity|oxidoreductase activity, acting on paired donors, with incorporation or reduction of molecular oxygen|heme binding|oxidation-reduction process
Medtr2g010380	76.8775	152.971	0.784465	195	7.60733	0.0963431	Up	2349982-2351514	cytochrome P450 family protein	GO:0005506,GO:0009055,GO:0016705,GO:0020037,GO:0055114	iron ion binding|electron carrier activity|oxidoreductase activity, acting on paired donors, with incorporation or reduction of molecular oxygen|heme binding|oxidation-reduction process
Medtr2g010470	33.4378	63.7377	3.13786	20.3125	4.3443	0.759852	Up	2397237-2400892	LRR receptor-like kinase family protein	GO:0004672,GO:0004674,GO:0004713,GO:0005524,GO:0006468,GO:0016772	protein kinase activity|protein serine/threonine kinase activity|protein tyrosine kinase activity|ATP binding|protein phosphorylation|transferase activity, transferring phosphorus-containing groDowns
Medtr2g010490	36.7227	1.27475	72.1707	0.017663	-5.82312	0.487675	Down	2407230-2411000	hypothetical protein
Medtr2g010760	129.927	12.7475	247.106	0.0515873	-4.27684	0.440721	Down	2509682-2516525	kinesin motor catalytic domain protein	GO:0003777,GO:0005524,GO:0005875,GO:0007018	microtubule motor activity|ATP binding|microtubule associated complex|microtubule-based movement
Medtr2g011070	350.214	636.103	64.3261	9.88872	3.30578	0.870868	Up	2634659-2637836	BHLH transcription factor-like protein	GO:0046983	protein dimerization activity
Medtr2g011180	191.164	365.855	16.4738	22.2083	4.47303	0.736186	Up	2681088-2686753	G-type lectin S-receptor-like Serine/Threonine-kinase	GO:0004672,GO:0004674,GO:0004713,GO:0005524,GO:0006468,GO:0016772	protein kinase activity|protein serine/threonine kinase activity|protein tyrosine kinase activity|ATP binding|protein phosphorylation|transferase activity, transferring phosphorus-containing groDowns
Medtr2g011600	46.1363	1.27475	90.9979	0.0140086	-6.15754	0.799732	Down	2832244-2836610	equilibrative nucleoside transporter 6
Medtr2g012520	144.587	266.424	22.7495	11.7112	3.54982	0.682071	Up	3114814-3115913	Novel GRP family
Medtr2g014470	621.247	1227.59	14.9048	82.3618	6.3639	0.180295	Up	4141807-4143789	DnaJ heat shock family protein	GO:0006457,GO:0051082	protein folding|unfolded protein binding
Medtr2g014650	160.276	307.216	13.3359	23.0368	4.52587	0.346942	Up	4223454-4224807	receptor-like kinase	GO:0004672,GO:0004713,GO:0005524,GO:0006468,GO:0016772	protein kinase activity|protein tyrosine kinase activity|ATP binding|protein phosphorylation|transferase activity, transferring phosphorus-containing groDowns	path:ko04064,path:ko04210,path:ko04620,path:ko04722	NF-kappa B signaling pathway|Apoptosis|Toll-like receptor signaling pathway|Neurotrophin signaling pathway
Medtr2g014680	271.719	527.749	15.6893	33.6375	5.072	0.882982	Up	4232801-4236401	NAC transcription factor-like protein	GO:0003677,GO:0006355	DNA binding|regulation of transcription, DNA-templated
Medtr2g014760	691.555	1332.12	50.9902	26.125	4.70736	0.519389	Up	4262593-4263308	glutaredoxin-C1 protein	GO:0009055,GO:0015035,GO:0045454	electron carrier activity|protein disulfide oxidoreductase activity|cell redox homeostasis
Medtr2g015040	240.831	479.308	2.35339	203.667	7.67007	0.0443013	Up	4417521-4418524	ethylene response factor	GO:0003677,GO:0003700,GO:0006355	DNA binding|transcription factor activity, sequence-specific DNA binding|regulation of transcription, DNA-templated
Medtr2g015050	152.382	300.842	3.92232	76.7	6.26115	0.10931	Up	4419705-4420718	ethylene response factor	GO:0003677,GO:0003700,GO:0006355	DNA binding|transcription factor activity, sequence-specific DNA binding|regulation of transcription, DNA-templated
Medtr2g015380	19.5136	38.2426	0.784465	48.75	5.60733	0.727634	Up	4546567-4548423	nudix hydrolase-like protein	GO:0016787	hydrolase activity
Medtr2g015540	57.2659	112.178	2.35339	47.6667	5.57491	0.298607	Up	4612717-4613824	transmembrane protein%2C putative
Medtr2g015870	313.296	588.937	37.6543	15.6406	3.96723	0.570224	Up	4756466-4760360	armadillo/beta-catenin-like repeat protein%2C putative	GO:0005488,GO:0005515	binding|protein binding
Medtr2g016280	516.374	984.111	48.6368	20.2339	4.3387	0.548802	Up	4955498-4957357	CBL-interacting kinase	GO:0004672,GO:0004674,GO:0004713,GO:0005524,GO:0006468,GO:0007165,GO:0016772	protein kinase activity|protein serine/threonine kinase activity|protein tyrosine kinase activity|ATP binding|protein phosphorylation|signal transduction|transferase activity, transferring phosphorus-containing groDowns	path:ko04068,path:ko04140,path:ko04150,path:ko04151,path:ko04152,path:ko04710,path:ko04910,path:ko04920,path:ko04921,path:ko04922	FoxO signaling pathway|Regulation of autophagy|mTOR signaling pathway|PI3K-Akt signaling pathway|AMPK signaling pathway|Circadian rhythm|Insulin signaling pathway|Adipocytokine signaling pathway|Oxytocin signaling pathway|Glucagon signaling pathway
Medtr2g016530	36.7227	72.661	0.784465	92.625	6.53333	0.321762	Up	5079445-5084252	LRR receptor-like kinase	GO:0004672,GO:0004674,GO:0004713,GO:0005524,GO:0006468,GO:0016772	protein kinase activity|protein serine/threonine kinase activity|protein tyrosine kinase activity|ATP binding|protein phosphorylation|transferase activity, transferring phosphorus-containing groDowns
Medtr2g016760	115.709	224.357	7.06018	31.7778	4.98995	0.265674	Up	5182271-5183911	DUF1685 family protein
Medtr2g016770	22.7004	44.6164	0.784465	56.875	5.82972	0.619931	Up	5189923-5191508	WRKY family transcription factor	GO:0003700,GO:0006355,GO:0043565	transcription factor activity, sequence-specific DNA binding|regulation of transcription, DNA-templated|sequence-specific DNA binding
Medtr2g016800	1986.26	3885.45	87.0756	44.6216	5.47967	0.834816	Up	5209563-5210425	transmembrane protein%2C putative
Medtr2g017925	27.3092	1.27475	53.3436	0.0238971	-5.38702	0.707844	Down	5574187-5576866	GDSL-like lipase/acylhydrolase
Medtr2g018175	124.092	243.478	4.70679	51.7292	5.69291	0.162502	Up	5719063-5720112	senescence regulator
Medtr2g018430	18.8762	36.9679	0.784465	47.125	5.55842	0.759852	Up	5795872-5797073	hypothetical protein
Medtr2g018590	26.6718	50.9902	2.35339	21.6667	4.43741	0.834816	Up	5856917-5861023	1-O-acylglucose:anthocyanin acyltransferase	GO:0004185,GO:0006508	serine-type carboxypeptidase activity|proteolysis
Medtr2g018670	894.142	1765.54	22.7495	77.6078	6.27813	0.188591	Up	5898541-5900322	hypothetical protein
Medtr2g019020	89.9683	172.092	7.84465	21.9375	4.45533	0.41865	Up	6099721-6117368	multidrug resistance protein ABC transporter family protein	GO:0000166,GO:0005524,GO:0006810,GO:0016021,GO:0016887,GO:0017111,GO:0042626,GO:0055085	nucleotide binding|ATP binding|transport|integral component of membrane|ATPase activity|nucleoside-triphosphatase activity|ATPase activity, coDownled to transmembrane movement of substances|transmembrane transport
Medtr2g019370	225.681	447.439	3.92232	114.075	6.83384	0.0723252	Up	6312834-6315290	plant gibberellin 2-oxidase	GO:0005506,GO:0016491,GO:0016706,GO:0055114	iron ion binding|oxidoreductase activity|oxidoreductase activity, acting on paired donors, with incorporation or reduction of molecular oxygen, 2-oxoglutarate as one donor, and incorporation of one atom each of oxygen into both donors|oxidation-reduction process	path:ko00904	Diterpenoid biosynthesis
Medtr2g020240	75.8969	137.674	14.1204	9.75	3.2854	0.88875	Up	6716976-6720049	beta-amylase	GO:0000272,GO:0003824,GO:0005975,GO:0016161	polysaccharide catabolic process|catalytic activity|carbohydrate metabolic process|beta-amylase activity
Medtr2g021242	149.539	12.7475	286.33	0.0445205	-4.48938	0.37652	Down	7191378-7194478	glutamine synthetase domain protein	GO:0003824,GO:0004356,GO:0006542,GO:0006807	catalytic activity|glutamate-ammonia ligase activity|glutamine biosynthetic process|nitrogen compound metabolic process	path:ko00220,path:ko00250,path:ko00630,path:ko00910,path:ko01230,path:ko02020,path:ko04724,path:ko04727	Arginine biosynthesis|Alanine, aspartate and glutamate metabolism|Glyoxylate and dicarboxylate metabolism|Nitrogen metabolism|Biosynthesis of amino acids|Two-component system|Glutamatergic synapse|GABAergic synapse
Medtr2g021690	1859.67	3704.44	14.9048	248.539	7.95733	0.321762	Up	7380379-7382066	T1.3 protein
Medtr2g022200	55.8441	8.92328	102.765	0.0868321	-3.52563	0.90426	Down	7626899-7631017	ADP-ribosylation factor-like protein A1D	GO:0005525,GO:0005622,GO:0006886,GO:0007264,GO:0015031	GTP binding|intracellular|intracellular protein transport|small GTPase mediated signal transduction|protein transport
Medtr2g022480	1605.06	3147.37	62.7572	50.1516	5.64822	0.657783	Up	7766359-7767965	extracellular dermal glycoprotein
Medtr2g022760	39.0761	1.27475	76.8775	0.0165816	-5.91427	0.453051	Down	7919502-7922954	glycoside hydrolase family 1 protein	GO:0003824,GO:0004553,GO:0005975	catalytic activity|hydrolase activity, hydrolyzing O-glycosyl compounds|carbohydrate metabolic process	path:ko00460,path:ko00500,path:ko00940	Cyanoamino acid metabolism|Starch and sucrose metabolism|Phenylpropanoid biosynthesis
Medtr2g022950	42.3611	81.5843	3.13786	26	4.70044	0.570036	Up	7987476-7990818	polyadenylate-binding protein RBP47B	GO:0000166,GO:0003676	nucleotide binding|nucleic acid binding
Medtr2g023650	930.718	1757.89	103.549	16.9763	4.08545	0.847457	Up	8367787-8369420	F-box plant-like protein%2C putative
Medtr2g023660	611.686	1208.47	14.9048	81.0789	6.34126	0.180295	Up	8374980-8376557	F-box plant-like protein%2C putative
Medtr2g023730	372.523	711.313	33.732	21.0872	4.3983	0.453695	Up	8400052-8401682	F-box plant-like protein%2C putative
Medtr2g023760	194.939	387.525	2.35339	164.667	7.3634	0.0517792	Up	8405531-8406428	F-box plant-like protein%2C putative
Medtr2g023810	162.384	316.139	8.62911	36.6364	5.1952	0.214395	Up	8430802-8431764	F-box plant-like protein%2C putative
Medtr2g023820	79.0838	154.245	3.92232	39.325	5.29737	0.266567	Up	8433749-8435023	F-box plant-like protein%2C putative
Medtr2g023830	459.892	912.724	7.06018	129.278	7.01433	0.0949541	Up	8437339-8440083	F-box plant-like protein%2C putative
Medtr2g023860	82.761	152.971	12.5514	12.1875	3.60733	0.727634	Up	8458211-8460050	F-box plant-like protein%2C putative
Medtr2g023890	175.622	323.788	27.4563	11.7929	3.55984	0.674027	Up	8468817-8469988	MAP kinase kinase kinase	GO:0004672,GO:0004674,GO:0004713,GO:0005524,GO:0006468,GO:0016772	protein kinase activity|protein serine/threonine kinase activity|protein tyrosine kinase activity|ATP binding|protein phosphorylation|transferase activity, transferring phosphorus-containing groDowns
Medtr2g025710	180.819	326.337	35.3009	9.24444	3.20859	0.847457	Up	9201967-9203846	MBOAT (membrane bound O-acyl transferase) family protein%2C putative
Medtr2g026500	114.826	7.64853	222.003	0.0344523	-4.85926	0.31481	Down	9580356-9581138	NADH-ubiquinone oxidoreductase complex I%2C 21 kDa subunit
Medtr2g026710	242.252	439.79	44.7145	9.83553	3.298	0.818475	Up	9722468-9723563	nuclear transcription factor Y protein	GO:0003677,GO:0005634,GO:0006355,GO:0043565,GO:0046982	DNA binding|nucleus|regulation of transcription, DNA-templated|sequence-specific DNA binding|protein heterodimerization activity
Medtr2g026760	153.706	3.82426	303.588	0.0125969	-6.31079	0.124477	Down	9738340-9739226	Lipid transfer protein	GO:0006869	lipid transport
Medtr2g027140	27.3092	52.265	2.35339	22.2083	4.47303	0.808814	Up	9885426-9891107	SEC14 cytosolic factor-like protein
Medtr2g027550	34.7126	66.2873	3.13786	21.125	4.40088	0.727634	Up	10090072-10090745	transmembrane protein%2C putative
Medtr2g029860	865.411	1630.41	100.411	16.2373	4.02124	0.847457	Up	11176657-11179529	peroxidase family protein	GO:0004601,GO:0006979,GO:0020037,GO:0055114	peroxidase activity|response to oxidative stress|heme binding|oxidation-reduction process	path:ko00940	Phenylpropanoid biosynthesis
Medtr2g030885	16.3267	31.8689	0.784465	40.625	5.3443	0.887743	Up	11690961-11693321	hypothetical protein
Medtr2g031510	314.325	580.013	48.6368	11.9254	3.57597	0.727286	Up	11834024-11835734	FAD-binding berberine family protein	GO:0003824,GO:0016614,GO:0050660,GO:0055114	catalytic activity|oxidoreductase activity, acting on CH-OH groDown of donors|flavin adenine dinucleotide binding|oxidation-reduction process
Medtr2g031590	414.295	797.997	30.5941	26.0833	4.70506	0.388231	Up	11933055-11934989	FAD-binding berberine family protein	GO:0003824,GO:0016614,GO:0050660,GO:0055114	catalytic activity|oxidoreductase activity, acting on CH-OH groDown of donors|flavin adenine dinucleotide binding|oxidation-reduction process
Medtr2g031600	208.373	400.273	16.4738	24.2976	4.60274	0.331535	Up	11946366-11948224	FAD-binding berberine family protein	GO:0003824,GO:0016614,GO:0050660,GO:0055114	catalytic activity|oxidoreductase activity, acting on CH-OH groDown of donors|flavin adenine dinucleotide binding|oxidation-reduction process
Medtr2g033170	433.809	866.833	0.784465	1105	10.1098	0.0202701	Up	12558787-12561118	myb transcription factor	GO:0003677,GO:0003682	DNA binding|chromatin binding
Medtr2g034260	64.6203	119.827	9.41357	12.7292	3.67007	0.765889	Up	13086374-13088374	GRAS family transcription factor
Medtr2g034470	252.45	490.781	14.1204	34.7569	5.11923	0.727634	Up	13151840-13153717	glucan endo-1%2C3-beta-glucosidase	GO:0003824,GO:0004553,GO:0005975	catalytic activity|hydrolase activity, hydrolyzing O-glycosyl compounds|carbohydrate metabolic process
Medtr2g034750	43.6358	84.1338	3.13786	26.8125	4.74483	0.847457	Up	13313681-13319390	cAMP-regulated phosphoprotein-like protein
Medtr2g035405	138.507	261.325	15.6893	16.6563	4.05799	0.481637	Up	15130323-15135021	allantoate amidohydrolase	GO:0008152,GO:0016813	metabolic process|hydrolase activity, acting on carbon-nitrogen (but not peptide) bonds, in linear amidines	path:ko00230	Purine metabolism
Medtr2g038210	26.6718	50.9902	2.35339	21.6667	4.43741	0.834816	Up	16619321-16631583	hypothetical protein
Medtr2g040490	23.3868	1.27475	45.4989	0.0280172	-5.15754	0.836404	Down	17768586-17769807	hypothetical protein
Medtr2g041620	43.3907	82.8591	3.92232	21.125	4.40088	0.637159	Up	18274584-18277853	acyl-CoA N-acyltransferase (NAT) sDownerfamily protein
Medtr2g043530	30.1038	58.6387	1.56893	37.375	5.224	0.584627	Up	18952632-18961109	3-oxoacyl-(acyl carrier) synthase II	GO:0003824,GO:0008152	catalytic activity|metabolic process	path:ko00061,path:ko00780,path:ko01212	Fatty acid biosynthesis|Biotin metabolism|Fatty acid metabolism
Medtr2g045280	370.512	704.939	36.0854	19.5353	4.28801	0.481325	Up	19893624-19896239	cytidine/deoxycytidylate deaminase family protein	GO:0003824,GO:0008270,GO:0016787	catalytic activity|zinc ion binding|hydrolase activity
Medtr2g046150	52.0688	99.4309	4.70679	21.125	4.40088	0.574099	Up	20238325-20239117	DUF538 family protein
Medtr2g055530	48.5878	3.82426	93.3513	0.0409664	-4.60942	0.601545	Down	23795205-23797235	cytochrome P450 family 72 protein%2C putative	GO:0005506,GO:0009055,GO:0016705,GO:0020037,GO:0055114	iron ion binding|electron carrier activity|oxidoreductase activity, acting on paired donors, with incorporation or reduction of molecular oxygen|heme binding|oxidation-reduction process
Medtr2g055690	32.8004	62.463	3.13786	19.9063	4.31515	0.774467	Up	23849866-23853216	LRR receptor-like kinase	GO:0005515	protein binding
Medtr2g059240	307.608	614.432	0.784465	783.25	9.61333	0.0202701	Up	24461975-24463404	UDP-glucosyltransferase family protein	GO:0008152,GO:0016758	metabolic process|transferase activity, transferring hexosyl groDowns
Medtr2g060070	232.152	421.944	42.3611	9.96065	3.31624	0.808749	Up	24756085-24757910	transducin/WD40 repeat protein	GO:0005515	protein binding
Medtr2g061030	136.007	252.401	19.6116	12.87	3.68594	0.631065	Up	25901207-25903142	homeobox associated leucine zipper protein	GO:0003677,GO:0003700,GO:0005634,GO:0006355,GO:0043565	DNA binding|transcription factor activity, sequence-specific DNA binding|nucleus|regulation of transcription, DNA-templated|sequence-specific DNA binding
Medtr2g062610	24.3674	47.1659	1.56893	30.0625	4.90989	0.749218	Up	26428372-26432822	carboxyl-terminal peptidase
Medtr2g066830	373.846	689.642	58.0504	11.8801	3.57047	0.760747	Up	27943035-27944273	SAUR-like auxin-responsive family protein			path:ko04075	Plant hormone signal transduction
Medtr2g068880	67.8562	132.575	3.13786	42.25	5.40088	0.286228	Up	28613602-28616289	transcription factor jungbrunnen-like protein	GO:0003677,GO:0006355	DNA binding|regulation of transcription, DNA-templated
Medtr2g068920	34.7126	66.2873	3.13786	21.125	4.40088	0.727634	Up	28628371-28630420	transcription factor jungbrunnen-like protein	GO:0003677,GO:0006355	DNA binding|regulation of transcription, DNA-templated
Medtr2g069190	21.8179	1.27475	42.3611	0.0300926	-5.05445	0.88875	Down	28734393-28737239	1-aminocyclopropane-1-carboxylate oxidase-like protein	GO:0005506,GO:0016491,GO:0016706,GO:0055114	iron ion binding|oxidoreductase activity|oxidoreductase activity, acting on paired donors, with incorporation or reduction of molecular oxygen, 2-oxoglutarate as one donor, and incorporation of one atom each of oxygen into both donors|oxidation-reduction process
Medtr2g069273	118.16	22.9456	213.374	0.107537	-3.2171	0.866969	Down	28762121-28764141	Nodule-specific Glycine Rich Peptide
Medtr2g069300	235.29	14.0223	456.558	0.0307131	-5.025	0.260958	Down	28782617-28786658	1-aminocyclopropane-1-carboxylate oxidase-like protein	GO:0016491,GO:0016706,GO:0055114	oxidoreductase activity|oxidoreductase activity, acting on paired donors, with incorporation or reduction of molecular oxygen, 2-oxoglutarate as one donor, and incorporation of one atom each of oxygen into both donors|oxidation-reduction process
Medtr2g069320	349.43	656.499	42.3611	15.4977	3.95398	0.565859	Up	28796997-28800462	translation elongation factor EF-2 subunit	GO:0003924,GO:0005525	GTPase activity|GTP binding	path:ko04152,path:ko04921	AMPK signaling pathway|Oxytocin signaling pathway
Medtr2g070070	78.2994	144.047	12.5514	11.4766	3.52062	0.774467	Up	29490218-29492164	glutathione S-transferase%2C amine-terminal domain protein	GO:0005515	protein binding	path:ko00480,path:ko00980,path:ko00982	Glutathione metabolism|Metabolism of xenobiotics by cytochrome P450|Drug metabolism - cytochrome P450
Medtr2g070130	1060.15	2063.83	56.4814	36.5399	5.1914	0.552014	Up	29506719-29507688	glutathione S-transferase%2C amine-terminal domain protein	GO:0005515	protein binding	path:ko00480,path:ko00980,path:ko00982	Glutathione metabolism|Metabolism of xenobiotics by cytochrome P450|Drug metabolism - cytochrome P450
Medtr2g070140	2303.14	4582.74	23.5339	194.729	7.60533	0.489902	Up	29509921-29511319	glutathione S-transferase%2C amine-terminal domain protein	GO:0005515	protein binding	path:ko00480,path:ko00980,path:ko00982	Glutathione metabolism|Metabolism of xenobiotics by cytochrome P450|Drug metabolism - cytochrome P450
Medtr2g070180	3146.14	6278.17	14.1204	444.618	8.79642	0.591348	Up	29534192-29535647	glutathione S-transferase%2C amine-terminal domain protein	GO:0005515	protein binding	path:ko00480,path:ko00980,path:ko00982	Glutathione metabolism|Metabolism of xenobiotics by cytochrome P450|Drug metabolism - cytochrome P450
Medtr2g070210	278.828	544.32	13.3359	40.8162	5.35107	0.207309	Up	29544065-29549359	glutathione S-transferase%2C amine-terminal domain protein	GO:0005515	protein binding	path:ko00480,path:ko00980,path:ko00982	Glutathione metabolism|Metabolism of xenobiotics by cytochrome P450|Drug metabolism - cytochrome P450
Medtr2g070460	161.698	298.293	25.1029	11.8828	3.5708	0.666257	Up	29670860-29673292	9-cis-epoxycarotenoid dioxygenase			path:ko00906	Carotenoid biosynthesis
Medtr2g072180	88.4484	168.268	8.62911	19.5	4.2854	0.469066	Up	30303509-30310420	calcium-dependent lipid-binding domain protein	GO:0005515	protein binding
Medtr2g073010	317.757	628.454	7.06018	89.0139	6.47596	0.103966	Up	30901231-30903185	Kunitz type trypsin inhibitor	GO:0004866	endopeptidase inhibitor activity
Medtr2g073510	41.3805	5.09902	77.662	0.0656566	-3.92892	0.870134	Down	31163192-31168510	Pmr5/Cas1p GDSL/SGNH-like acyl-esterase family protein
Medtr2g073520	194.057	354.382	33.732	10.5058	3.39312	0.75537	Up	31176755-31183464	LRR receptor-like kinase	GO:0004672,GO:0004674,GO:0004713,GO:0005524,GO:0006468,GO:0016772	protein kinase activity|protein serine/threonine kinase activity|protein tyrosine kinase activity|ATP binding|protein phosphorylation|transferase activity, transferring phosphorus-containing groDowns
Medtr2g073560	58.6387	107.079	10.198	10.5	3.39232	0.911863	Up	31195611-31202422	cysteine-rich RLK (receptor-like kinase) protein	GO:0004672,GO:0004674,GO:0004713,GO:0005524,GO:0006468,GO:0016772	protein kinase activity|protein serine/threonine kinase activity|protein tyrosine kinase activity|ATP binding|protein phosphorylation|transferase activity, transferring phosphorus-containing groDowns
Medtr2g076650	450.087	882.13	18.0427	48.8913	5.61151	0.221947	Up	32077933-32079132	epidermis-specific secreted EP1-like glycoprotein
Medtr2g076970	34.4674	65.0125	3.92232	16.575	4.05094	0.847457	Up	32204990-32207664	P-loop nucleoside triphosphate hydrolase sDownerfamily protein	GO:0000166,GO:0017111	nucleotide binding|nucleoside-triphosphatase activity
Medtr2g078370	35.546	1.27475	69.8173	0.0182584	-5.77529	0.508073	Down	32641484-32642266	BZIP transcription factor%2C putative
Medtr2g079990	249.264	494.605	3.92232	126.1	6.97842	0.508073	Up	33727407-33729223	NAC transcription factor-like protein	GO:0003677,GO:0006355	DNA binding|regulation of transcription, DNA-templated
Medtr2g080260	83.6435	2.54951	164.738	0.0154762	-6.01381	0.204574	Down	33878075-33879944	root cap/late embryogenesis related
Medtr2g081520	70.2096	132.575	7.84465	16.9	4.07895	0.588831	Up	34216049-34220111	S-locus lectin kinase family protein	GO:0004672,GO:0004674,GO:0004713,GO:0005524,GO:0006468,GO:0016772	protein kinase activity|protein serine/threonine kinase activity|protein tyrosine kinase activity|ATP binding|protein phosphorylation|transferase activity, transferring phosphorus-containing groDowns
Medtr2g082090	400.518	761.029	40.0077	19.0221	4.2496	0.508799	Up	34496389-34499615	GRAS family transcription factor
Medtr2g082340	61.5805	122.376	0.784465	156	7.2854	0.13803	Up	34578850-34579339	core histone H2A/H2B/H3/H4	GO:0000786,GO:0003677,GO:0006334,GO:0046982	nucleosome|DNA binding|nucleosome assembly|protein heterodimerization activity
Medtr2g083440	36.2325	70.1115	2.35339	29.7917	4.89684	0.57694	Up	35029975-35030316	UDP-glycosyltransferase 79B6-like protein
Medtr2g084315	325.259	604.234	46.2834	13.0551	3.70654	0.673711	Up	35505557-35506438	C2H2-type zinc finger protein	GO:0005622,GO:0008270	intracellular|zinc ion binding
Medtr2g084715	60.0115	112.178	7.84465	14.3	3.83794	0.723983	Up	35927030-35930729	splicing factor U2af small subunit A-like protein	GO:0000166,GO:0003676,GO:0003723,GO:0005634,GO:0008270	nucleotide binding|nucleic acid binding|RNA binding|nucleus|zinc ion binding	path:ko03040	Spliceosome
Medtr2g086040	21.4257	42.0669	0.784465	53.625	5.74483	0.657783	Up	36169420-36170996	cytochrome P450 family 94 protein	GO:0005506,GO:0009055,GO:0016705,GO:0020037,GO:0055114	iron ion binding|electron carrier activity|oxidoreductase activity, acting on paired donors, with incorporation or reduction of molecular oxygen|heme binding|oxidation-reduction process
Medtr2g086283	224.357	407.922	40.7922	10	3.32193	0.800572	Up	36288398-36289820	UDP-glucose:flavonoid 3-O-glucosyltransferase%2C putative
Medtr2g087288	223.474	446.164	0.784465	568.75	9.15165	0.0223405	Up	36693361-36696309	aluminum activated malate transporter family protein
Medtr2g087350	227.102	428.318	25.8873	16.5455	4.04836	0.49655	Up	36743285-36745018	E3 ubiquitin-protein ligase PUB22-like protein	GO:0000151,GO:0004842,GO:0005488,GO:0016567	ubiquitin ligase complex|ubiquitin-protein transferase activity|binding|protein ubiquitination
Medtr2g087660	630.023	1185.52	74.5241	15.9079	3.99167	0.729752	Up	36877846-36880558	DnaJ-class molecular chaperone	GO:0006457,GO:0031072,GO:0051082	protein folding|heat shock protein binding|unfolded protein binding	path:ko04141	Protein processing in endoplasmic reticulum
Medtr2g087840	106.295	20.3961	192.194	0.106122	-3.2362	0.872157	Down	36969723-36980148	kinesin motor domain protein	GO:0003777,GO:0005524,GO:0005875,GO:0007018	microtubule motor activity|ATP binding|microtubule associated complex|microtubule-based movement
Medtr2g088130	27.5543	53.5397	1.56893	34.125	5.09276	0.651328	Up	37112387-37117531	arogenate/prephenate dehydratase	GO:0004664,GO:0009094	prephenate dehydratase activity|L-phenylalanine biosynthetic process	path:ko00400,path:ko01230	Phenylalanine, tyrosine and tryptophan biosynthesis|Biosynthesis of amino acids
Medtr2g088370	43.1455	81.5843	4.70679	17.3333	4.11548	0.727634	Up	37244408-37245154	DUF4228 domain protein
Medtr2g088930	161.943	319.963	3.92232	81.575	6.35006	0.100053	Up	37510508-37511248	cysteine-rich RLK (receptor-like kinase) protein
Medtr2g088980	1200.38	2313.68	87.0756	26.5709	4.73178	0.74848	Up	37530524-37531686	cysteine-rich RLK (receptor-like kinase) protein
Medtr2g088990	65.3557	1.27475	129.437	0.00984848	-6.66588	0.206151	Down	37537716-37538597	plastocyanin-like domain protein	GO:0005507,GO:0009055	copper ion binding|electron carrier activity
Medtr2g089120	133.457	257.5	9.41357	27.3542	4.77369	0.299254	Up	37615391-37620144	sesquiterpene synthase	GO:0008152,GO:0010333,GO:0016829	metabolic process|terpene synthase activity|lyase activity	path:ko00902	Monoterpenoid biosynthesis
Medtr2g089130	17.6014	34.4184	0.784465	43.875	5.45533	0.820724	Up	37623978-37628212	sesquiterpene synthase	GO:0008152,GO:0010333,GO:0016829	metabolic process|terpene synthase activity|lyase activity	path:ko00902	Monoterpenoid biosynthesis
Medtr2g089140	26.1325	1.27475	50.9902	0.025	-5.32193	0.736186	Down	37637352-37639362	xyloglucan endotransglucosylase/hydrolase family protein
Medtr2g089310	265.59	526.474	4.70679	111.854	6.80548	0.0745076	Up	37733593-37734937	B-box type zinc finger protein	GO:0005622,GO:0008270	intracellular|zinc ion binding
Medtr2g089620	303.048	582.563	23.5339	24.7542	4.6296	0.355396	Up	37880385-37882262	myb transcription factor	GO:0003677,GO:0003682	DNA binding|chromatin binding
Medtr2g089945	186.801	349.283	24.3184	14.3629	3.84428	0.562903	Up	38031369-38032232	wound-responsive family protein
Medtr2g090340	247.351	449.988	44.7145	10.0636	3.33107	0.808053	Up	38442462-38443328	hypothetical protein
Medtr2g090385	62.0217	6.37377	117.67	0.0541667	-4.20645	0.628786	Down	38516173-38517313	hypothetical protein
Medtr2g090755	989.945	1931.25	48.6368	39.7077	5.31135	0.487675	Up	38909624-38910616	glutaredoxin-C1 protein	GO:0009055,GO:0015035,GO:0045454	electron carrier activity|protein disulfide oxidoreductase activity|cell redox homeostasis
Medtr2g090760	71.0431	138.948	3.13786	44.2812	5.46862	0.260324	Up	38913167-38917376	prohibitin complex protein	GO:0016020	membrane
Medtr2g091170	34.4674	65.0125	3.92232	16.575	4.05094	0.847457	Up	39297726-39300366	seed biotin containing protein SBP65%2C putative
Medtr2g094270	80.6037	158.07	3.13786	50.375	5.65464	0.212561	Up	40206060-40208588	major intrinsic protein (MIP) family transporter	GO:0005215,GO:0006810,GO:0016020	transporter activity|transport|membrane
Medtr2g096670	346.929	66.2873	627.572	0.105625	-3.24298	0.899959	Down	41275256-41281199	fusaric acid resistance-like protein
Medtr2g098070	657.774	1233.96	81.5843	15.125	3.91886	0.774467	Up	41902448-41906863	ADP/ATP carrier protein	GO:0005215,GO:0005743,GO:0006810,GO:0055085	transporter activity|mitochondrial inner membrane|transport|transmembrane transport	path:ko04020,path:ko04022	Calcium signaling pathway|cGMP - PKG signaling pathway
Medtr2g099010	100.117	196.312	3.92232	50.05	5.6453	0.603688	Up	42407677-42410072	salt tolerance-like protein	GO:0005622,GO:0008270	intracellular|zinc ion binding
Medtr2g099140	207.393	395.174	19.6116	20.15	4.33271	0.604219	Up	42508885-42512581	transmembrane protein%2C putative
Medtr2g099175	115.512	5.09902	225.926	0.0225694	-5.46949	0.216173	Down	42538896-42540742	peroxidase family protein	GO:0004601,GO:0006979,GO:0020037,GO:0055114	peroxidase activity|response to oxidative stress|heme binding|oxidation-reduction process	path:ko00940	Phenylpropanoid biosynthesis
Medtr2g099465	89.1838	172.092	6.27572	27.4219	4.77726	0.342595	Up	42633795-42635232	class I chitinase	GO:0004568,GO:0005975,GO:0006032,GO:0016998	chitinase activity|carbohydrate metabolic process|chitin catabolic process|cell wall macromolecule catabolic process	path:ko00520	Amino sugar and nucleotide sugar metabolism
Medtr2g099470	1319.96	2603.05	36.8698	70.6011	6.14162	0.440721	Up	42638323-42640316	Chitinase (Class IV) / Hevein	GO:0004568,GO:0005975,GO:0006032,GO:0008061,GO:0016998	chitinase activity|carbohydrate metabolic process|chitin catabolic process|chitin binding|cell wall macromolecule catabolic process	path:ko00520	Amino sugar and nucleotide sugar metabolism
Medtr2g099520	1450.13	2882.22	18.0427	159.745	7.31962	0.298607	Up	42666475-42668291	hydroxyproline-rich glycoprotein family protein
Medtr2g099950	666.403	1274.75	58.0504	21.9595	4.45677	0.58989	Up	42873028-42876996	cell-wall invertase	GO:0004553,GO:0005975	hydrolase activity, hydrolyzing O-glycosyl compounds|carbohydrate metabolic process	path:ko00052,path:ko00500	Galactose metabolism|Starch and sucrose metabolism
Medtr2g100490	34.0752	65.0125	3.13786	20.7188	4.37287	0.738237	Up	43186559-43188546	basic helix loop helix (BHLH) DNA-binding family protein	GO:0046983	protein dimerization activity
Medtr2g101370	928.904	114.728	1743.08	0.0658191	-3.92535	0.907131	Down	43584848-43585844	major intrinsic protein (MIP) family transporter	GO:0005215,GO:0006810,GO:0016020	transporter activity|transport|membrane
Medtr2g101590	129.339	242.203	16.4738	14.7024	3.87798	0.554168	Up	43697296-43704932	nitrate transporter 1
Medtr2g102267	427.533	846.437	8.62911	98.0909	6.61605	0.115207	Up	44039290-44042383	coatomer subunit beta-like protein	GO:0005515	protein binding
Medtr2g102370	251.862	465.286	38.4388	12.1046	3.59748	0.684979	Up	44078948-44080573	galactose oxidase/kelch repeat protein	GO:0005515	protein binding
Medtr2g102680	83.4474	7.64853	159.246	0.0480296	-4.37993	0.481637	Down	44248345-44252227	MJK13.21 protein
Medtr2g103440	423.219	775.051	71.3863	10.8571	3.44057	0.847457	Up	44534963-44535988	DUF761 domain protein
Medtr2g103660	48.0485	5.09902	90.9979	0.0560345	-4.15754	0.727634	Down	44630794-44631203	cystatin domain protein
Medtr2g103750	41.6256	77.76	5.49125	14.1607	3.82382	0.847457	Up	44667526-44668852	transmembrane protein%2C putative
Medtr2g105560	37.3601	73.9358	0.784465	94.25	6.55842	0.313475	Up	45513766-45519630	pectinesterase			path:ko00040,path:ko00500	Pentose and glucuronate interconversions|Starch and sucrose metabolism
Medtr2g105800	319.13	613.157	25.1029	24.4258	4.61033	0.367719	Up	45663141-45664492	DUF4228 domain protein
Medtr2g435310	174.494	319.963	29.0252	11.0236	3.46253	0.721456	Up	13600825-13601991	pathogenesis-related protein bet V I family protein	GO:0006952,GO:0009607	defense response|response to biotic stimulus
Medtr2g435550	104.922	209.06	0.784465	266.5	8.05799	0.339205	Up	13732574-13737504	catalytic/protein phosphatase type 2C	GO:0003824	catalytic activity
Medtr2g436750	59.4232	5.09902	113.747	0.0448276	-4.47947	0.558649	Down	14332693-14334607	clasp amine-terminal protein	GO:0005488	binding
Medtr2g438370	65.1106	122.376	7.84465	15.6	3.96347	0.648622	Up	15480163-15480563	serine transhydroxymethyltransferase			path:ko00260,path:ko00460,path:ko00630,path:ko00670,path:ko00680,path:ko01200,path:ko01230	Glycine, serine and threonine metabolism|Cyanoamino acid metabolism|Glyoxylate and dicarboxylate metabolism|One carbon pool by folate|Methane metabolism|Carbon metabolism|Biosynthesis of amino acids
Medtr2g450040	273.386	509.902	36.8698	13.8298	3.78971	0.727634	Up	22061730-22065853	cytochrome P450 family protein	GO:0005506,GO:0009055,GO:0016705,GO:0020037,GO:0055114	iron ion binding|electron carrier activity|oxidoreductase activity, acting on paired donors, with incorporation or reduction of molecular oxygen|heme binding|oxidation-reduction process
Medtr2g450700	124.73	244.753	4.70679	52	5.70044	0.162422	Up	22527544-22527993	hypothetical protein
Medtr2g461310	21.1805	40.7922	1.56893	26	4.70044	0.870134	Up	25326063-25327082	polygalacturonase inhibitor
Medtr3g005170	87.6639	168.268	7.06018	23.8333	4.57491	0.390912	Up	87387-90785	cinnamyl-alcohol dehydrogenase-like protein	GO:0000166	nucleotide binding
Medtr3g005560	489.947	67.562	912.332	0.0740542	-3.75528	0.754836	Down	269889-275204	cellulose synthase-like protein D3
Medtr3g007970	54.7164	107.079	2.35339	45.5	5.50779	0.318148	Up	1261689-1264515	phenylcoumaran benzylic ether reductase-like protein	GO:0000166	nucleotide binding
Medtr3g008820	546.036	1015.98	76.0931	13.3518	3.73896	0.791445	Up	1664928-1665767	plant invertase/pectin methylesterase inhibitor	GO:0004857,GO:0030599	enzyme inhibitor activity|pectinesterase activity
Medtr3g009050	1156.89	2218.07	95.7047	23.1762	4.53457	0.795582	Up	1768283-1770059	LRR receptor-like kinase	GO:0005515	protein binding
Medtr3g010820	171.553	335.261	7.84465	42.7375	5.41743	0.182086	Up	2605108-2611777	zinc induced facilitator-like protein	GO:0005215,GO:0005886	transporter activity|plasma membrane
Medtr3g013500	692.535	1347.42	37.6543	35.7839	5.16124	0.405658	Up	3652110-3653535	sulfotransferase
Medtr3g013540	34.6145	2.54951	66.6795	0.0382353	-4.70895	0.725465	Down	3668031-3669651	hypothetical protein
Medtr3g013980	94.0377	181.015	7.06018	25.6389	4.68026	0.35251	Up	3851224-3851618	VQ motif protein
Medtr3g014180	534.662	1026.18	43.1455	23.7841	4.57192	0.479821	Up	3969801-3970829	transmembrane protein%2C putative
Medtr3g014290	255.147	35.6931	474.601	0.0752066	-3.733	0.633721	Down	4035274-4039208	aspartic proteinase nepenthesin-like protein
Medtr3g016215	284.074	563.442	4.70679	119.708	6.90338	0.07305	Up	4826036-4826486	hypothetical protein
Medtr3g016250	172.68	339.085	6.27572	54.0313	5.75572	0.145991	Up	4834724-4835215	transmembrane protein%2C putative
Medtr3g016350	170.082	337.81	2.35339	143.542	7.16533	0.0595751	Up	4877472-4878270	transmembrane protein%2C putative
Medtr3g018790	105.069	207.785	2.35339	88.2917	6.46421	0.115258	Up	5183225-5190126	annexin D8	GO:0005509,GO:0005544	calcium ion binding|calcium-dependent phospholipid binding
Medtr3g019090	92.2236	179.74	4.70679	38.1875	5.25503	0.246922	Up	5324790-5326405	NADPH:quinone oxidoreductase-like protein
Medtr3g019160	1844.96	3648.35	41.5766	87.75	6.45533	0.556355	Up	5351072-5352297	NADPH:quinone oxidoreductase-like protein
Medtr3g019260	791.329	1565.4	17.2582	90.7045	6.5031	0.208781	Up	5382774-5383276	hypothetical protein
Medtr3g022390	46.9698	89.2328	4.70679	18.9583	4.24476	0.657783	Up	6589058-6589467	hypothetical protein
Medtr3g022752	1388.36	2724.15	52.5591	51.8302	5.69572	0.565859	Up	6806583-6806827	hypothetical protein
Medtr3g024250	670.962	1255.63	86.2911	14.5511	3.86306	0.808814	Up	7475098-7475736	epoxide hydrolase	GO:0003824	catalytic activity
Medtr3g026230	28.5839	54.8145	2.35339	23.2917	4.54174	0.767281	Up	8071585-8072855	leguminosin groDown485 secreted peptide
Medtr3g026785	358.402	690.917	25.8873	26.6894	4.73819	0.352153	Up	8250863-8251194	hypothetical protein
Medtr3g027650	63.8358	119.827	7.84465	15.275	3.9331	0.661204	Up	8695587-8699084	transcription factor bHLH122-like protein	GO:0046983	protein dimerization activity
Medtr3g028060	369.238	712.588	25.8873	27.5265	4.78275	0.346942	Up	8869310-8870399	BPS1
Medtr3g028210	31.6237	1.27475	61.9727	0.0205696	-5.60334	0.595717	Down	8944365-8946148	anthocyanin 5-aromatic acyltransferase
Medtr3g028465	248.871	453.813	43.93	10.3304	3.36882	0.788182	Up	9023312-9023905	transmembrane protein%2C putative
Medtr3g028520	60.6979	119.827	1.56893	76.375	6.25503	0.203824	Up	9047555-9050886	transcription factor bHLH122-like protein	GO:0046983	protein dimerization activity
Medtr3g028650	51.0883	94.3319	7.84465	12.025	3.58796	0.873349	Up	9170419-9172230	receptor-like kinase	GO:0004672,GO:0004713,GO:0005524,GO:0006468,GO:0016772	protein kinase activity|protein tyrosine kinase activity|ATP binding|protein phosphorylation|transferase activity, transferring phosphorus-containing groDowns
Medtr3g028720	174.838	313.59	36.0854	8.69022	3.11939	0.888282	Up	9212195-9215728	glycoside hydrolase family 1 protein	GO:0003824,GO:0004553,GO:0005975	catalytic activity|hydrolase activity, hydrolyzing O-glycosyl compounds|carbohydrate metabolic process	path:ko00460,path:ko00500,path:ko00940	Cyanoamino acid metabolism|Starch and sucrose metabolism|Phenylpropanoid biosynthesis
Medtr3g031040	388.996	58.6387	719.354	0.0815158	-3.61678	0.755431	Down	9869222-9877949	DNA topoisomerase IV subunit A	GO:0003677,GO:0003918,GO:0005524,GO:0005694,GO:0006259,GO:0006265,GO:0034618,GO:0051259	DNA binding|DNA topoisomerase type II (ATP-hydrolyzing) activity|ATP binding|chromosome|DNA metabolic process|DNA topological change|arginine binding|protein oligomerization
Medtr3g031490	32.5553	61.1882	3.92232	15.6	3.96347	0.88875	Up	26736617-26738983	Serine/Threonine kinase%2C plant-type protein	GO:0004672,GO:0004674,GO:0004713,GO:0005515,GO:0005524,GO:0006468,GO:0016772	protein kinase activity|protein serine/threonine kinase activity|protein tyrosine kinase activity|protein binding|ATP binding|protein phosphorylation|transferase activity, transferring phosphorus-containing groDowns
Medtr3g034370	164.247	313.59	14.9048	21.0395	4.39503	0.379128	Up	11125789-11126712	BPS1
Medtr3g034410	221.366	427.043	15.6893	27.2188	4.76653	0.300674	Up	11141549-11142449	BPS1
Medtr3g034540	66.2873	122.376	10.198	12	3.58496	0.795437	Up	11193793-11194992	BPS1
Medtr3g036800	78.9367	155.52	2.35339	66.0833	6.04621	0.17625	Up	13558032-13563930	hypothetical protein
Medtr3g040410	79.0838	11.4728	146.695	0.0782086	-3.67653	0.736186	Down	14209369-14213077	flavonol synthase/flavanone 3-hydroxylase	GO:0016491,GO:0016706,GO:0055114	oxidoreductase activity|oxidoreductase activity, acting on paired donors, with incorporation or reduction of molecular oxygen, 2-oxoglutarate as one donor, and incorporation of one atom each of oxygen into both donors|oxidation-reduction process
Medtr3g040420	33.9281	66.2873	1.56893	42.25	5.40088	0.497105	Up	14213523-14213982	hypothetical protein
Medtr3g041700	47.9504	94.3319	1.56893	60.125	5.90989	0.301016	Up	14847876-14852490	hydroxymethylglutaryl-CoA lyase	GO:0003824,GO:0004419	catalytic activity|hydroxymethylglutaryl-CoA lyase activity	path:ko00072,path:ko00280,path:ko00281,path:ko00650,path:ko04146	Synthesis and degradation of ketone bodies|Valine, leucine and isoleucine degradation|Geraniol degradation|Butanoate metabolism|Peroxisome
Medtr3g043900	190.037	372.228	7.84465	47.45	5.56834	0.16665	Up	14643706-14645526	2OG-Fe(II) oxygenase family oxidoreductase	GO:0005506,GO:0016491,GO:0016706,GO:0055114	iron ion binding|oxidoreductase activity|oxidoreductase activity, acting on paired donors, with incorporation or reduction of molecular oxygen, 2-oxoglutarate as one donor, and incorporation of one atom each of oxygen into both donors|oxidation-reduction process
Medtr3g045230	142.135	274.072	10.198	26.875	4.74819	0.300943	Up	14627951-14630589	2OG-Fe(II) oxygenase family oxidoreductase	GO:0005506,GO:0016491,GO:0016706,GO:0055114	iron ion binding|oxidoreductase activity|oxidoreductase activity, acting on paired donors, with incorporation or reduction of molecular oxygen, 2-oxoglutarate as one donor, and incorporation of one atom each of oxygen into both donors|oxidation-reduction process
Medtr3g048860	18.8762	36.9679	0.784465	47.125	5.55842	0.759852	Up	18146071-18148765	receptor-like protein	GO:0005515	protein binding
Medtr3g051530	106.344	210.335	2.35339	89.375	6.4818	0.114207	Up	20389923-20391184	DUF4228 domain protein
Medtr3g051570	52.7552	96.8814	8.62911	11.2273	3.48894	0.899541	Up	20398980-20400598	DUF4228 domain protein
Medtr3g051610	513.579	987.935	39.2232	25.1875	4.65464	0.451098	Up	20413123-20413817	DUF4228 domain protein
Medtr3g052330	595.654	1092.46	98.8425	11.0526	3.46631	0.847457	Up	20712143-20713744	senescence regulator
Medtr3g054170	145.812	7.64853	283.976	0.0269337	-5.21444	0.233128	Down	21482455-21483222	legume lectin beta domain protein
Medtr3g055120	116.591	12.7475	220.435	0.0578292	-4.11206	0.498111	Down	21657924-21658749	pathogenesis-related protein bet V I family protein
Medtr3g056025	29.6135	56.0892	3.13786	17.875	4.15987	0.868601	Up	22269696-22270698	Serine/Threonine-kinase WNK11-like protein	GO:0004672,GO:0004713,GO:0005524,GO:0006468,GO:0016772	protein kinase activity|protein tyrosine kinase activity|ATP binding|protein phosphorylation|transferase activity, transferring phosphorus-containing groDowns
Medtr3g057170	94.2338	186.114	2.35339	79.0833	6.3053	0.131853	Up	22831699-22832254	cytochrome P450 family 71 protein	GO:0005506,GO:0009055,GO:0016705,GO:0020037,GO:0055114	iron ion binding|electron carrier activity|oxidoreductase activity, acting on paired donors, with incorporation or reduction of molecular oxygen|heme binding|oxidation-reduction process
Medtr3g057900	100.902	196.312	5.49125	35.75	5.15987	0.24817	Up	22913843-22917325	cytochrome P450 family 71 protein	GO:0005506,GO:0009055,GO:0016705,GO:0020037,GO:0055114	iron ion binding|electron carrier activity|oxidoreductase activity, acting on paired donors, with incorporation or reduction of molecular oxygen|heme binding|oxidation-reduction process
Medtr3g057970	138.213	274.072	2.35339	116.458	6.86367	0.0745076	Up	22931720-22934239	cytochrome P450 family 71 protein	GO:0005506,GO:0009055,GO:0016705,GO:0020037,GO:0055114	iron ion binding|electron carrier activity|oxidoreductase activity, acting on paired donors, with incorporation or reduction of molecular oxygen|heme binding|oxidation-reduction process
Medtr3g057980	309.863	611.882	7.84465	78	6.2854	0.117519	Up	22939282-22941877	cytochrome P450 family 71 protein	GO:0005506,GO:0009055,GO:0016705,GO:0020037,GO:0055114	iron ion binding|electron carrier activity|oxidoreductase activity, acting on paired donors, with incorporation or reduction of molecular oxygen|heme binding|oxidation-reduction process
Medtr3g058410	703.321	1342.32	64.3261	20.8674	4.38318	0.632544	Up	23157582-23159265	serine acetyltransferase	GO:0005737,GO:0006535,GO:0009001,GO:0016740	cytoplasm|cysteine biosynthetic process from serine|serine O-acetyltransferase activity|transferase activity	path:ko00270,path:ko00920,path:ko01200,path:ko01230	Cysteine and methionine metabolism|Sulfur metabolism|Carbon metabolism|Biosynthesis of amino acids
Medtr3g061030	35.1048	66.2873	3.92232	16.9	4.07895	0.828674	Up	24230201-24237107	phosphoribulokinase/uridine kinase	GO:0004849,GO:0005524,GO:0016773	uridine kinase activity|ATP binding|phosphotransferase activity, alcohol groDown as acceptor	path:ko00240,path:ko00983	Pyrimidine metabolism|Drug metabolism - other enzymes
Medtr3g062500	114.189	16.5718	211.805	0.0782407	-3.67594	0.659769	Down	28221761-28225313	LRR receptor-like kinase	GO:0004672,GO:0004713,GO:0005515,GO:0005524,GO:0006468,GO:0016772	protein kinase activity|protein tyrosine kinase activity|protein binding|ATP binding|protein phosphorylation|transferase activity, transferring phosphorus-containing groDowns
Medtr3g062570	81.1431	156.795	5.49125	28.5536	4.8356	0.346942	Up	28267238-28275049	LRR receptor-like kinase	GO:0004672,GO:0004674,GO:0004713,GO:0005524,GO:0006468,GO:0016772	protein kinase activity|protein serine/threonine kinase activity|protein tyrosine kinase activity|ATP binding|protein phosphorylation|transferase activity, transferring phosphorus-containing groDowns
Medtr3g064420	33.5849	1.27475	65.895	0.0193452	-5.69188	0.551441	Down	29003098-29005671	long-chain acyl-CoA synthetase
Medtr3g064460	171.258	337.81	4.70679	71.7708	6.16533	0.114624	Up	29037979-29040053	hypothetical protein
Medtr3g065140	121.788	239.654	3.92232	61.1	5.9331	0.140202	Up	29381746-29382159	carbon-sulfur lyase
Medtr3g067280	399.979	58.6387	741.319	0.0791005	-3.66017	0.737755	Down	29926556-29927479	albumin I
Medtr3g067430	184.153	15.2971	353.009	0.0433333	-4.52838	0.358683	Down	30049149-30050282	albumin I
Medtr3g067830	197.44	29.3194	365.56	0.0802039	-3.64018	0.657783	Down	30458799-30459827	albumin I
Medtr3g067940	76.6814	5.09902	148.264	0.0343915	-4.8618	0.390912	Down	30564377-30567275	cell cycle switch protein CCS52a	GO:0005515	protein binding	path:ko04110,path:ko04111,path:ko04120,path:ko04914	Cell cycle|Cell cycle - yeast|Ubiquitin mediated proteolysis|Progesterone-mediated oocyte maturation
Medtr3g069030	64.4242	124.926	3.92232	31.85	4.99322	0.361579	Up	30896246-30902315	chromosome condensation regulator RCC1 repeat protein
Medtr3g069190	1262.15	2512.54	11.767	213.525	7.73826	0.18137	Up	30980910-30985195	2-nitropropane dioxygenase-like protein	GO:0003824	catalytic activity
Medtr3g069590	22.6024	1.27475	43.93	0.0290179	-5.10692	0.856967	Down	31127698-31131780	RHO guanyl-nucleotide exchange factor	GO:0005089	Rho guanyl-nucleotide exchange factor activity
Medtr3g069710	349.92	669.246	30.5941	21.875	4.45121	0.425895	Up	31207004-31210716	UDP-glucosyltransferase family protein
Medtr3g069960	113.6	205.236	21.965	9.34375	3.224	0.847457	Up	31320461-31322788	transmembrane amino acid transporter family protein
Medtr3g070080	66.1402	11.4728	120.808	0.0949675	-3.39642	0.90426	Down	31381549-31384402	Myb/SANT-like DNA-binding domain protein
Medtr3g070170	237.497	474.209	0.784465	604.5	9.2396	0.0215977	Up	31438558-31440319	HXXXD-type acyl-transferase family protein
Medtr3g070210	278.779	548.145	9.41357	58.2292	5.86367	0.603688	Up	31459010-31461153	major intrinsic protein (MIP) family transporter	GO:0005215,GO:0006810,GO:0016020	transporter activity|transport|membrane
Medtr3g071580	102.716	187.389	18.0427	10.3859	3.37655	0.791445	Up	32127634-32134791	multiple inositol polyphosphate phosphatase PhyIIa protein	GO:0016791	phosphatase activity	path:ko00010,path:ko00562	Glycolysis / Gluconeogenesis|Inositol phosphate metabolism
Medtr3g072350	146.597	7.64853	285.545	0.0267857	-5.22239	0.233128	Down	32500280-32503779	WEB family plant protein
Medtr3g072530	140.958	19.1213	262.796	0.0727612	-3.78069	0.603726	Down	32626358-32632152	nodulin MtN21/EamA-like transporter family protein
Medtr3g072610	220.042	407.922	32.163	12.6829	3.66482	0.640912	Up	32669719-32670657	AP2 domain class transcription factor	GO:0003677,GO:0003700,GO:0006355	DNA binding|transcription factor activity, sequence-specific DNA binding|regulation of transcription, DNA-templated
Medtr3g072870	182.78	20.3961	345.164	0.0590909	-4.08092	0.486482	Down	32802066-32805213	auxin influx transporter			path:ko04075	Plant hormone signal transduction
Medtr3g073470	356.686	661.598	51.7747	12.7784	3.67564	0.708943	Up	33129592-33135171	serine transhydroxymethyltransferase	GO:0003824,GO:0004372,GO:0006544,GO:0006563,GO:0030170	catalytic activity|glycine hydroxymethyltransferase activity|glycine metabolic process|L-serine metabolic process|pyridoxal phosphate binding	path:ko00260,path:ko00460,path:ko00630,path:ko00670,path:ko00680,path:ko01200,path:ko01230	Glycine, serine and threonine metabolism|Cyanoamino acid metabolism|Glyoxylate and dicarboxylate metabolism|One carbon pool by folate|Methane metabolism|Carbon metabolism|Biosynthesis of amino acids
Medtr3g073780	136.987	267.699	6.27572	42.6562	5.41469	0.772878	Up	33297634-33301346	high affinity sulfate transporter type 1	GO:0008271,GO:0008272,GO:0016020,GO:0055085	secondary active sulfate transmembrane transporter activity|sulfate transport|membrane|transmembrane transport
Medtr3g075320	112.031	21.6708	202.392	0.107074	-3.22332	0.870134	Down	34287040-34289715	pectate lyase family protein			path:ko00040	Pentose and glucuronate interconversions
Medtr3g075380	168.709	302.117	35.3009	8.55833	3.09733	0.888977	Up	34310316-34310979	peptide methionine sulfoxide reductase family protein	GO:0008113,GO:0055114	peptide-methionine (S)-S-oxide reductase activity|oxidation-reduction process
Medtr3g075510	68.4445	127.475	9.41357	13.5417	3.75933	0.715032	Up	34382054-34386505	raffinose synthase or seed inhibition protein	GO:0003824	catalytic activity	path:ko00052	Galactose metabolism
Medtr3g076950	360.707	664.147	57.2659	11.5976	3.53575	0.76612	Up	34546589-34547442	phloem specific protein
Medtr3g077870	455.921	906.351	5.49125	165.054	7.36679	0.07305	Up	35056982-35060567	inactive poly [ADP-ribose] polymerase SRO4	GO:0003950	NAD+ ADP-ribosyltransferase activity
Medtr3g078300	213.08	390.075	36.0854	10.8098	3.43427	0.737755	Up	35276942-35278238	DUF4228 domain protein
Medtr3g078613	293.194	535.397	50.9902	10.5	3.39232	0.799732	Up	35427921-35430565	two-component response regulator ARR3-like protein	GO:0000156,GO:0000160,GO:0006355	phosphorelay response regulator activity|phosphorelay signal transduction system|regulation of transcription, DNA-templated	path:ko04075	Plant hormone signal transduction
Medtr3g080080	437.192	796.722	77.662	10.2588	3.3588	0.888977	Up	36216221-36220203	nucleotide exchange factor SIL1	GO:0005488	binding	path:ko04141	Protein processing in endoplasmic reticulum
Medtr3g080410	88.9877	3.82426	174.151	0.0219595	-5.50901	0.247756	Down	36362941-36364500	glycoside hydrolase family 17 protein	GO:0003824,GO:0004553,GO:0005975	catalytic activity|hydrolase activity, hydrolyzing O-glycosyl compounds|carbohydrate metabolic process
Medtr3g081090	204.206	378.602	29.8097	12.7007	3.66683	0.847457	Up	36723909-36725431	DCD (development and cell death) domain protein
Medtr3g081500	146.597	282.996	10.198	27.75	4.79442	0.290989	Up	36904409-36905059	VQ motif protein
Medtr3g081560	22.6024	1.27475	43.93	0.0290179	-5.10692	0.856967	Down	36924895-36932622	hypothetical protein
Medtr3g081580	74.328	137.674	10.9825	12.5357	3.64797	0.731915	Up	36938404-36941617	ZIP zinc/iron transport family protein	GO:0005385,GO:0016021,GO:0071577	zinc ion transmembrane transporter activity|integral component of membrane|zinc II ion transmembrane transport
Medtr3g083570	712.49	1381.83	43.1455	32.0273	5.00123	0.572644	Up	37718516-37720729	calmodulin-binding family protein
Medtr3g083620	334.084	58.6387	609.529	0.0962033	-3.37777	0.839087	Down	37739668-37742716	flavonoid O-methyltransferase-like protein	GO:0008168	methyltransferase activity
Medtr3g083910	742.398	1435.37	49.4213	29.0437	4.86015	0.497319	Up	37858368-37860174	chalcone and stilbene synthase family protein	GO:0003824,GO:0008152,GO:0009058,GO:0016746,GO:0016747	catalytic activity|metabolic process|biosynthetic process|transferase activity, transferring acyl groDowns|transferase activity, transferring acyl groDowns other than amino-acyl groDowns	path:ko00941,path:ko04712	Flavonoid biosynthesis|Circadian rhythm - plant
Medtr3g084500	51.7256	3.82426	99.627	0.0383858	-4.70328	0.550697	Down	38146841-38154435	aspartokinase-homoserine dehydrogenase	GO:0000166,GO:0004072,GO:0004412,GO:0006520,GO:0008652,GO:0009067,GO:0055114	nucleotide binding|aspartate kinase activity|homoserine dehydrogenase activity|cellular amino acid metabolic process|cellular amino acid biosynthetic process|aspartate family amino acid biosynthetic process|oxidation-reduction process	path:ko00260,path:ko00261,path:ko00270,path:ko00300,path:ko01230	Glycine, serine and threonine metabolism|Monobactam biosynthesis|Cysteine and methionine metabolism|Lysine biosynthesis|Biosynthesis of amino acids
Medtr3g084520	984.503	1968.22	0.784465	2509	11.2929	0.0333226	Up	38169004-38171075	flavonoid glucosyltransferase	GO:0008152,GO:0016758	metabolic process|transferase activity, transferring hexosyl groDowns
Medtr3g084740	345.704	59.9135	631.494	0.0948758	-3.39782	0.834816	Down	38263958-38270164	protein transporter Sec23-like protein	GO:0006886,GO:0006888,GO:0008270,GO:0030127	intracellular protein transport|ER to Golgi vesicle-mediated transport|zinc ion binding|COPII vesicle coat	path:ko04141	Protein processing in endoplasmic reticulum
Medtr3g084790	98.4013	14.0223	182.78	0.0767167	-3.70431	0.67828	Down	38288838-38295581	phragmoplast-associated kinesin-related protein	GO:0003777,GO:0005524,GO:0005875,GO:0007018	microtubule motor activity|ATP binding|microtubule associated complex|microtubule-based movement
Medtr3g084930	218.424	401.548	35.3009	11.375	3.50779	0.710836	Up	38364974-38368382	MACPF domain protein
Medtr3g085300	91.5862	178.466	4.70679	37.9167	5.24476	0.247973	Up	38546417-38547784	chaperone dnaJ-like protein
Medtr3g085890	60.4528	118.552	2.35339	50.375	5.65464	0.273557	Up	38861065-38862867	NADH-ubiquinone reductase complex 1 MLRQ subunit
Medtr3g085940	69.9154	2.54951	137.281	0.0185714	-5.75077	0.273557	Down	38872437-38874363	mitotic spindle assembly checkpoint MAD2B-like protein			path:ko04110,path:ko04111,path:ko04113,path:ko04114,path:ko04914	Cell cycle|Cell cycle - yeast|Meiosis - yeast|Oocyte meiosis|Progesterone-mediated oocyte maturation
Medtr3g086260	249.264	474.209	24.3184	19.5	4.2854	0.432245	Up	39029461-39032598	chalcone and stilbene synthase family protein	GO:0003824,GO:0008152,GO:0009058,GO:0016747	catalytic activity|metabolic process|biosynthetic process|transferase activity, transferring acyl groDowns other than amino-acyl groDowns	path:ko00941,path:ko04712	Flavonoid biosynthesis|Circadian rhythm - plant
Medtr3g086300	30.0548	1.27475	58.8348	0.0216667	-5.52838	0.632544	Down	39057139-39061494	chromosome condensation regulator RCC1 repeat protein
Medtr3g086590	138.262	270.248	6.27572	43.0625	5.42836	0.186479	Up	39249088-39250371	Fe-S metabolism associated domain protein			path:ko00760	Nicotinate and nicotinamide metabolism
Medtr3g086670	314.423	572.365	56.4814	10.1337	3.34109	0.84057	Up	39280251-39281681	clathrin assembly protein
Medtr3g086710	128.26	244.753	11.767	20.8	4.37851	0.39265	Up	39293140-39293418	peroxidase family protein	GO:0004601,GO:0006979,GO:0020037,GO:0055114	peroxidase activity|response to oxidative stress|heme binding|oxidation-reduction process	path:ko00940	Phenylpropanoid biosynthesis
Medtr3g086740	43.93	81.5843	6.27572	13	3.70044	0.882361	Up	39307419-39308418	DUF617 family protein
Medtr3g086890	38.6839	72.661	4.70679	15.4375	3.94837	0.839087	Up	39393525-39396093	hypothetical protein
Medtr3g086910	246.616	466.56	26.6718	17.4926	4.12868	0.497105	Up	39401070-39404676	G protein coDownled receptor
Medtr3g087540	65.9931	2.54951	129.437	0.019697	-5.66588	0.299254	Down	39681582-39682315	pollen Ole e I family allergens
Medtr3g087900	171.406	316.139	26.6718	11.8529	3.56717	0.668879	Up	39839826-39840617	zinc finger%2C C3HC4 type (RING finger) protein	GO:0005515,GO:0008270	protein binding|zinc ion binding
Medtr3g088110	472.346	889.779	54.9125	16.2036	4.01824	0.633721	Up	39954022-39955471	NAC-like transcription factor	GO:0003677,GO:0006355	DNA binding|regulation of transcription, DNA-templated
Medtr3g088150	1919.58	3773.27	65.895	57.2619	5.8395	0.717711	Up	39969705-39974234	NAD-dependent aldehyde dehydrogenase family protein	GO:0004030,GO:0006081,GO:0008152,GO:0016491,GO:0016620,GO:0055114	aldehyde dehydrogenase [NAD(P)+] activity|cellular aldehyde metabolic process|metabolic process|oxidoreductase activity|oxidoreductase activity, acting on the aldehyde or oxo groDown of donors, NAD or NADP as acceptor|oxidation-reduction process	path:ko00010,path:ko00040,path:ko00053,path:ko00071,path:ko00280,path:ko00310,path:ko00330,path:ko00340,path:ko00380,path:ko00410,path:ko00561,path:ko00620,path:ko00625,path:ko00903	Glycolysis / Gluconeogenesis|Pentose and glucuronate interconversions|Ascorbate and aldarate metabolism|Fatty acid degradation|Valine, leucine and isoleucine degradation|Lysine degradation|Arginine and proline metabolism|Histidine metabolism|Tryptophan metabolism|beta-Alanine metabolism|Glycerolipid metabolism|Pyruvate metabolism|Chloroalkane and chloroalkene degradation|Limonene and pinene degra…
Medtr3g088415	55.1577	1.27475	109.041	0.0116906	-6.4185	0.273557	Down	40179537-40182656	carboxy-terminal domain cyclin	GO:0000079,GO:0019901,GO:0051726	regulation of cyclin-dependent protein serine/threonine kinase activity|protein kinase binding|regulation of cell cycle	path:ko04110,path:ko04152,path:ko04914	Cell cycle|AMPK signaling pathway|Progesterone-mediated oocyte maturation
Medtr3g088520	57.2169	3.82426	110.61	0.0345745	-4.85415	0.477723	Down	40097345-40104659	beta-like galactosidase	GO:0003824,GO:0004553,GO:0005975	catalytic activity|hydrolase activity, hydrolyzing O-glycosyl compounds|carbohydrate metabolic process
Medtr3g088675	820.942	10.198	1631.69	0.00625	-7.32193	0.145991	Down	40420823-40423155	chalcone and stilbene synthase family protein	GO:0003824,GO:0008152,GO:0009058,GO:0016746,GO:0016747	catalytic activity|metabolic process|biosynthetic process|transferase activity, transferring acyl groDowns|transferase activity, transferring acyl groDowns other than amino-acyl groDowns	path:ko00941,path:ko04712	Flavonoid biosynthesis|Circadian rhythm - plant
Medtr3g088815	463.864	898.702	29.0252	30.9628	4.95247	0.346942	Up	40636040-40636926	hypothetical protein
Medtr3g089035	535.397	40.7922	1030	0.039604	-4.65821	0.46236	Down	40745561-40746601	basic blue-like protein	GO:0005507,GO:0009055	copper ion binding|electron carrier activity
Medtr3g089090	30.4961	58.6387	2.35339	24.9167	4.63904	0.715992	Up	33930977-33932091	EF hand calcium-binding family protein	GO:0005509	calcium ion binding	path:ko04626	Plant-pathogen interaction
Medtr3g090550	314.864	568.541	61.1882	9.29167	3.21594	0.88875	Up	41026369-41029931	nodulin MtN21/EamA-like transporter family protein
Medtr3g090760	557.803	1046.57	69.0329	15.1605	3.92225	0.725465	Up	41196627-41198512	ethylene response factor	GO:0003677,GO:0003700,GO:0006355	DNA binding|transcription factor activity, sequence-specific DNA binding|regulation of transcription, DNA-templated
Medtr3g090820	99.676	179.74	19.6116	9.165	3.19613	0.88416	Up	41227491-41232362	solute carrier family protein
Medtr3g090940	70.6018	132.575	8.62911	15.3636	3.94145	0.633721	Up	41296423-41298378	bidirectional sugar transporter
Medtr3g091440	185.036	333.986	36.0854	9.25543	3.2103	0.031521	Up	41601896-41607241	calcineurin B-like protein 4-1	GO:0005509	calcium ion binding	path:ko04010,path:ko04020,path:ko04022,path:ko04114,path:ko04210,path:ko04310,path:ko04360,path:ko04370,path:ko04380,path:ko04650,path:ko04660,path:ko04662,path:ko04720,path:ko04724,path:ko04921,path:ko04922,path:ko04924	MAPK signaling pathway|Calcium signaling pathway|cGMP - PKG signaling pathway|Oocyte meiosis|Apoptosis|Wnt signaling pathway|Axon guidance|VEGF signaling pathway|Osteoclast differentiation|Natural killer cell mediated cytotoxicity|T cell receptor signaling pathway|B cell receptor signaling pathway|Long-term potentiation|Glutamatergic synapse|Oxytocin signaling pathway|Glucagon signaling pathway|R…
Medtr3g092090	326.533	596.585	56.4814	10.5625	3.40088	0.813452	Up	42038377-42042233	OPT family oligopeptide transporter	GO:0055085	transmembrane transport
Medtr3g092460	940.916	1880.26	1.56893	1198.44	10.2269	0.0204808	Up	42236545-42237854	cytosolic class II small heat-shock protein			path:ko04141	Protein processing in endoplasmic reticulum
Medtr3g093400	699.84	1338.49	61.1882	21.875	4.45121	0.606058	Up	42679904-42680765	response to low sulfur protein%2C putative
Medtr3g093710	97.5187	1.27475	193.763	0.00657895	-7.24793	0.113596	Down	42815080-42818298	receptor-like kinase	GO:0004672,GO:0004713,GO:0005515,GO:0005524,GO:0006468,GO:0016772	protein kinase activity|protein tyrosine kinase activity|protein binding|ATP binding|protein phosphorylation|transferase activity, transferring phosphorus-containing groDowns
Medtr3g093980	1052.07	1960.57	143.557	13.6571	3.77158	0.786479	Up	42940556-42942415	chalcone-flavanone isomerase family protein	GO:0009813,GO:0016872,GO:0045430	flavonoid biosynthetic process|intramolecular lyase activity|chalcone isomerase activity
Medtr3g094630	957.243	1912.13	2.35339	812.5	9.66622	0.0540894	Up	43179295-43181263	horseradish peroxidase-like protein	GO:0004601,GO:0006979,GO:0020037,GO:0055114	peroxidase activity|response to oxidative stress|heme binding|oxidation-reduction process	path:ko00940	Phenylpropanoid biosynthesis
Medtr3g095960	67.1698	2.54951	131.79	0.0193452	-5.69188	0.291238	Down	43848041-43856522	zinc finger C-x8-C-x5-C-x3-H type protein%2C putative	GO:0003676,GO:0008270	nucleic acid binding|zinc ion binding
Medtr3g096140	133.114	253.676	12.5514	20.2109	4.33706	0.403499	Up	43934578-43939057	NAC domain class transcription factor	GO:0003677,GO:0006355	DNA binding|regulation of transcription, DNA-templated
Medtr3g096570	944.839	1880.26	9.41357	199.74	7.64198	0.140153	Up	44189824-44191761	FAD/FMN-binding oxidoreductase	GO:0003824	catalytic activity
Medtr3g096920	3540.93	7027.72	54.1281	129.835	7.02054	0.617417	Up	44370629-44372461	NAC-like transcription factor	GO:0003677,GO:0006355	DNA binding|regulation of transcription, DNA-templated
Medtr3g097220	22.2102	1.27475	43.1455	0.0295455	-5.08092	0.875926	Down	44559051-44564710	magnesium transporter NIPA protein
Medtr3g097420	57.462	5.09902	109.825	0.0464286	-4.42884	0.584459	Down	44660826-44661550	Defensin	GO:0006952	defense response
Medtr3g098580	83.1532	163.169	3.13786	52	5.70044	0.202969	Up	45013487-45015421	AP2 domain class transcription factor	GO:0003677,GO:0003700,GO:0006355	DNA binding|transcription factor activity, sequence-specific DNA binding|regulation of transcription, DNA-templated
Medtr3g099700	117.326	230.731	3.92232	58.825	5.87836	0.14762	Up	45706380-45710625	MATE efflux family protein	GO:0006855,GO:0015238,GO:0015297,GO:0016020,GO:0055085	drug transmembrane transport|drug transmembrane transporter activity|antiporter activity|membrane|transmembrane transport
Medtr3g100280	42.263	79.0348	5.49125	14.3929	3.84728	0.841639	Up	46095570-46102000	mechanosensitive ion channel-like protein
Medtr3g100470	508.529	1004.51	12.5514	80.0312	6.32249	0.154755	Up	46200493-46202085	AT hook motif DNA-binding family protein
Medtr3g100500	415.374	30.5941	800.154	0.0382353	-4.70895	0.39265	Down	46229075-46230886	aspartic proteinase nepenthesin-like protein
Medtr3g101320	792.603	1506.76	78.4465	19.2075	4.2636	0.71793	Up	46629850-46631028	AR781%2C yeast pheromone receptor-like protein
Medtr3g101400	136.448	248.577	24.3184	10.2218	3.35357	0.77103	Up	46676569-46678619	patatin-like phospholipase	GO:0008152	metabolic process
Medtr3g101410	307.608	614.432	0.784465	783.25	9.61333	0.0202701	Up	46680629-46682576	patatin-like phospholipase	GO:0008152	metabolic process
Medtr3g102100	549.763	1082.27	17.2582	62.7102	5.97063	0.204479	Up	47037850-47038753	ethylene response factor	GO:0003677,GO:0003700,GO:0006355	DNA binding|transcription factor activity, sequence-specific DNA binding|regulation of transcription, DNA-templated
Medtr3g102370	759.705	1431.55	87.86	16.2935	4.02623	0.791445	Up	47169922-47171789	isoaspartyl peptidase/L-asparaginase
Medtr3g102390	138.703	256.226	21.1805	12.0972	3.5966	0.657783	Up	47181005-47183141	carbohydrate esterase plant-like protein
Medtr3g103410	271.278	511.177	31.3786	16.2906	4.02597	0.519389	Up	47711611-47713934	plant/MWF20 protein
Medtr3g104550	203.372	392.625	14.1204	27.8056	4.7973	0.290989	Up	48170509-48171887	heat shock transcription factor A3	GO:0003700,GO:0005634,GO:0006355,GO:0043565	transcription factor activity, sequence-specific DNA binding|nucleus|regulation of transcription, DNA-templated|sequence-specific DNA binding
Medtr3g104570	72.661	12.7475	132.575	0.0961538	-3.37851	0.88875	Down	48185077-48187215	IQ calmodulin-binding motif protein	GO:0005515	protein binding
Medtr3g104780	2136.98	4265.33	8.62911	494.295	8.94923	0.286883	Up	48302750-48303512	cytosolic class II small heat-shock protein			path:ko04141	Protein processing in endoplasmic reticulum
Medtr3g104930	361.001	59.9135	662.088	0.0904917	-3.46607	0.808814	Down	48370482-48375551	subtilisin-like serine protease	GO:0004252,GO:0006508	serine-type endopeptidase activity|proteolysis
Medtr3g105320	120.219	219.258	21.1805	10.3519	3.37182	0.771357	Up	48552585-48554979	kinase 1B	GO:0004672,GO:0004674,GO:0004713,GO:0005524,GO:0006468,GO:0016772	protein kinase activity|protein serine/threonine kinase activity|protein tyrosine kinase activity|ATP binding|protein phosphorylation|transferase activity, transferring phosphorus-containing groDowns
Medtr3g105930	39.5664	3.82426	75.3086	0.0507812	-4.29956	0.769796	Down	48853915-48854561	early nodulin-like protein	GO:0005507,GO:0009055	copper ion binding|electron carrier activity
Medtr3g106430	97.911	184.839	10.9825	16.8304	4.07299	0.5163	Up	49190319-49192902	SPFH/band 7/PHB domain membrane-associated family protein			path:ko04910	Insulin signaling pathway
Medtr3g106900	444.448	36.9679	851.928	0.0433932	-4.52639	0.456353	Down	49401713-49404604	clathrin assembly plant-like protein%2C putative	GO:0005545,GO:0030118,GO:0030276,GO:0048268	1-phosphatidylinositol binding|clathrin coat|clathrin binding|clathrin coat assembly
Medtr3g107500	97.4207	192.488	2.35339	81.7917	6.35388	0.12514	Up	49581018-49581905	rare lipoprotein A-like double-psi beta-barrel protein
Medtr3g108860	241.762	467.835	15.6893	29.8188	4.89815	0.280197	Up	50318860-50321007	galactose oxidase/kelch repeat protein	GO:0005515	protein binding
Medtr3g109120	20.1509	39.5174	0.784465	50.375	5.65464	0.709107	Up	50448988-50451760	kinase C-like zinc finger protein	GO:0035556	intracellular signal transduction
Medtr3g109430	46.1853	89.2328	3.13786	28.4375	4.82972	0.497105	Up	50613033-50613920	hypothetical protein
Medtr3g110280	71.7785	142.773	0.784465	182	7.50779	0.10931	Up	51467344-51468490	glycoside hydrolase family 18 protein	GO:0003824,GO:0004568,GO:0005975,GO:0006032	catalytic activity|chitinase activity|carbohydrate metabolic process|chitin catabolic process	path:ko00520	Amino sugar and nucleotide sugar metabolism
Medtr3g110320	246.812	492.055	1.56893	313.625	8.2929	0.617417	Up	51481194-51483333	glycoside hydrolase family 18 protein	GO:0003824,GO:0004568,GO:0005975,GO:0006032	catalytic activity|chitinase activity|carbohydrate metabolic process|chitin catabolic process	path:ko00520	Amino sugar and nucleotide sugar metabolism
Medtr3g110330	1682.87	3329.66	36.0854	92.2717	6.52782	0.489902	Up	51495442-51500559	NADP-dependent malic enzyme-like protein	GO:0000166,GO:0004470,GO:0006108,GO:0016491,GO:0016616,GO:0016619,GO:0046872,GO:0051287,GO:0055114	nucleotide binding|malic enzyme activity|malate metabolic process|oxidoreductase activity|oxidoreductase activity, acting on the CH-OH groDown of donors, NAD or NADP as acceptor||metal ion binding|NAD binding|oxidation-reduction process	path:ko00620,path:ko00710,path:ko01200	Pyruvate metabolism|Carbon fixation in photosynthetic organisms|Carbon metabolism
Medtr3g110450	173.808	322.513	25.1029	12.8477	3.68343	0.628357	Up	51550858-51554388	leucine-rich receptor-like kinase family protein	GO:0004672,GO:0004674,GO:0004713,GO:0005515,GO:0005524,GO:0006468,GO:0016772	protein kinase activity|protein serine/threonine kinase activity|protein tyrosine kinase activity|protein binding|ATP binding|protein phosphorylation|transferase activity, transferring phosphorus-containing groDowns
Medtr3g111610	416.256	828.591	3.92232	211.25	7.72281	0.0540115	Up	52179692-52180991	GNS1/SUR4 membrane family protein
Medtr3g111650	110.904	211.609	10.198	20.75	4.37504	0.406444	Up	52205780-52206402	hypothetical protein
Medtr3g111970	213.472	400.273	26.6718	15.0074	3.9076	0.548289	Up	52391734-52393710	hypothetical protein
Medtr3g112400	54.8635	3.82426	105.903	0.0361111	-4.79141	0.502453	Down	52663193-52664110	thioredoxin
Medtr3g112530	128.652	254.951	2.35339	108.333	6.75933	0.0834253	Up	52779592-52781734	C4-dicarboxylate transporter/malic acid protein
Medtr3g113970	568.05	43.3417	1092.76	0.0396626	-4.65608	0.477723	Down	53144674-53148865	tubulin beta-1 chain	GO:0003924,GO:0005200,GO:0005525,GO:0005874,GO:0006184,GO:0007017,GO:0043234,GO:0051258	GTPase activity|structural constituent of cytoskeleton|GTP binding|microtubule|obsolete GTP catabolic process|microtubule-based process|protein complex|protein polymerization	path:ko04145,path:ko04540	Phagosome|Gap junction
Medtr3g115180	30.2509	57.364	3.13786	18.2813	4.19229	0.847457	Up	53838823-53843231	transmembrane protein%2C putative
Medtr3g115500	85.9969	12.7475	159.246	0.0800493	-3.64297	0.727634	Down	54030870-54034284	receptor Serine/Threonine kinase	GO:0004672,GO:0004674,GO:0004713,GO:0005524,GO:0006468,GO:0016772	protein kinase activity|protein serine/threonine kinase activity|protein tyrosine kinase activity|ATP binding|protein phosphorylation|transferase activity, transferring phosphorus-containing groDowns
Medtr3g116440	473.228	66.2873	880.169	0.0753119	-3.73098	0.75537	Down	54465960-54469806	specific tissue protein
Medtr3g116770	58.5897	110.904	6.27572	17.6719	4.14338	0.622711	Up	54614928-54618490	BHLH transcription factor	GO:0046983	protein dimerization activity
Medtr3g117060	120.66	11.4728	229.848	0.0499147	-4.32439	0.438403	Down	54745233-54747607	salicylic acid carboxyl methyltransferase			path:ko00592	alpha-Linolenic acid metabolism
Medtr3g117850	383.162	697.291	69.0329	10.1009	3.33641	0.88875	Up	55177112-55179909	adenine nucleotide alpha hydrolase-like domain kinase	GO:0004672,GO:0004674,GO:0004713,GO:0005524,GO:0006468,GO:0016772	protein kinase activity|protein serine/threonine kinase activity|protein tyrosine kinase activity|ATP binding|protein phosphorylation|transferase activity, transferring phosphorus-containing groDowns
Medtr3g118020	396.89	727.885	65.895	11.0461	3.46547	0.171907	Up	55227972-55230529	plant phospholipase-like protein
Medtr3g436160	91.4391	16.5718	166.306	0.0996462	-3.32704	0.855032	Down	12134909-12141145	beta-amyrin synthase	GO:0016866	intramolecular transferase activity	path:ko00909	Sesquiterpenoid and triterpenoid biosynthesis
Medtr3g436860	197.881	372.228	23.5339	15.8167	3.98337	0.579463	Up	12403625-12408078	F-box plant-like protein	GO:0005515	protein binding
Medtr3g437820	476.562	938.22	14.9048	62.9474	5.97607	0.1817	Up	12907684-12908641	polygalacturonase inhibitor protein
Medtr3g449880	124.485	223.082	25.8873	8.61742	3.10726	0.894789	Up	17067670-17072507	reticulon-like protein B2	GO:0005783	endoplasmic reticulum
Medtr3g450780	329.426	615.707	43.1455	14.2705	3.83496	0.631065	Up	17569197-17571082	transmembrane protein%2C putative			path:ko00520	Amino sugar and nucleotide sugar metabolism
Medtr3g452120	47.7543	89.2328	6.27572	14.2188	3.82972	0.800572	Up	18965607-18967206	NB-ARC domain disease resistance protein			path:ko04626	Plant-pathogen interaction
Medtr3g460760	148.705	6.37377	291.036	0.0219003	-5.51291	0.192021	Down	23867366-23868679	hypothetical protein
Medtr3g461540	49.2742	1.27475	97.2736	0.0131048	-6.25376	0.32225	Down	24490651-24492573	transmembrane protein%2C putative
Medtr3g462220	21.4257	1.27475	41.5766	0.0306604	-5.02748	0.900748	Down	24832582-24834600	maternal effect embryo arrest protein%2C putative
Medtr3g463000	271.866	516.276	27.4563	18.8036	4.23293	0.456353	Up	25217080-25217490	zinc finger%2C C3HC4 type (RING finger) protein	GO:0005515,GO:0008270	protein binding|zinc ion binding
Medtr3g463590	65.1106	122.376	7.84465	15.6	3.96347	0.648622	Up	25494699-25496004	Kunitz type trypsin inhibitor / Alpha-fucosidase	GO:0004866	endopeptidase inhibitor activity
Medtr3g464190	17.6014	34.4184	0.784465	43.875	5.45533	0.820724	Up	25791561-25794639	sesquiterpene synthase	GO:0008152,GO:0010333,GO:0016829	metabolic process|terpene synthase activity|lyase activity	path:ko00909	Sesquiterpenoid and triterpenoid biosynthesis
Medtr3g464650	266.767	526.474	7.06018	74.5694	6.22051	0.115258	Up	26001759-26003904	protein phosphatase 2C-like protein	GO:0003824,GO:0004722,GO:0006470	catalytic activity|protein serine/threonine phosphatase activity|protein dephosphorylation
Medtr3g464700	216.218	430.867	1.56893	274.625	8.10132	0.0346732	Up	26016801-26018299	protein phosphatase 2C-like protein	GO:0003824,GO:0004722,GO:0006470	catalytic activity|protein serine/threonine phosphatase activity|protein dephosphorylation
Medtr3g465800	26.5247	1.27475	51.7747	0.0246212	-5.34395	0.727634	Down	27018571-27023379	alanine-glyoxylate aminotransferase-like protein	GO:0003824,GO:0008483,GO:0030170	catalytic activity|transaminase activity|pyridoxal phosphate binding	path:ko00250,path:ko00260,path:ko00270	Alanine, aspartate and glutamate metabolism|Glycine, serine and threonine metabolism|Cysteine and methionine metabolism
Medtr3g466180	5225.12	10447.9	2.35339	4439.5	12.1162	0.774467	Up	27201189-27203811	cationic peroxidase	GO:0004601,GO:0006979,GO:0020037,GO:0055114	peroxidase activity|response to oxidative stress|heme binding|oxidation-reduction process	path:ko00940	Phenylpropanoid biosynthesis
Medtr3g466530	40.596	5.09902	76.0931	0.0670103	-3.89947	0.88875	Down	27345754-27350967	hypothetical protein
Medtr3g466790	33.6829	65.0125	2.35339	27.625	4.7879	0.633721	Up	27487700-27489977	expansin A10	GO:0005576,GO:0009664	extracellular region|plant-type cell wall organization
Medtr3g467420	1385.46	2766.22	4.70679	587.708	9.19896	0.12514	Up	27821302-27823017	glutathione S-transferase%2C amine-terminal domain protein	GO:0005515	protein binding	path:ko00480,path:ko00980,path:ko00982	Glutathione metabolism|Metabolism of xenobiotics by cytochrome P450|Drug metabolism - cytochrome P450
Medtr3g467430	582.759	1160.03	5.49125	211.25	7.72281	0.0745076	Up	27824358-27826866	glutathione S-transferase%2C amine-terminal domain protein	GO:0005515	protein binding	path:ko00480,path:ko00980,path:ko00982	Glutathione metabolism|Metabolism of xenobiotics by cytochrome P450|Drug metabolism - cytochrome P450
Medtr3g467750	78.1523	12.7475	143.557	0.0887978	-3.49333	0.820724	Down	29969521-29970301	Leginsulin/Albumin-1
Medtr4g005750	1071.43	2051.08	91.7824	22.3472	4.48202	0.77103	Up	349553-353302	4-coumarate:CoA ligase-like protein			path:ko00130,path:ko00360,path:ko00940	Ubiquinone and other terpenoid-quinone biosynthesis|Phenylalanine metabolism|Phenylpropanoid biosynthesis
Medtr4g009950	237.153	460.187	14.1204	32.5903	5.02637	0.24817	Up	2137715-2138666	VQ motif protein
Medtr4g010320	504.607	1004.51	4.70679	213.417	7.73753	0.0630927	Up	2335470-2337224	hsp20/alpha crystallin family protein			path:ko04141	Protein processing in endoplasmic reticulum
Medtr4g010530	80.3586	146.597	14.1204	10.3819	3.376	0.841639	Up	2403388-2404514	transmembrane protein%2C putative
Medtr4g011030	937.729	1843.3	32.163	57.311	5.84074	0.35331	Up	2579670-2580180	DUF761 domain protein
Medtr4g011060	824.276	1545	103.549	14.9205	3.89922	0.870134	Up	2600575-2600967	plant/F18B13-26 protein
Medtr4g011790	517.452	971.363	63.5416	15.287	3.93424	0.579463	Up	2976267-2983683	fatty acyl-CoA synthetase family protein			path:ko00280	Valine, leucine and isoleucine degradation
Medtr4g012860	190.576	360.756	20.3961	17.6875	4.14466	0.456353	Up	3448347-3449648	pyridoxal biosynthesis protein PDX1%2C putative	GO:0003824,GO:0008152,GO:0042823	catalytic activity|metabolic process|pyridoxal phosphate biosynthetic process	path:ko00750	Vitamin B6 metabolism
Medtr4g013210	174.838	344.184	5.49125	62.6786	5.9699	0.410035	Up	3595213-3605344	fatty acyl-CoA synthetase family protein			path:ko00280	Valine, leucine and isoleucine degradation
Medtr4g013385	848.202	1626.59	69.8173	23.2978	4.54212	0.646426	Up	3844555-3845568	disease resistance response protein
Medtr4g014150	174.249	339.085	9.41357	36.0208	5.17076	0.217793	Up	3927849-3928903	hypothetical protein
Medtr4g016920	361.736	716.412	7.06018	101.472	6.66494	0.097877	Up	5216027-5221708	glycoside hydrolase family 1 protein	GO:0003824,GO:0004553,GO:0005975	catalytic activity|hydrolase activity, hydrolyzing O-glycosyl compounds|carbohydrate metabolic process	path:ko00460,path:ko00500,path:ko00940	Cyanoamino acid metabolism|Starch and sucrose metabolism|Phenylpropanoid biosynthesis
Medtr4g017650	22.0631	43.3417	0.784465	55.25	5.7879	0.633721	Up	5542811-5544084	phosphatidylethanolamine-binding protein
Medtr4g018850	305.059	609.333	0.784465	776.75	9.60131	0.0202701	Up	5822408-5823569	PAR1 protein
Medtr4g018860	690.966	1357.61	24.3184	55.8266	5.80288	0.280921	Up	5828279-5829710	PAR1 protein
Medtr4g018880	892.623	1680.13	105.118	15.9832	3.99849	0.861453	Up	5831610-5833458	PAR1 protein
Medtr4g019130	57.8543	107.079	8.62911	12.4091	3.63333	0.815481	Up	5942104-5942956	SOUL heme-binding family protein
Medtr4g019225	121.788	239.654	3.92232	61.1	5.9331	0.140202	Up	6021969-6027894	laccase/diphenol oxidase family protein	GO:0005507,GO:0046274,GO:0048046,GO:0052716,GO:0055114	copper ion binding|lignin catabolic process|apoplast|hydroquinone:oxygen oxidoreductase activity|oxidation-reduction process
Medtr4g019640	142.478	277.897	7.06018	39.3611	5.2987	0.202969	Up	6185593-6186199	hypothetical protein
Medtr4g021750	29.5155	2.54951	56.4814	0.0451389	-4.46949	0.855032	Down	7191693-7207197	ribonuclease II	GO:0003723,GO:0004540	RNA binding|ribonuclease activity
Medtr4g021800	237.546	460.187	14.9048	30.875	4.94837	0.727634	Up	7275528-7279020	haloacid dehalogenase-like hydrolase	GO:0016787	hydrolase activity
Medtr4g026030	162.139	314.864	9.41357	33.4479	5.06384	0.235757	Up	8952646-8955502	cytochrome P450 family 71 protein	GO:0005506,GO:0009055,GO:0016705,GO:0020037,GO:0055114	iron ion binding|electron carrier activity|oxidoreductase activity, acting on paired donors, with incorporation or reduction of molecular oxygen|heme binding|oxidation-reduction process
Medtr4g026070	93.9887	184.839	3.13786	58.9063	5.88035	0.169635	Up	8975279-8977558	cytochrome P450 family 71 protein	GO:0005506,GO:0009055,GO:0016705,GO:0020037,GO:0055114	iron ion binding|electron carrier activity|oxidoreductase activity, acting on paired donors, with incorporation or reduction of molecular oxygen|heme binding|oxidation-reduction process
Medtr4g027040	321.876	602.959	40.7922	14.7812	3.8857	0.603688	Up	9303205-9306240	NF-X1-type zinc finger protein NFXL1	GO:0003700,GO:0005515,GO:0005634,GO:0006355,GO:0008270	transcription factor activity, sequence-specific DNA binding|protein binding|nucleus|regulation of transcription, DNA-templated|zinc ion binding
Medtr4g029430	136.448	258.775	14.1204	18.3264	4.19585	0.441633	Up	10170282-10171673	tubby C 2 protein
Medtr4g033015	1019.85	1933.8	105.903	18.2602	4.19063	0.847457	Up	11444168-11445891	isoflavone-7-O-methyltransferase	GO:0008168	methyltransferase activity	path:ko00943	Isoflavonoid biosynthesis
Medtr4g033150	352.617	652.674	52.5591	12.4179	3.63435	0.725452	Up	11506997-11508519	isoflavone-7-O-methyltransferase	GO:0008168	methyltransferase activity	path:ko00943	Isoflavonoid biosynthesis
Medtr4g033200	941.21	1785.93	96.4891	18.5091	4.21017	0.808814	Up	11547195-11548923	isoflavone-7-O-methyltransferase	GO:0008168	methyltransferase activity	path:ko00943	Isoflavonoid biosynthesis
Medtr4g033435	86.046	161.894	10.198	15.875	3.98868	0.574099	Up	11876572-11879490	patellin-like protein
Medtr4g037720	81.3392	151.696	10.9825	13.8125	3.7879	0.657783	Up	13902286-13905361	LRR receptor-like kinase family protein	GO:0004672,GO:0004713,GO:0005524,GO:0006468,GO:0016772	protein kinase activity|protein tyrosine kinase activity|ATP binding|protein phosphorylation|transferase activity, transferring phosphorus-containing groDowns
Medtr4g039680	61.3844	5.09902	117.67	0.0433333	-4.52838	0.532208	Down	14111599-14114367	DUF642 family protein
Medtr4g039740	93.1552	5.09902	181.211	0.0281385	-5.15131	0.297186	Down	14128546-14130863	DUF642 family protein
Medtr4g046713	302.362	44.6164	560.108	0.0796569	-3.65006	0.694491	Down	16525346-16527516	peroxidase family protein	GO:0004601,GO:0006979,GO:0020037,GO:0055114	peroxidase activity|response to oxidative stress|heme binding|oxidation-reduction process	path:ko00940	Phenylpropanoid biosynthesis
Medtr4g048000	259.02	488.231	29.8097	16.3783	4.03371	0.51285	Up	16929374-16947707	MATE efflux family protein	GO:0006855,GO:0015238,GO:0015297,GO:0016020,GO:0055085	drug transmembrane transport|drug transmembrane transporter activity|antiporter activity|membrane|transmembrane transport
Medtr4g048460	17.6014	34.4184	0.784465	43.875	5.45533	0.820724	Up	17178708-17183882	sesquiterpene synthase	GO:0008152,GO:0010333,GO:0016829	metabolic process|terpene synthase activity|lyase activity	path:ko00909	Sesquiterpenoid and triterpenoid biosynthesis
Medtr4g051515	204.255	405.372	3.13786	129.187	7.01332	0.0626845	Up	18426005-18427533	E3 ubiquitin-protein ligase PUB23-like protein	GO:0000151,GO:0004842,GO:0005488,GO:0016567	ubiquitin ligase complex|ubiquitin-protein transferase activity|binding|protein ubiquitination
Medtr4g051622	1995.87	3961.94	29.8097	132.908	7.05428	0.485918	Up	18587692-18590512	pyridine nucleotide-disulfide oxidoreductase family protein	GO:0055114	oxidation-reduction process
Medtr4g052460	630.955	1174.05	87.86	13.3627	3.74014	0.841639	Up	18992755-18994185	F-box plant-like protein
Medtr4g056520	80.7018	7.64853	153.755	0.0497449	-4.32931	0.502453	Down	20739706-20745037	retinoid-inducible serine carboxypeptidase	GO:0004185,GO:0006508	serine-type carboxypeptidase activity|proteolysis
Medtr4g057470	24.5635	1.27475	47.8523	0.0266393	-5.2303	0.791445	Down	21009541-21011253	DUF1635 family protein
Medtr4g057635	367.718	698.566	36.8698	18.9468	4.24388	0.496528	Up	21173419-21175385	myb transcription factor	GO:0003677,GO:0003682	DNA binding|chromatin binding
Medtr4g057795	126.152	246.028	6.27572	39.2031	5.2929	0.20881	Up	21290209-21294134	ABC transporter family protein	GO:0000166,GO:0005524,GO:0016887,GO:0017111	nucleotide binding|ATP binding|ATPase activity|nucleoside-triphosphatase activity
Medtr4g057960	102.078	196.312	7.84465	25.025	4.6453	0.346942	Up	21445087-21450472	P-loop nucleoside triphosphate hydrolase sDownerfamily protein
Medtr4g058760	376.543	713.863	39.2232	18.2	4.18587	0.519389	Up	21641458-21645921	glycosyltransferase family 2 protein
Medtr4g059390	480.681	882.13	79.2309	11.1337	3.47686	0.868006	Up	21792577-21794446	major intrinsic protein (MIP) family transporter	GO:0005215,GO:0006810,GO:0016020	transporter activity|transport|membrane
Medtr4g059730	971.608	1923.61	19.6116	98.085	6.61596	0.244787	Up	22039486-22040644	glutathione S-transferase%2C amine-terminal domain protein	GO:0005515	protein binding	path:ko00480,path:ko00980,path:ko00982	Glutathione metabolism|Metabolism of xenobiotics by cytochrome P450|Drug metabolism - cytochrome P450
Medtr4g060430	350.312	638.652	61.9727	10.3054	3.36533	0.847457	Up	22204575-22205559	pyridoxal-binding domain pyridoxal-dependent decarboxylase			path:ko00330	Arginine and proline metabolism
Medtr4g061650	127.623	253.676	1.56893	161.688	7.33706	0.062303	Up	22807103-22807591	hypothetical protein
Medtr4g062330	401.057	780.15	21.965	35.5179	5.15047	0.286883	Up	23127920-23130063	exocyst subunit exo70 family protein			path:ko04910	Insulin signaling pathway
Medtr4g062470	113.747	20.3961	207.099	0.0984848	-3.34395	0.811076	Down	23213885-23215098	disease resistance-responsive%2C dirigent domain protein
Medtr4g062520	146.94	11.4728	282.407	0.040625	-4.62149	0.346688	Down	23238019-23239174	disease resistance-responsive%2C dirigent domain protein
Medtr4g063630	236.516	40.7922	432.24	0.0943739	-3.40547	0.77103	Down	23547209-23548352	pathogenesis-related thaumatin family protein
Medtr4g063720	1149.09	2204.05	94.1357	23.4135	4.54927	0.786479	Up	23595143-23598113	heat shock cognate 70 kDa protein			path:ko03040,path:ko04010,path:ko04141,path:ko04144,path:ko04612,path:ko04915	Spliceosome|MAPK signaling pathway|Protein processing in endoplasmic reticulum|Endocytosis|Antigen processing and presentation|Estrogen signaling pathway
Medtr4g063895	56.9227	108.354	5.49125	19.7321	4.30248	0.57531	Up	23782400-23784503	ENTH/VHS family protein			path:ko04144	Endocytosis
Medtr4g063975	128.652	10.198	247.106	0.0412698	-4.59877	0.357231	Down	23856595-23859315	expansin A10	GO:0005576,GO:0009664	extracellular region|plant-type cell wall organization
Medtr4g064887	224.014	444.889	3.13786	141.781	7.14752	0.727634	Up	24239094-24242368	NAD(P)-binding rossmann-fold protein	GO:0000166,GO:0008152,GO:0016491	nucleotide binding|metabolic process|oxidoreductase activity	path:ko00960	Tropane, piperidine and pyridine alkaloid biosynthesis
Medtr4g065047	116.493	224.357	8.62911	26	4.70044	0.32225	Up	24406330-24406734	hypothetical protein
Medtr4g065107	640.711	1188.07	93.3513	12.7269	3.66981	0.873349	Up	24476301-24477921	hypothetical protein
Medtr4g065850	56.3834	7.64853	105.118	0.0727612	-3.78069	0.807844	Down	24780996-24782422	LRR receptor-like kinase family protein
Medtr4g065990	125.809	7.64853	243.968	0.0313505	-4.99537	0.284644	Down	24860212-24860842	core histone H2A/H2B/H3/H4	GO:0000786,GO:0003677,GO:0006334,GO:0046982	nucleosome|DNA binding|nucleosome assembly|protein heterodimerization activity
Medtr4g066210	27.9465	53.5397	2.35339	22.75	4.50779	0.79056	Up	24984112-24988288	cyanogenic beta-glucosidase%2C putative	GO:0003824,GO:0004553,GO:0005975	catalytic activity|hydrolase activity, hydrolyzing O-glycosyl compounds|carbohydrate metabolic process	path:ko00460,path:ko00500,path:ko00940	Cyanoamino acid metabolism|Starch and sucrose metabolism|Phenylpropanoid biosynthesis
Medtr4g066590	948.271	1816.53	80.0154	22.7022	4.50476	0.708987	Up	25167113-25169600	glycoside hydrolase family 1 protein	GO:0003824,GO:0004553,GO:0005975	catalytic activity|hydrolase activity, hydrolyzing O-glycosyl compounds|carbohydrate metabolic process	path:ko00460,path:ko00500,path:ko00940	Cyanoamino acid metabolism|Starch and sucrose metabolism|Phenylpropanoid biosynthesis
Medtr4g066630	273.239	521.375	25.1029	20.7695	4.3764	0.536372	Up	25178813-25181339	glycoside hydrolase family 1 protein	GO:0003824,GO:0004553,GO:0005975	catalytic activity|hydrolase activity, hydrolyzing O-glycosyl compounds|carbohydrate metabolic process	path:ko00460,path:ko00500,path:ko00940	Cyanoamino acid metabolism|Starch and sucrose metabolism|Phenylpropanoid biosynthesis
Medtr4g067040	971.903	1870.07	73.7397	25.3604	4.6645	0.603954	Up	25251631-25254180	glycoside hydrolase family 1 protein	GO:0003824,GO:0004553,GO:0005975	catalytic activity|hydrolase activity, hydrolyzing O-glycosyl compounds|carbohydrate metabolic process	path:ko00460,path:ko00500,path:ko00940	Cyanoamino acid metabolism|Starch and sucrose metabolism|Phenylpropanoid biosynthesis
Medtr4g067320	19.5136	38.2426	0.784465	48.75	5.60733	0.727634	Up	25413348-25416062	salt tolerance-like protein	GO:0005622,GO:0008270	intracellular|zinc ion binding
Medtr4g068457	84.8693	161.894	7.84465	20.6375	4.3672	0.454451	Up	25702268-25703784	transducin/WD40 repeat protein	GO:0005515	protein binding
Medtr4g068520	260.197	39.5174	480.877	0.0821778	-3.60511	0.694491	Down	25738963-25741682	cold acclimation protein WCOR413
Medtr4g068850	42.8514	84.1338	1.56893	53.625	5.74483	0.355874	Up	25841376-25842009	DUF4228 domain protein
Medtr4g069040	83.5455	10.198	156.893	0.065	-3.94342	0.630199	Down	25928861-25930414	dehydration-responsive RD22-like protein
Medtr4g069220	217.199	28.0446	406.353	0.0690154	-3.85694	0.574099	Down	26018774-26019491	Lipid transfer protein	GO:0006869	lipid transport
Medtr4g069520	100.902	2.54951	199.254	0.0127953	-6.28824	0.155609	Down	26161660-26164540	BURP domain protein
Medtr4g069550	266.571	31.8689	501.273	0.0635759	-3.97538	0.548802	Down	26179433-26182803	BURP domain protein
Medtr4g069570	213.963	35.6931	392.232	0.091	-3.45799	0.736527	Down	26191731-26193092	BURP domain protein
Medtr4g069680	246.273	24.2203	468.325	0.0517169	-4.27322	0.441633	Down	26207875-26208851	dehydration-responsive RD22-like protein
Medtr4g070590	124.436	237.104	11.767	20.15	4.33271	0.406444	Up	26583027-26584199	DUF241 domain protein
Medtr4g071120	191.017	346.733	35.3009	9.82222	3.29605	0.802438	Up	26797900-26798737	hypothetical protein
Medtr4g071900	105.265	8.92328	201.607	0.0442607	-4.49783	0.657783	Down	27275859-27282765	ATP-binding microtubule motor family protein	GO:0003777,GO:0005524,GO:0005875,GO:0007018	microtubule motor activity|ATP binding|microtubule associated complex|microtubule-based movement
Medtr4g072980	190.576	360.756	20.3961	17.6875	4.14466	0.456353	Up	27600345-27600874	SAUR-like auxin-responsive family protein			path:ko04075	Plant hormone signal transduction
Medtr4g073040	222.052	434.691	9.41357	46.1771	5.52911	0.173824	Up	27630362-27631603	heavy metal transport/detoxification sDownerfamily protein	GO:0030001,GO:0046872	metal ion transport|metal ion binding
Medtr4g073530	191.949	355.657	28.2407	12.5938	3.65464	0.818399	Up	27877517-27879029	senescence/dehydration-associated-like protein			path:ko04144	Endocytosis
Medtr4g073770	84.9183	15.2971	154.54	0.0989848	-3.33665	0.869083	Down	28003374-28007657	auxin influx transporter			path:ko04075	Plant hormone signal transduction
Medtr4g074980	316.777	623.355	10.198	61.125	5.93369	0.228786	Up	28586516-28587712	lignin-forming anionic peroxidase	GO:0004601,GO:0006979,GO:0020037,GO:0055114	peroxidase activity|response to oxidative stress|heme binding|oxidation-reduction process	path:ko00940	Phenylpropanoid biosynthesis
Medtr4g074990	107.128	210.335	3.92232	53.625	5.74483	0.169635	Up	28591604-28592883	lignin-forming anionic peroxidase	GO:0004601,GO:0006979,GO:0020037,GO:0055114	peroxidase activity|response to oxidative stress|heme binding|oxidation-reduction process	path:ko00940	Phenylpropanoid biosynthesis
Medtr4g075790	107.079	203.961	10.198	20	4.32193	0.428341	Up	29007820-29009753	expansin A1	GO:0005576,GO:0019953	extracellular region|sexual reproduction
Medtr4g076200	91.6353	1.27475	181.996	0.00700431	-7.15754	0.124733	Down	29176213-29178449	ubiquitin-conjugating enzyme E2	GO:0016881	acid-amino acid ligase activity	path:ko04120	Ubiquitin mediated proteolysis
Medtr4g077590	211.56	19.1213	403.999	0.0473301	-4.4011	0.397782	Down	29702473-29705399	hypothetical protein
Medtr4g077777	59.5212	109.629	9.41357	11.6458	3.54174	0.847457	Up	29830703-29831531	hypothetical protein
Medtr4g077930	70.847	133.849	7.84465	17.0625	4.09276	0.579463	Up	29933482-29939573	ABC transporter B family protein	GO:0000166,GO:0005524,GO:0006810,GO:0016021,GO:0016887,GO:0017111,GO:0042626,GO:0055085	nucleotide binding|ATP binding|transport|integral component of membrane|ATPase activity|nucleoside-triphosphatase activity|ATPase activity, coDownled to transmembrane movement of substances|transmembrane transport	path:ko02010,path:ko04976	ABC transporters|Bile secretion
Medtr4g078565	105.609	12.7475	198.47	0.0642292	-3.96063	0.824109	Down	30359735-30365049	targeting protein for Xklp2 protein
Medtr4g079160	128.946	7.64853	250.244	0.0305643	-5.03201	0.273557	Down	30569730-30571434	orcinol O-methyltransferase	GO:0008168	methyltransferase activity
Medtr4g079500	95.7047	10.198	181.211	0.0562771	-4.15131	0.519389	Down	30729105-30732034	bZIP family transcription factor	GO:0003700,GO:0006355,GO:0043565	transcription factor activity, sequence-specific DNA binding|regulation of transcription, DNA-templated|sequence-specific DNA binding
Medtr4g079720	95.2634	177.191	13.3359	13.2868	3.73192	0.647617	Up	30849618-30856396	hypothetical protein
Medtr4g080050	142.086	22.9456	261.227	0.0878378	-3.50901	0.71647	Down	31005451-31009804	DUF688 family protein
Medtr4g081120	35.546	1.27475	69.8173	0.0182584	-5.77529	0.508073	Down	31402154-31403275	ribosomal protein S13P/S18e	GO:0003676,GO:0003723,GO:0003735,GO:0005622,GO:0005840,GO:0006412	nucleic acid binding|RNA binding|structural constituent of ribosome|intracellular|ribosome|translation	path:ko03010	Ribosome
Medtr4g081380	569.031	1109.04	29.0252	38.2095	5.25586	0.603688	Up	31542781-31545343	thioredoxin
Medtr4g081560	104.824	12.7475	196.901	0.064741	-3.94918	0.574099	Down	31654882-31656876	DUF538 family protein
Medtr4g081870	74.4751	146.597	2.35339	62.2917	5.96097	0.192482	Up	31871462-31873646	NAC transcription factor-like protein	GO:0003677,GO:0006355	DNA binding|regulation of transcription, DNA-templated
Medtr4g082970	78.2994	154.245	2.35339	65.5417	6.03434	0.179617	Up	32258560-32260346	NADP-dependent alkenal double bond reductase	GO:0000166,GO:0016491,GO:0016747	nucleotide binding|oxidoreductase activity|transferase activity, transferring acyl groDowns other than amino-acyl groDowns
Medtr4g083540	123.308	233.28	13.3359	17.4926	4.12868	0.470637	Up	32582182-32583574	SBP (S-ribonuclease-binding protein) family protein	GO:0005515,GO:0008270	protein binding|zinc ion binding
Medtr4g083660	196.999	390.075	3.92232	99.45	6.6359	0.0798165	Up	32522029-32524282	polygalacturonase	GO:0004650,GO:0005975	polygalacturonase activity|carbohydrate metabolic process	path:ko00040,path:ko00500	Pentose and glucuronate interconversions|Starch and sucrose metabolism
Medtr4g084250	161.894	293.194	30.5941	9.58333	3.26053	0.815481	Up	32830492-32832413	calcyclin-binding protein			path:ko04310	Wnt signaling pathway
Medtr4g085060	192.929	381.152	4.70679	80.9792	6.33948	0.0988716	Up	33245511-33246212	hypothetical protein
Medtr4g085570	87.762	7.64853	167.875	0.0455607	-4.45606	0.455469	Down	33440987-33445841	filament-plant-like protein%2C putative
Medtr4g087110	457.931	871.932	43.93	19.8482	4.31094	0.519389	Up	34130426-34133764	senescence-associated nodulin	GO:0005506,GO:0016491,GO:0016706,GO:0055114	iron ion binding|oxidoreductase activity|oxidoreductase activity, acting on paired donors, with incorporation or reduction of molecular oxygen, 2-oxoglutarate as one donor, and incorporation of one atom each of oxygen into both donors|oxidation-reduction process
Medtr4g087780	50.1567	3.82426	96.4891	0.0396341	-4.65711	0.574099	Down	34531408-34535979	hypothetical protein
Medtr4g088200	954.35	1801.23	107.472	16.76	4.06695	0.865302	Up	34783847-34785208	isoflavone-7-O-methyltransferase	GO:0008168	methyltransferase activity	path:ko00943	Isoflavonoid biosynthesis
Medtr4g088225	201.853	398.998	4.70679	84.7708	6.4055	0.0965135	Up	34817027-34820167	cellulose synthase-like protein D3
Medtr4g088355	219.013	437.241	0.784465	557.375	9.1225	0.0223405	Up	34970644-34972263	FAD-binding berberine family protein	GO:0003824,GO:0008762,GO:0016614,GO:0050660,GO:0055114	catalytic activity|UDP-N-acetylmuramate dehydrogenase activity|oxidoreductase activity, acting on CH-OH groDown of donors|flavin adenine dinucleotide binding|oxidation-reduction process
Medtr4g088375	66.2873	10.198	122.376	0.0833333	-3.58496	0.832611	Down	34983006-34993442	homeobox domain protein	GO:0003677,GO:0003700,GO:0006355,GO:0043565	DNA binding|transcription factor activity, sequence-specific DNA binding|regulation of transcription, DNA-templated|sequence-specific DNA binding
Medtr4g088400	38.0465	71.3863	4.70679	15.1667	3.92283	0.847457	Up	35019222-35027135	cytochrome P450 family protein	GO:0005506,GO:0009055,GO:0016705,GO:0020037,GO:0055114	iron ion binding|electron carrier activity|oxidoreductase activity, acting on paired donors, with incorporation or reduction of molecular oxygen|heme binding|oxidation-reduction process
Medtr4g088475	3764.6	7509.58	19.6116	382.915	8.58088	0.800572	Up	35097471-35098496	17.6 kDa class I heat shock protein			path:ko04141	Protein processing in endoplasmic reticulum
Medtr4g088490	4078.97	8146.96	10.9825	741.812	9.53491	0.750515	Up	35106257-35107473	17.6 kDa class I heat shock protein			path:ko04141	Protein processing in endoplasmic reticulum
Medtr4g088495	259.217	483.132	35.3009	13.6861	3.77464	0.61621	Up	35108618-35112345	polyubiquitin 3	GO:0005515	protein binding	path:ko03320	PPAR signaling pathway
Medtr4g088735	823.099	86.6833	1559.52	0.0555835	-4.1692	0.76612	Down	35325086-35327598	pollen Ole e I family allergens	GO:0005199	structural constituent of cell wall
Medtr4g089020	108.305	200.137	16.4738	12.1488	3.60274	0.682775	Up	35641126-35643058	cytochrome P450 family 71 protein	GO:0005506,GO:0009055,GO:0016705,GO:0020037,GO:0055114	iron ion binding|electron carrier activity|oxidoreductase activity, acting on paired donors, with incorporation or reduction of molecular oxygen|heme binding|oxidation-reduction process
Medtr4g089100	78.2013	141.498	14.9048	9.49342	3.24693	0.899541	Up	35725376-35730302	fiber protein Fb34
Medtr4g090520	359.383	655.224	63.5416	10.3117	3.36621	0.847457	Up	35891070-35892107	Novel GRP family
Medtr4g090580	1058.93	2077.85	40.0077	51.9363	5.69867	0.432245	Up	35914965-35919171	NAD(P)H dehydrogenase B2	GO:0055114	oxidation-reduction process
Medtr4g091200	366.247	731.709	0.784465	932.75	9.86535	0.0202701	Up	36107336-36109152	FAD-binding berberine family protein	GO:0003824,GO:0016614,GO:0050660,GO:0055114	catalytic activity|oxidoreductase activity, acting on CH-OH groDown of donors|flavin adenine dinucleotide binding|oxidation-reduction process
Medtr4g091240	89.9192	165.718	14.1204	11.7361	3.55288	0.727634	Up	36124694-36129496	NAD(P)H dehydrogenase B2	GO:0005509,GO:0055114	calcium ion binding|oxidation-reduction process
Medtr4g091590	1843.64	3680.22	7.06018	521.264	9.02587	0.214229	Up	36296453-36296932	17.6 kDa class I heat shock protein			path:ko04141	Protein processing in endoplasmic reticulum
Medtr4g092040	61.0411	113.453	8.62911	13.1477	3.71674	0.762332	Up	36526140-36532038	FYVE zinc finger protein	GO:0005515,GO:0046872	protein binding|metal ion binding
Medtr4g092140	38.9291	2.54951	75.3086	0.0338542	-4.88452	0.632544	Down	36576764-36582702	kinesin motor catalytic domain protein	GO:0003777,GO:0005524,GO:0005875,GO:0007018	microtubule motor activity|ATP binding|microtubule associated complex|microtubule-based movement
Medtr4g093080	404.391	805.645	3.13786	256.75	8.00422	0.0462388	Up	36940373-36943217	receptor lectin kinase	GO:0004672,GO:0004674,GO:0004713,GO:0005524,GO:0006468,GO:0016772	protein kinase activity|protein serine/threonine kinase activity|protein tyrosine kinase activity|ATP binding|protein phosphorylation|transferase activity, transferring phosphorus-containing groDowns
Medtr4g093140	386.545	769.952	3.13786	245.375	7.93884	0.0462388	Up	36958288-36961550	concanavalin A-like lectin kinase family protein%2C putative	GO:0004672,GO:0004674,GO:0004713,GO:0005524,GO:0006468,GO:0016772	protein kinase activity|protein serine/threonine kinase activity|protein tyrosine kinase activity|ATP binding|protein phosphorylation|transferase activity, transferring phosphorus-containing groDowns
Medtr4g093600	194.89	360.756	29.0252	12.4291	3.63564	0.645514	Up	37115889-37117993	isochorismatase hydrolase family protein	GO:0003824,GO:0008152	catalytic activity|metabolic process
Medtr4g094050	59.129	109.629	8.62911	12.7045	3.66727	0.795437	Up	37326713-37333447	white-brown-complex ABC transporter family protein	GO:0000166,GO:0005524,GO:0016887,GO:0017111	nucleotide binding|ATP binding|ATPase activity|nucleoside-triphosphatase activity
Medtr4g094302	40.0567	77.76	2.35339	33.0417	5.04621	0.498154	Up	37671153-37672443	NAC transcription factor-like protein	GO:0003677,GO:0006355	DNA binding|regulation of transcription, DNA-templated
Medtr4g094515	173.661	333.986	13.3359	25.0441	4.6464	0.31822	Up	38124942-38130679	FAD-binding berberine family protein	GO:0003824,GO:0016614,GO:0050660,GO:0055114	catalytic activity|oxidoreductase activity, acting on CH-OH groDown of donors|flavin adenine dinucleotide binding|oxidation-reduction process
Medtr4g094518	149.833	30.5941	269.071	0.113703	-3.13666	0.88875	Down	38144948-38147082	FAD-binding berberine family protein	GO:0003824,GO:0016614,GO:0050660,GO:0055114	catalytic activity|oxidoreductase activity, acting on CH-OH groDown of donors|flavin adenine dinucleotide binding|oxidation-reduction process
Medtr4g094560	185.33	331.436	39.2232	8.45	3.07895	0.90426	Up	38236621-38240039	stress Down-regulated Nod 19 protein
Medtr4g094588	466.315	911.45	21.1805	43.0324	5.42735	0.254966	Up	38300667-38302922	WRKY family transcription factor	GO:0003700,GO:0006355,GO:0043565	transcription factor activity, sequence-specific DNA binding|regulation of transcription, DNA-templated|sequence-specific DNA binding
Medtr4g094828	44.6654	3.82426	85.5066	0.0447248	-4.48278	0.661204	Down	39074626-39076429	HXXXD-type acyl-transferase family protein
Medtr4g095050	608.009	1209.74	6.27572	192.766	7.5907	0.0853226	Up	39583537-39587364	cytochrome P450 family protein	GO:0005506,GO:0009055,GO:0016705,GO:0020037,GO:0055114	iron ion binding|electron carrier activity|oxidoreductase activity, acting on paired donors, with incorporation or reduction of molecular oxygen|heme binding|oxidation-reduction process	path:ko00943	Isoflavonoid biosynthesis
Medtr4g097220	21.4257	42.0669	0.784465	53.625	5.74483	0.657783	Up	40060326-40063713	DUF4228 domain protein
Medtr4g097540	48.1955	95.6066	0.784465	121.875	6.92926	0.207414	Up	40206878-40208967	1-aminocyclopropane-1-carboxylate synthase	GO:0003824,GO:0009058,GO:0016847,GO:0030170,GO:0042218	catalytic activity|biosynthetic process|1-aminocyclopropane-1-carboxylate synthase activity|pyridoxal phosphate binding|1-aminocyclopropane-1-carboxylate biosynthetic process	path:ko00270	Cysteine and methionine metabolism
Medtr4g098860	55.5989	109.629	1.56893	69.875	6.1267	0.235878	Up	40782918-40789028	tetraspanin family protein
Medtr4g098930	932.385	1862.42	2.35339	791.375	9.62822	0.0538241	Up	40866852-40868963	expansin-B1-like protein	GO:0005576	extracellular region
Medtr4g099100	37.9975	75.2105	0.784465	95.875	6.58308	0.303803	Up	41027757-41033026	poly(U)-specific endoribonuclease-B-like protein
Medtr4g100590	178.172	2.54951	353.794	0.00720621	-7.11654	0.247426	Down	41480458-41485220	2OG-Fe(II) oxygenase family oxidoreductase	GO:0005506,GO:0016491,GO:0016706,GO:0055114	iron ion binding|oxidoreductase activity|oxidoreductase activity, acting on paired donors, with incorporation or reduction of molecular oxygen, 2-oxoglutarate as one donor, and incorporation of one atom each of oxygen into both donors|oxidation-reduction process
Medtr4g100600	217.738	16.5718	418.904	0.0395599	-4.65982	0.332614	Down	41489565-41493292	2OG-Fe(II) oxygenase family oxidoreductase	GO:0005506,GO:0016491,GO:0016706,GO:0055114	iron ion binding|oxidoreductase activity|oxidoreductase activity, acting on paired donors, with incorporation or reduction of molecular oxygen, 2-oxoglutarate as one donor, and incorporation of one atom each of oxygen into both donors|oxidation-reduction process
Medtr4g101310	158.952	2.54951	315.355	0.00808458	-6.95061	0.0853226	Down	41841657-41842329	protease inhibitor/seed storage/LTP family protein	GO:0006869	lipid transport
Medtr4g101330	635.809	50.9902	1220.63	0.0417738	-4.58126	0.536698	Down	41846675-41847596	Lipid transfer protein	GO:0006869	lipid transport
Medtr4g102460	1745.24	3452.04	38.4388	89.8061	6.48874	0.518168	Up	42468799-42470812	hypothetical protein
Medtr4g102790	114.875	3.82426	225.926	0.0169271	-5.88452	0.173824	Down	42601807-42605026	GRAS family transcription factor
Medtr4g103340	544.713	1088.64	0.784465	1387.75	10.4385	0.0204808	Up	42696403-42697936	60S ribosomal protein L37a-2	GO:0003735,GO:0005622,GO:0005840,GO:0006412	structural constituent of ribosome|intracellular|ribosome|translation	path:ko03010	Ribosome
Medtr4g103650	559.617	1109.04	10.198	108.75	6.76487	0.126308	Up	42846599-42847009	EF hand calcium-binding family protein	GO:0005509	calcium ion binding	path:ko04626	Plant-pathogen interaction
Medtr4g103830	65.3557	123.651	7.06018	17.5139	4.13043	0.591348	Up	42961284-42966289	carbamoylphosphate synthase small subunit	GO:0006543,GO:0070409	glutamine catabolic process|carbamoyl phosphate biosynthetic process	path:ko00240,path:ko00250	Pyrimidine metabolism|Alanine, aspartate and glutamate metabolism
Medtr4g104320	141.645	26.7699	256.52	0.104358	-3.26039	0.835127	Down	43130399-43132759	pectate lyase family protein			path:ko00040	Pentose and glucuronate interconversions
Medtr4g105080	67.7091	133.849	1.56893	85.3125	6.41469	0.171907	Up	43531554-43534596	oxidoreductase/ferric-chelate reductase	GO:0016020,GO:0016491,GO:0055114	membrane|oxidoreductase activity|oxidation-reduction process
Medtr4g105630	285.594	546.87	24.3184	22.4879	4.49108	0.818399	Up	43855439-43858759	plastid phosphate translocator	GO:0005215,GO:0006810,GO:0016021	transporter activity|transport|integral component of membrane
Medtr4g106660	53.3926	6.37377	100.411	0.0634766	-3.97763	0.751335	Down	44015304-44020672	RNA-dependent RNA polymerase family protein	GO:0003676	nucleic acid binding
Medtr4g106790	42.4591	84.1338	0.784465	107.25	6.74483	0.254652	Up	44080648-44082342	DUF4228 domain protein
Medtr4g106800	67.9542	124.926	10.9825	11.375	3.50779	0.820724	Up	44085000-44086910	GATA type zinc finger transcription factor family protein	GO:0008270	zinc ion binding
Medtr4g107270	159.148	293.194	25.1029	11.6797	3.54593	0.682071	Up	44313828-44314617	hypothetical protein
Medtr4g107280	20.1509	39.5174	0.784465	50.375	5.65464	0.709107	Up	44317933-44321084	ribosomal protein S6 kinase	GO:0004672,GO:0004674,GO:0004713,GO:0005524,GO:0006468,GO:0016772	protein kinase activity|protein serine/threonine kinase activity|protein tyrosine kinase activity|ATP binding|protein phosphorylation|transferase activity, transferring phosphorus-containing groDowns	path:ko04012,path:ko04066,path:ko04150,path:ko04151,path:ko04152,path:ko04350,path:ko04666,path:ko04910	ErbB signaling pathway|HIF-1 signaling pathway|mTOR signaling pathway|PI3K-Akt signaling pathway|AMPK signaling pathway|TGF-beta signaling pathway|Fc gamma R-mediated phagocytosis|Insulin signaling pathway
Medtr4g107630	267.895	40.7922	494.997	0.0824089	-3.60106	0.696517	Down	44583772-44586598	integral membrane HPP family protein
Medtr4g108080	16.3267	31.8689	0.784465	40.625	5.3443	0.887743	Up	44796516-44801289	ubiquitin-conjugating enzyme	GO:0016881	acid-amino acid ligase activity	path:ko04120	Ubiquitin mediated proteolysis
Medtr4g108100	77.1717	7.64853	146.695	0.052139	-4.26149	0.542012	Down	44804892-44807782	hypothetical protein
Medtr4g109170	460.922	842.613	79.2309	10.6349	3.41073	0.888505	Up	45295705-45299578	LRR receptor-like kinase family protein	GO:0004672,GO:0004674,GO:0004713,GO:0005524,GO:0006468,GO:0016772	protein kinase activity|protein serine/threonine kinase activity|protein tyrosine kinase activity|ATP binding|protein phosphorylation|transferase activity, transferring phosphorus-containing groDowns
Medtr4g109450	2344.13	4567.45	120.808	37.8076	5.24061	0.662099	Up	45465442-45469308	ATP-dependent chaperone ClpB	GO:0000166,GO:0005524,GO:0017111	nucleotide binding|ATP binding|nucleoside-triphosphatase activity
Medtr4g112035	43.3417	5.09902	81.5843	0.0625	-4	0.83073	Down	46356557-46359609	DUF936 family protein
Medtr4g112080	21.4257	42.0669	0.784465	53.625	5.74483	0.657783	Up	46159496-46164717	phosphopantothenate-cysteine ligase-like protein			path:ko00770	Pantothenate and CoA biosynthesis
Medtr4g114080	163.316	325.062	1.56893	207.188	7.69479	0.0462388	Up	46952496-46953523	lactoylglutathione lyase/glyoxalase I family protein
Medtr4g114210	263.776	45.8912	481.661	0.0952769	-3.39173	0.791445	Down	47048124-47050276	class III peroxidase	GO:0004601,GO:0006979,GO:0020037,GO:0055114	peroxidase activity|response to oxidative stress|heme binding|oxidation-reduction process	path:ko00940	Phenylpropanoid biosynthesis
Medtr4g115300	153.608	297.018	10.198	29.125	4.86419	0.276159	Up	47600458-47602298	cinnamyl alcohol dehydrogenase-like protein	GO:0000166,GO:0008270,GO:0016491,GO:0016747,GO:0055114	nucleotide binding|zinc ion binding|oxidoreductase activity|transferase activity, transferring acyl groDowns other than amino-acyl groDowns|oxidation-reduction process	path:ko00940	Phenylpropanoid biosynthesis
Medtr4g115330	124.975	235.83	14.1204	16.7014	4.0619	0.676668	Up	47613234-47617371	raffinose synthase or seed inhibition protein	GO:0003824	catalytic activity	path:ko00052	Galactose metabolism
Medtr4g115350	41.7727	5.09902	78.4465	0.065	-3.94342	0.85822	Down	47634221-47641746	CCR4-NOT transcription complex subunit-like protein	GO:0005515	protein binding	path:ko03018	RNA degradation
Medtr4g115360	189.546	2.54951	376.543	0.00677083	-7.20645	0.241859	Down	47644558-47647810	Lipid transfer protein	GO:0006869	lipid transport
Medtr4g115690	468.472	916.549	20.3961	44.9375	5.48985	0.246922	Up	47810138-47811531	hypothetical protein	GO:0005488	binding
Medtr4g115740	55.1086	107.079	3.13786	34.125	5.09276	0.632544	Up	47826490-47829843	transmembrane protein%2C putative
Medtr4g116870	162.776	20.3961	305.157	0.066838	-3.90319	0.551552	Down	48392492-48398560	DNA replication licensing factor MCM4	GO:0003677,GO:0003678,GO:0005524,GO:0005634,GO:0006260,GO:0006270,GO:0042555	DNA binding|DNA helicase activity|ATP binding|nucleus|DNA replication|DNA replication initiation|MCM complex	path:ko03030,path:ko04110,path:ko04111,path:ko04113	DNA replication|Cell cycle|Cell cycle - yeast|Meiosis - yeast
Medtr4g116920	141.302	277.897	4.70679	59.0417	5.88366	0.13796	Up	48423529-48424872	glycoside hydrolase family 18 protein	GO:0003824,GO:0004568,GO:0005975,GO:0006032	catalytic activity|chitinase activity|carbohydrate metabolic process|chitin catabolic process	path:ko00520	Amino sugar and nucleotide sugar metabolism
Medtr4g117880	270.199	54.8145	485.584	0.112884	-3.14709	0.911162	Down	48904430-48909286	1-aminocyclopropane-1-carboxylate oxidase-like protein	GO:0016491,GO:0016706,GO:0055114	oxidoreductase activity|oxidoreductase activity, acting on paired donors, with incorporation or reduction of molecular oxygen, 2-oxoglutarate as one donor, and incorporation of one atom each of oxygen into both donors|oxidation-reduction process
Medtr4g118470	594.526	1170.22	18.8271	62.1562	5.95783	0.221522	Up	49067880-49068993	transmembrane protein%2C putative
Medtr4g118480	714.255	1407.33	21.1805	66.4444	6.05408	0.24558	Up	49075128-49076155	transmembrane protein%2C putative
Medtr4g118845	123.749	15.2971	232.202	0.0658784	-3.92405	0.562327	Down	49253207-49260120	chromatin remodeling factor%2C putative	GO:0003676,GO:0003677,GO:0003682,GO:0004386,GO:0005524,GO:0031491,GO:0043044	nucleic acid binding|DNA binding|chromatin binding|helicase activity|ATP binding|nucleosome binding|ATP-dependent chromatin remodeling
Medtr4g119100	29.2703	1.27475	57.2659	0.0222603	-5.48938	0.651328	Down	49322179-49328889	acyl-CoA-binding domain protein	GO:0005515	protein binding
Medtr4g119770	23.3378	45.8912	0.784465	58.5	5.87036	0.596932	Up	49614937-49619872	substrate carrier family protein	GO:0055085	transmembrane transport
Medtr4g120410	100.51	196.312	4.70679	41.7083	5.38226	0.217395	Up	49916027-49918669	catalytic/protein phosphatase type 2C	GO:0003824	catalytic activity
Medtr4g122740	81.7314	161.894	1.56893	103.188	6.68912	0.12514	Up	50631730-50632402	plant invertase/pectin methylesterase inhibitor	GO:0004857,GO:0030599	enzyme inhibitor activity|pectinesterase activity
Medtr4g123040	175.818	349.283	2.35339	148.417	7.21351	0.0566157	Up	50776703-50778712	myb transcription factor	GO:0003677,GO:0003682	DNA binding|chromatin binding
Medtr4g124040	709.744	1381.83	37.6543	36.6979	5.19763	0.698464	Up	51195926-51203133	ABC transporter B family protein	GO:0000166,GO:0005524,GO:0006810,GO:0016021,GO:0016887,GO:0017111,GO:0042626,GO:0055085	nucleotide binding|ATP binding|transport|integral component of membrane|ATPase activity|nucleoside-triphosphatase activity|ATPase activity, coDownled to transmembrane movement of substances|transmembrane transport	path:ko02010,path:ko04976	ABC transporters|Bile secretion
Medtr4g124320	24.9558	1.27475	48.6368	0.0262097	-5.25376	0.774467	Down	51341085-51346077	pectinacetylesterase family protein
Medtr4g125370	45.6951	5.09902	86.2911	0.0590909	-4.08092	0.774467	Down	51981895-51982910	membrane lipoprotein%2C putative
Medtr4g125470	57.3149	108.354	6.27572	17.2656	4.10983	0.633721	Up	52029088-52033535	12-oxophytodienoate reductase-like protein	GO:0003824	catalytic activity	path:ko00592	alpha-Linolenic acid metabolism
Medtr4g126900	48.1955	95.6066	0.784465	121.875	6.92926	0.207414	Up	52622831-52624441	homeobox associated leucine zipper protein	GO:0003677,GO:0003700,GO:0005634,GO:0006355,GO:0043565	DNA binding|transcription factor activity, sequence-specific DNA binding|nucleus|regulation of transcription, DNA-templated|sequence-specific DNA binding
Medtr4g127950	49.3722	3.82426	94.9202	0.0402893	-4.63346	0.586663	Down	53246018-53250236	replication protein A 32 kDa subunit-like protein			path:ko03030,path:ko03420,path:ko03430,path:ko03440,path:ko03460	DNA replication|Nucleotide excision repair|Mismatch repair|Homologous recombination|Fanconi anemia pathway
Medtr4g128310	131.937	243.478	20.3961	11.9375	3.57743	0.669733	Up	53424747-53426469	galactosyltransferase family protein
Medtr4g128410	701.164	1306.62	95.7047	13.6527	3.77111	0.859972	Up	53492188-53493399	xyloglucan endotransglucosylase/hydrolase family protein	GO:0004553,GO:0005975	hydrolase activity, hydrolyzing O-glycosyl compounds|carbohydrate metabolic process
Medtr4g129470	55.9421	1.27475	110.61	0.0115248	-6.43911	0.265674	Down	53927634-53932514	E3 ubiquitin-protein ligase XBOS32	GO:0005515,GO:0008270	protein binding|zinc ion binding
Medtr4g129670	264.266	486.956	41.5766	11.7123	3.54995	0.712106	Up	54038606-54041164	tetraspanin family protein	GO:0016021	integral component of membrane
Medtr4g129770	198.96	379.877	18.0427	21.0543	4.39605	0.383292	Up	54084191-54085111	hypothetical protein
Medtr4g130390	113.845	226.906	0.784465	289.25	8.17617	0.0480434	Up	54322199-54325860	LRR receptor-like kinase family protein	GO:0004672,GO:0004674,GO:0004713,GO:0005515,GO:0005524,GO:0006468,GO:0016772	protein kinase activity|protein serine/threonine kinase activity|protein tyrosine kinase activity|protein binding|ATP binding|protein phosphorylation|transferase activity, transferring phosphorus-containing groDowns
Medtr4g131810	189.742	28.0446	351.44	0.0797991	-3.64748	0.652667	Down	54998329-55005069	glycoside hydrolase family 1 protein	GO:0003824,GO:0004553,GO:0005975	catalytic activity|hydrolase activity, hydrolyzing O-glycosyl compounds|carbohydrate metabolic process	path:ko00460,path:ko00500,path:ko00940	Cyanoamino acid metabolism|Starch and sucrose metabolism|Phenylpropanoid biosynthesis
Medtr4g131940	55.8931	5.09902	106.687	0.0477941	-4.38702	0.603954	Down	55091493-55103192	abnormal spindle-like microcephaly-associated-like protein%2C putative	GO:0005488,GO:0005515	binding|protein binding
Medtr4g132020	80.1134	145.322	14.9048	9.75	3.2854	0.882982	Up	55142282-55143457	senescence regulator
Medtr4g132110	778.189	40.7922	1515.59	0.0269151	-5.21544	0.432245	Down	55184268-55186804	cationic peroxidase	GO:0004601,GO:0006979,GO:0020037,GO:0055114	peroxidase activity|response to oxidative stress|heme binding|oxidation-reduction process	path:ko00940	Phenylpropanoid biosynthesis
Medtr4g132160	86.2421	3.82426	168.66	0.0226744	-5.46279	0.260788	Down	55210292-55213831	transmembrane protein%2C putative
Medtr4g132250	133.898	253.676	14.1204	17.9653	4.16714	0.453986	Up	55253178-55259338	arogenate/prephenate dehydratase	GO:0004664,GO:0009094	prephenate dehydratase activity|L-phenylalanine biosynthetic process	path:ko00400,path:ko01230	Phenylalanine, tyrosine and tryptophan biosynthesis|Biosynthesis of amino acids
Medtr4g132320	271.18	29.3194	513.04	0.0571483	-4.12915	0.495127	Down	55293722-55297917	multi-copper oxidase-like protein
Medtr4g132380	76.8775	152.971	0.784465	195	7.60733	0.0963431	Up	55330229-55331812	F-box plant-like protein%2C putative
Medtr4g132390	19.5136	38.2426	0.784465	48.75	5.60733	0.727634	Up	55335798-55337222	F-box plant-like protein%2C putative
Medtr4g132400	142.135	19.1213	265.149	0.0721154	-3.79355	0.599875	Down	55340744-55342731	C4-dicarboxylate transporter/malic acid protein
Medtr4g134680	54.7654	1.27475	108.256	0.0117754	-6.40808	0.774467	Down	56447387-56458169	dynamin-2B-like protein	GO:0003924,GO:0005515,GO:0005525,GO:0005543	GTPase activity|protein binding|GTP binding|phospholipid binding	path:ko04072,path:ko04144,path:ko04721,path:ko04961	Phospholipase D signaling pathway|Endocytosis|Synaptic vesicle cycle|Endocrine and other factor-regulated calcium reabsorption
Medtr4g134760	107.472	214.159	0.784465	273	8.09276	0.244202	Up	56480127-56484908	Non-lysosomal glucosylceramidase	GO:0003824,GO:0004348,GO:0006680,GO:0016020	catalytic activity|glucosylceramidase activity|glucosylceramide catabolic process|membrane	path:ko00511,path:ko00600	Other glycan degradation|Sphingolipid metabolism
Medtr4g415290	45.2048	84.1338	6.27572	13.4063	3.74483	0.847603	Up	4469708-4474758	glycerol-3-phosphate acyltransferase	GO:0008152,GO:0016746	metabolic process|transferase activity, transferring acyl groDowns	path:ko00561,path:ko00564	Glycerolipid metabolism|Glycerophospholipid metabolism
Medtr4g485640	1341.63	2626	57.2659	45.8562	5.51904	0.588335	Up	33401462-33406879	UDP-glucosyltransferase 73B2	GO:0005515,GO:0008152,GO:0016758	protein binding|metabolic process|transferase activity, transferring hexosyl groDowns	path:ko00906	Carotenoid biosynthesis
Medtr5g004640	214.649	33.1436	396.155	0.0836634	-3.57926	0.689949	Down	45920-52671	histone deacetylase family protein	GO:0004407,GO:0016575	histone deacetylase activity|histone deacetylation	path:ko04110,path:ko04330,path:ko04919	Cell cycle|Notch signaling pathway|Thyroid hormone signaling pathway
Medtr5g005450	28.3388	53.5397	3.13786	17.0625	4.09276	0.90426	Up	453088-457181	cysteine-rich receptor-kinase-like protein	GO:0004672,GO:0004674,GO:0004713,GO:0005524,GO:0006468,GO:0016772	protein kinase activity|protein serine/threonine kinase activity|protein tyrosine kinase activity|ATP binding|protein phosphorylation|transferase activity, transferring phosphorus-containing groDowns
Medtr5g005480	80.6037	158.07	3.13786	50.375	5.65464	0.212561	Up	469087-474491	cysteine-rich receptor-kinase-like protein	GO:0004672,GO:0004674,GO:0004713,GO:0005524,GO:0006468,GO:0016772	protein kinase activity|protein serine/threonine kinase activity|protein tyrosine kinase activity|ATP binding|protein phosphorylation|transferase activity, transferring phosphorus-containing groDowns
Medtr5g006070	2508.28	4949.87	66.6795	74.2338	6.214	0.882982	Up	748169-751708	sugar porter (SP) family MFS transporter	GO:0005215,GO:0006810,GO:0016020,GO:0022891,GO:0055085	transporter activity|transport|membrane|substrate-specific transmembrane transporter activity|transmembrane transport
Medtr5g006470	85.4576	166.993	3.92232	42.575	5.41193	0.235757	Up	927842-928661	acetyltransferase (GNAT) domain protein	GO:0008080	N-acetyltransferase activity
Medtr5g006560	19.5136	38.2426	0.784465	48.75	5.60733	0.727634	Up	982081-986699	Serine/Threonine kinase family protein	GO:0004672,GO:0004674,GO:0004713,GO:0005524,GO:0006468,GO:0016772	protein kinase activity|protein serine/threonine kinase activity|protein tyrosine kinase activity|ATP binding|protein phosphorylation|transferase activity, transferring phosphorus-containing groDowns
Medtr5g006670	2111.39	4211.79	10.9825	383.5	8.58308	0.31176	Up	1032390-1034623	12-oxophytodienoate reductase-like protein	GO:0003824	catalytic activity	path:ko00592	alpha-Linolenic acid metabolism
Medtr5g006730	566.187	1126.88	5.49125	205.214	7.68099	0.0745076	Up	1048994-1050236	12-oxophytodienoate reductase-like protein	GO:0003824	catalytic activity	path:ko00592	alpha-Linolenic acid metabolism
Medtr5g006740	365.953	724.061	7.84465	92.3	6.52826	0.10931	Up	1051793-1053835	12-oxophytodienoate reductase-like protein	GO:0003824	catalytic activity	path:ko00592	alpha-Linolenic acid metabolism
Medtr5g006800	832.954	1592.17	73.7397	21.5918	4.43241	0.676238	Up	1069739-1072313	12-oxophytodienoate reductase-like protein	GO:0003824	catalytic activity	path:ko00592	alpha-Linolenic acid metabolism
Medtr5g007723	147.626	274.072	21.1805	12.9398	3.69375	0.622711	Up	1485317-1487552	chalcone synthase	GO:0003824,GO:0008152,GO:0009058,GO:0016747	catalytic activity|metabolic process|biosynthetic process|transferase activity, transferring acyl groDowns other than amino-acyl groDowns	path:ko00941,path:ko04712	Flavonoid biosynthesis|Circadian rhythm - plant
Medtr5g007770	177.387	318.689	36.0854	8.83152	3.14266	0.87581	Up	1509044-1509941	chalcone synthase family protein	GO:0003824,GO:0008152	catalytic activity|metabolic process	path:ko00941,path:ko04712	Flavonoid biosynthesis|Circadian rhythm - plant
Medtr5g008010	54.7654	1.27475	108.256	0.0117754	-6.40808	0.277011	Down	1630923-1633589	anaphase-promoting complex subunit cdc20-like protein	GO:0005515	protein binding	path:ko04110,path:ko04111,path:ko04113,path:ko04114,path:ko04120	Cell cycle|Cell cycle - yeast|Meiosis - yeast|Oocyte meiosis|Ubiquitin mediated proteolysis
Medtr5g008040	461.51	919.098	3.92232	234.325	7.87237	0.0540115	Up	1639969-1644617	12-oxophytodienoate reductase-like protein	GO:0003824	catalytic activity	path:ko00592	alpha-Linolenic acid metabolism
Medtr5g008330	54.03	7.64853	100.411	0.0761719	-3.7146	0.847457	Down	1752160-1752767	stromal ascorbate peroxidase%2C putative
Medtr5g009020	61.9727	10.198	113.747	0.0896552	-3.47947	0.88875	Down	2054643-2056662	ubiquitin-conjugating enzyme	GO:0016881	acid-amino acid ligase activity	path:ko04120	Ubiquitin mediated proteolysis
Medtr5g009110	45.2048	2.54951	87.86	0.0290179	-5.10692	0.855032	Down	2095507-2103878	cytochrome P450 family 97 protein	GO:0005506,GO:0009055,GO:0016705,GO:0020037,GO:0055114	iron ion binding|electron carrier activity|oxidoreductase activity, acting on paired donors, with incorporation or reduction of molecular oxygen|heme binding|oxidation-reduction process
Medtr5g009350	70.847	133.849	7.84465	17.0625	4.09276	0.579463	Up	2198109-2208158	long-chain fatty acyl CoA ligase			path:ko00061,path:ko00071,path:ko01212,path:ko03320,path:ko04146,path:ko04920	Fatty acid biosynthesis|Fatty acid degradation|Fatty acid metabolism|PPAR signaling pathway|Peroxisome|Adipocytokine signaling pathway
Medtr5g010640	1624.48	3244.25	4.70679	689.271	9.42893	0.153905	Up	2891505-2892704	pathogenesis-related thaumatin family protein
Medtr5g010830	553.342	1037.65	69.0329	15.0312	3.90989	0.727286	Up	2989389-2991410	MATE efflux family protein	GO:0006855,GO:0015238,GO:0015297,GO:0016020,GO:0055085	drug transmembrane transport|drug transmembrane transporter activity|antiporter activity|membrane|transmembrane transport
Medtr5g011800	1080.8	2116.09	45.4989	46.5086	5.53943	0.472834	Up	3451834-3452852	DUF1442 family protein
Medtr5g011820	1189.84	2350.65	29.0252	80.9865	6.33961	0.355783	Up	3461949-3462938	DUF1442 family protein
Medtr5g012010	137.232	14.0223	260.442	0.0538404	-4.21517	0.456353	Down	3546326-3548008	syntaxin of plants 122 protein	GO:0005484,GO:0005515,GO:0006886,GO:0016020,GO:0016192	SNAP receptor activity|protein binding|intracellular protein transport|membrane|vesicle-mediated transport	path:ko04130,path:ko04721	SNARE interactions in vesicular transport|Synaptic vesicle cycle
Medtr5g012410	54.03	99.4309	8.62911	11.5227	3.52641	0.882982	Up	3716287-3716735	hypothetical protein
Medtr5g013250	26.0344	49.7154	2.35339	21.125	4.40088	0.847457	Up	4169939-4172397	FAD/NAD(P)-binding oxidoreductase family protein	GO:0008152,GO:0016491	metabolic process|oxidoreductase activity
Medtr5g013340	65.846	126.201	5.49125	22.9821	4.52244	0.470253	Up	4212649-4215360	inhibitor of apoptosis-promoting Bax1 protein
Medtr5g013520	60.3547	116.003	4.70679	24.6458	4.62327	0.466972	Up	4305887-4307508	jasmonate zim-domain protein			path:ko04075	Plant hormone signal transduction
Medtr5g013620	42.1159	80.3096	3.92232	20.475	4.35579	0.658934	Up	4362628-4365353	beta-amylase	GO:0000272,GO:0003824,GO:0005975,GO:0016161	polysaccharide catabolic process|catalytic activity|carbohydrate metabolic process|beta-amylase activity	path:ko00500	Starch and sucrose metabolism
Medtr5g013770	364.433	679.444	49.4213	13.748	3.78115	0.661204	Up	4436465-4437894	ethphon-induced protein
Medtr5g013800	59.129	7.64853	110.61	0.0691489	-3.85415	0.759852	Down	4513560-4524779	transmembrane protein%2C putative
Medtr5g013910	191.556	355.657	27.4563	12.9536	3.69528	0.62569	Up	4586290-4588726	haloacid dehalogenase-like hydrolase	GO:0016787	hydrolase activity
Medtr5g015140	28.9762	54.8145	3.13786	17.4688	4.1267	0.88875	Up	5206702-5207338	phytosulfokine precursor protein
Medtr5g015190	1237.64	2415.66	59.6193	40.5181	5.34049	0.591348	Up	5227392-5228070	VQ motif protein
Medtr5g015680	55.5499	103.255	7.84465	13.1625	3.71836	0.793842	Up	5483160-5488271	BTB/POZ and TAZ domain protein	GO:0003712,GO:0004402,GO:0005515,GO:0005634,GO:0006355,GO:0008270	transcription cofactor activity|histone acetyltransferase activity|protein binding|nucleus|regulation of transcription, DNA-templated|zinc ion binding
Medtr5g015750	49.8135	91.7824	7.84465	11.7	3.54844	0.891006	Up	5522521-5523118	hypothetical protein
Medtr5g016410	118.16	226.906	9.41357	24.1042	4.59121	0.346942	Up	5883760-5886827	cytochrome P450 family 81 protein	GO:0005506,GO:0009055,GO:0016705,GO:0020037,GO:0055114	iron ion binding|electron carrier activity|oxidoreductase activity, acting on paired donors, with incorporation or reduction of molecular oxygen|heme binding|oxidation-reduction process	path:ko00943	Isoflavonoid biosynthesis
Medtr5g016520	90.8018	15.2971	166.306	0.0919811	-3.44252	0.808814	Down	5934758-5937281	RP/EB family microtubule-associated protein	GO:0005515,GO:0008017	protein binding|microtubule binding
Medtr5g017160	74.23	12.7475	135.712	0.0939306	-3.41226	0.869083	Down	6240427-6241145	RALF
Medtr5g017670	66.6795	10.198	123.161	0.0828025	-3.59418	0.82382	Down	6501172-6504197	patatin-like phospholipase	GO:0008152	metabolic process
Medtr5g017980	29.8587	57.364	2.35339	24.375	4.60733	0.727634	Up	6673878-6676087	myb-like DNA-binding domain%2C shaqkyf class protein	GO:0003677	DNA binding
Medtr5g019350	379.142	745.732	12.5514	59.4141	5.89273	0.16665	Up	7299565-7301729	PPR containing plant-like protein
Medtr5g020050	18.8762	36.9679	0.784465	47.125	5.55842	0.759852	Up	7636353-7644043	succinate dehydrogenase [ubiquinone] flavoprotein subunit	GO:0006099,GO:0016491,GO:0016627,GO:0022900,GO:0050660,GO:0055114	tricarboxylic acid cycle|oxidoreductase activity|oxidoreductase activity, acting on the CH-CH groDown of donors|electron transport chain|flavin adenine dinucleotide binding|oxidation-reduction process	path:ko00020,path:ko00190,path:ko01200	Citrate cycle (TCA cycle)|Oxidative phosphorylation|Carbon metabolism
Medtr5g020570	176.75	317.414	36.0854	8.7962	3.13688	0.880251	Up	7873356-7877255	ubiquitin-protein ligase	GO:0000151,GO:0004842,GO:0005488,GO:0005515,GO:0016567	ubiquitin ligase complex|ubiquitin-protein transferase activity|binding|protein binding|protein ubiquitination
Medtr5g022010	122.818	16.5718	229.064	0.0723459	-3.78895	0.61307	Down	8620324-8622022	chalcone-flavanone isomerase family protein%2C putative
Medtr5g022210	59.08	113.453	4.70679	24.1042	4.59121	0.478836	Up	8726576-8727823	chaperone protein DnaJ 11
Medtr5g022450	22.0631	43.3417	0.784465	55.25	5.7879	0.633721	Up	8850707-8856565	senescence/dehydration-associated-like protein			path:ko04144	Endocytosis
Medtr5g023290	109.776	217.983	1.56893	138.938	7.11829	0.0756897	Up	9277750-9278679	DUF241 domain protein
Medtr5g023660	54.1771	6.37377	101.98	0.0625	-4	0.736186	Down	9389055-9395204	DNA (cytosine-5)-methyltransferase CMT3-like protein	GO:0003677,GO:0005634,GO:0006306,GO:0008168	DNA binding|nucleus|DNA methylation|methyltransferase activity	path:ko00270	Cysteine and methionine metabolism
Medtr5g023760	16.964	33.1436	0.784465	42.25	5.40088	0.847603	Up	9442738-9447738	serine acetyltransferase	GO:0005737,GO:0006535,GO:0009001,GO:0016740	cytoplasm|cysteine biosynthetic process from serine|serine O-acetyltransferase activity|transferase activity	path:ko00270,path:ko00920,path:ko01200,path:ko01230	Cysteine and methionine metabolism|Sulfur metabolism|Carbon metabolism|Biosynthesis of amino acids
Medtr5g023790	86.5362	1.27475	171.798	0.00742009	-7.07435	0.131234	Down	9468437-9472333	carboxy-terminal domain cyclin	GO:0000079,GO:0019901,GO:0051726	regulation of cyclin-dependent protein serine/threonine kinase activity|protein kinase binding|regulation of cell cycle	path:ko04068,path:ko04110,path:ko04115,path:ko04914	FoxO signaling pathway|Cell cycle|p53 signaling pathway|Progesterone-mediated oocyte maturation
Medtr5g024180	376.053	68.8368	683.269	0.100746	-3.3112	0.88875	Down	9694636-9696231	high mobility groDown (HMG)-box protein			path:ko03410	Base excision repair
Medtr5g024520	303.735	600.41	7.06018	85.0417	6.4101	0.106479	Up	9863095-9865733	auxin efflux carrier family protein
Medtr5g024560	271.278	541.771	0.784465	690.625	9.43176	0.0204808	Up	9870800-9872468	auxin efflux carrier family protein
Medtr5g024640	549.321	1096.29	2.35339	465.833	8.86367	0.423773	Up	9895767-9901817	auxin efflux carrier family protein
Medtr5g024660	47.9504	94.3319	1.56893	60.125	5.90989	0.301016	Up	9906365-9912996	auxin efflux carrier family protein
Medtr5g026620	1921.55	3824.26	18.8271	203.125	7.66622	0.252963	Up	10970470-10973893	ubiquinol oxidase 1a	GO:0007585,GO:0009916,GO:0055114	respiratory gaseous exchange|alternative oxidase activity|oxidation-reduction process
Medtr5g026640	154.736	290.644	18.8271	15.4375	3.94837	0.519389	Up	10980286-10985324	sodium:solute symporter family protein	GO:0005215,GO:0006810,GO:0016020,GO:0055085	transporter activity|transport|membrane|transmembrane transport
Medtr5g027970	685.23	1325.75	44.7145	29.6491	4.88992	0.694491	Up	11683023-11688213	extra-large GTP-binding protein	GO:0003924,GO:0004871,GO:0007165,GO:0007186,GO:0019001,GO:0031683	GTPase activity|signal transducer activity|signal transduction|G-protein coDownled receptor signaling pathway|guanyl nucleotide binding|G-protein beta/gamma-subunit complex binding
Medtr5g029100	209.795	381.152	38.4388	9.91582	3.30973	0.800572	Up	12157562-12161692	xyloglucan endotransglucosylase/hydrolase family protein	GO:0004553,GO:0005975	hydrolase activity, hydrolyzing O-glycosyl compounds|carbohydrate metabolic process
Medtr5g029230	45.0087	89.2328	0.784465	113.75	6.82972	0.233128	Up	12224346-12231271	phospholipid/glycerol acyltransferase family protein	GO:0004366,GO:0006650,GO:0008152,GO:0016746	glycerol-3-phosphate O-acyltransferase activity|glycerophospholipid metabolic process|metabolic process|transferase activity, transferring acyl groDowns	path:ko00561,path:ko00564	Glycerolipid metabolism|Glycerophospholipid metabolism
Medtr5g029770	216.414	28.0446	404.784	0.0692829	-3.85136	0.575716	Down	12530976-12531938	core histone H2A/H2B/H3/H4	GO:0000786,GO:0003677,GO:0006334,GO:0046982	nucleosome|DNA binding|nucleosome assembly|protein heterodimerization activity
Medtr5g029820	200.137	33.1436	367.129	0.0902778	-3.46949	0.727634	Down	12546727-12547531	core histone H2A/H2B/H3/H4	GO:0000786,GO:0003677,GO:0006334,GO:0046982	nucleosome|DNA binding|nucleosome assembly|protein heterodimerization activity
Medtr5g029840	235.241	446.164	24.3184	18.3468	4.19745	0.453695	Up	12551795-12553088	myb transcription factor	GO:0003677,GO:0003682	DNA binding|chromatin binding
Medtr5g030310	246.714	30.5941	462.834	0.0661017	-3.91917	0.562903	Down	12740156-12741696	hypothetical protein
Medtr5g030420	120.415	234.555	6.27572	37.375	5.224	0.22216	Up	12868292-12869002	basic helix loop helix (BHLH) family transcription factor			path:ko04075	Plant hormone signal transduction
Medtr5g031210	103.794	205.236	2.35339	87.2083	6.44639	0.117519	Up	13384696-13386261	cinnamyl alcohol dehydrogenase-like protein	GO:0000166,GO:0008270,GO:0016491,GO:0016747,GO:0055114	nucleotide binding|zinc ion binding|oxidoreductase activity|transferase activity, transferring acyl groDowns other than amino-acyl groDowns|oxidation-reduction process	path:ko00940	Phenylpropanoid biosynthesis
Medtr5g031230	59.6683	118.552	0.784465	151.125	7.2396	0.145991	Up	13388484-13390049	cinnamyl alcohol dehydrogenase-like protein	GO:0000166,GO:0008270,GO:0016491,GO:0016747,GO:0055114	nucleotide binding|zinc ion binding|oxidoreductase activity|transferase activity, transferring acyl groDowns other than amino-acyl groDowns|oxidation-reduction process	path:ko00940	Phenylpropanoid biosynthesis
Medtr5g031250	2432.18	4847.89	16.4738	294.28	8.20104	0.223851	Up	13392830-13394880	cinnamyl alcohol dehydrogenase-like protein	GO:0000166,GO:0008270,GO:0016491,GO:0016747,GO:0055114	nucleotide binding|zinc ion binding|oxidoreductase activity|transferase activity, transferring acyl groDowns other than amino-acyl groDowns|oxidation-reduction process	path:ko00940	Phenylpropanoid biosynthesis
Medtr5g031300	84.428	165.718	3.13786	52.8125	5.72281	0.199465	Up	13412133-13415007	cinnamyl alcohol dehydrogenase-like protein	GO:0000166,GO:0008270,GO:0016491,GO:0016747,GO:0055114	nucleotide binding|zinc ion binding|oxidoreductase activity|transferase activity, transferring acyl groDowns other than amino-acyl groDowns|oxidation-reduction process	path:ko00940	Phenylpropanoid biosynthesis
Medtr5g031305	1045.35	2035.78	54.9125	37.0732	5.21231	0.542012	Up	13418582-13420372	cinnamyl alcohol dehydrogenase-like protein	GO:0000166,GO:0008270,GO:0016491,GO:0016747,GO:0055114	nucleotide binding|zinc ion binding|oxidoreductase activity|transferase activity, transferring acyl groDowns other than amino-acyl groDowns|oxidation-reduction process	path:ko00940	Phenylpropanoid biosynthesis
Medtr5g031310	969.549	1910.86	28.2407	67.6632	6.0803	0.323021	Up	13425357-13427387	cinnamyl alcohol dehydrogenase-like protein	GO:0000166,GO:0008270,GO:0016491,GO:0016747,GO:0055114	nucleotide binding|zinc ion binding|oxidoreductase activity|transferase activity, transferring acyl groDowns other than amino-acyl groDowns|oxidation-reduction process	path:ko00940	Phenylpropanoid biosynthesis
Medtr5g031360	395.958	780.15	11.767	66.3	6.05094	0.153905	Up	13446020-13448288	cinnamyl alcohol dehydrogenase family protein	GO:0000166,GO:0008270,GO:0016491,GO:0016747,GO:0055114	nucleotide binding|zinc ion binding|oxidoreductase activity|transferase activity, transferring acyl groDowns other than amino-acyl groDowns|oxidation-reduction process	path:ko00940	Phenylpropanoid biosynthesis
Medtr5g031390	504.166	998.133	10.198	97.875	6.61287	0.126308	Up	13452864-13455186	cinnamyl alcohol dehydrogenase-like protein	GO:0000166,GO:0008270,GO:0016491,GO:0016747,GO:0055114	nucleotide binding|zinc ion binding|oxidoreductase activity|transferase activity, transferring acyl groDowns other than amino-acyl groDowns|oxidation-reduction process	path:ko00940	Phenylpropanoid biosynthesis
Medtr5g032150	30.2999	2.54951	58.0504	0.0439189	-4.50901	0.841639	Down	13808671-13810422	MADS-box transcription factor	GO:0003700,GO:0005634,GO:0006355	transcription factor activity, sequence-specific DNA binding|nucleus|regulation of transcription, DNA-templated
Medtr5g032190	49.029	91.7824	6.27572	14.625	3.87036	0.772878	Up	13829161-13836239	inactive poly [ADP-ribose] polymerase RCD1	GO:0003950	NAD+ ADP-ribosyltransferase activity
Medtr5g032720	592.565	1129.43	55.697	20.2782	4.34186	0.588817	Up	14091048-14096664	MATE efflux family protein	GO:0006855,GO:0015238,GO:0015297,GO:0016020,GO:0055085	drug transmembrane transport|drug transmembrane transporter activity|antiporter activity|membrane|transmembrane transport
Medtr5g032910	206.853	376.053	37.6543	9.98698	3.32005	0.795437	Up	14180381-14183334	plant intracellular ras-groDown-related LRR protein	GO:0005515	protein binding
Medtr5g034880	140.125	22.9456	257.304	0.0891768	-3.48719	0.727286	Down	15161178-15163478	H(+)-ATPase%2C putative			path:ko00190	Oxidative phosphorylation
Medtr5g034980	47.0188	3.82426	90.2134	0.0423913	-4.56009	0.630469	Down	15207974-15211991	nodulin MtN21/EamA-like transporter family protein
Medtr5g035430	470.826	875.757	65.895	13.2902	3.73229	0.747933	Up	15405451-15407370	DUF4228 domain protein
Medtr5g035580	5076.61	10150.9	2.35339	4313.29	12.0746	0.737224	Up	15473398-15475282	UDP-glucosyltransferase family protein	GO:0008152,GO:0016758	metabolic process|transferase activity, transferring hexosyl groDowns	path:ko00380,path:ko00966,path:ko01210	Tryptophan metabolism|Glucosinolate biosynthesis|2-Oxocarboxylic acid metabolism
Medtr5g035670	144.096	274.072	14.1204	19.4097	4.27871	0.416372	Up	15522025-15523640	DUF1262 family protein
Medtr5g035690	326.926	637.377	16.4738	38.6905	5.27391	0.233128	Up	15528172-15529710	DUF1262 family protein
Medtr5g035750	125.956	251.127	0.784465	320.125	8.32249	0.0422137	Up	15545641-15547011	DUF1262 family protein
Medtr5g035760	52.8043	103.255	2.35339	43.875	5.45533	0.336391	Up	15550371-15551866	DUF1262 family protein
Medtr5g036360	75.8969	137.674	14.1204	9.75	3.2854	0.88875	Up	15835981-15837316	matrix metalloproteinase	GO:0004222,GO:0006508,GO:0008237,GO:0008270,GO:0031012	metalloendopeptidase activity|proteolysis|metallopeptidase activity|zinc ion binding|extracellular matrix
Medtr5g036410	587.221	1138.36	36.0854	31.5462	4.97939	0.401465	Up	15863815-15865380	matrix metalloproteinase	GO:0004222,GO:0006508,GO:0008237,GO:0008270,GO:0031012	metalloendopeptidase activity|proteolysis|metallopeptidase activity|zinc ion binding|extracellular matrix
Medtr5g037890	25.6422	49.7154	1.56893	31.6875	4.98584	0.709107	Up	16560411-16561366	thioredoxin-like protein	GO:0006662,GO:0009055,GO:0015035,GO:0045454	glycerol ether metabolic process|electron carrier activity|protein disulfide oxidoreductase activity|cell redox homeostasis
Medtr5g038940	478.67	926.747	30.5941	30.2917	4.92085	0.361003	Up	17157154-17157615	zinc finger%2C C3HC4 type (RING finger) protein	GO:0005515,GO:0008270	protein binding|zinc ion binding
Medtr5g038960	226.71	428.318	25.1029	17.0625	4.09276	0.479821	Up	17164168-17164581	zinc finger%2C C3HC4 type (RING finger) protein	GO:0005515,GO:0008270	protein binding|zinc ion binding
Medtr5g039390	411.697	755.93	67.464	11.2049	3.48606	0.824109	Up	17354837-17357705	galactose oxidase/kelch repeat protein	GO:0005515	protein binding
Medtr5g041310	437.927	851.536	24.3184	35.0161	5.12995	0.301622	Up	18157114-18158100	zinc finger%2C C3HC4 type (RING finger) protein	GO:0005515,GO:0008270	protein binding|zinc ion binding
Medtr5g041330	1072.9	2079.13	66.6795	31.1809	4.96259	0.626267	Up	18160913-18161896	anaphase-promoting complex subunit 11 RING-H2 finger protein	GO:0005515,GO:0008270	protein binding|zinc ion binding
Medtr5g041780	276.769	521.375	32.163	16.2104	4.01884	0.524844	Up	18344289-18348340	methyltransferase-like protein
Medtr5g042870	47.6562	5.09902	90.2134	0.0565217	-4.14505	0.736186	Down	18834860-18841220	DHHC-type zinc finger protein
Medtr5g044040	31.0844	2.54951	59.6193	0.0427632	-4.54749	0.815267	Down	19364442-19364868	amine-terminal domain cyclin			path:ko04068,path:ko04110,path:ko04115,path:ko04914	FoxO signaling pathway|Cell cycle|p53 signaling pathway|Progesterone-mediated oocyte maturation
Medtr5g046430	125.956	251.127	0.784465	320.125	8.32249	0.0422137	Up	20357698-20358621	germin family protein	GO:0030145,GO:0045735,GO:0048046	manganese ion binding|nutrient reservoir activity|apoplast
Medtr5g048160	237.006	461.461	12.5514	36.7656	5.20029	0.221522	Up	21087258-21088436	F-box protein interaction domain protein	GO:0005515	protein binding
Medtr5g048740	135.565	21.6708	249.46	0.0868711	-3.52498	0.712106	Down	21317870-21321767	2OG-Fe(II) oxygenase family oxidoreductase	GO:0016491,GO:0016706,GO:0055114	oxidoreductase activity|oxidoreductase activity, acting on paired donors, with incorporation or reduction of molecular oxygen, 2-oxoglutarate as one donor, and incorporation of one atom each of oxygen into both donors|oxidation-reduction process
Medtr5g055480	111.443	200.137	22.7495	8.79741	3.13708	0.88875	Up	22840980-22843585	core-2/I-branching enzyme
Medtr5g055690	32.6533	63.7377	1.56893	40.625	5.3443	0.521065	Up	22931901-22934590	flavonol synthase/flavanone 3-hydroxylase	GO:0016491,GO:0016706,GO:0055114	oxidoreductase activity|oxidoreductase activity, acting on paired donors, with incorporation or reduction of molecular oxygen, 2-oxoglutarate as one donor, and incorporation of one atom each of oxygen into both donors|oxidation-reduction process
Medtr5g056140	82.5649	5.09902	160.031	0.0318627	-4.97199	0.346942	Down	23133791-23136250	S1/P1 nuclease family protein	GO:0016788	hydrolase activity, acting on ester bonds
Medtr5g061270	48.2446	91.7824	4.70679	19.5	4.2854	0.633721	Up	25461517-25462820	hypothetical protein
Medtr5g061550	119.729	237.104	2.35339	100.75	6.65464	0.0955135	Up	25564860-25565394	hypothetical protein
Medtr5g061610	1117.08	2223.17	10.9825	202.429	7.66127	0.175648	Up	25587588-25588002	hypothetical protein
Medtr5g061880	696.703	1358.89	34.5164	39.3693	5.299	0.37652	Up	25718142-25723647	high affinity sulfate transporter	GO:0008271,GO:0008272,GO:0016020,GO:0055085	secondary active sulfate transmembrane transporter activity|sulfate transport|membrane|transmembrane transport
Medtr5g061980	46.4305	90.5076	2.35339	38.4583	5.26522	0.406444	Up	25754691-25760398	glycoside hydrolase family 5 protein	GO:0003824,GO:0005975	catalytic activity|carbohydrate metabolic process
Medtr5g062190	108.256	214.159	2.35339	91	6.50779	0.11099	Up	25812708-25818269	glycoside hydrolase family 5 protein	GO:0003824,GO:0005975	catalytic activity|carbohydrate metabolic process
Medtr5g064060	1646.1	3291.42	0.784465	4195.75	12.0347	0.07305	Up	26578754-26579584	17.6 kDa class I heat shock protein			path:ko04141	Protein processing in endoplasmic reticulum
Medtr5g064080	48.6368	91.7824	5.49125	16.7143	4.06301	0.709107	Up	26581010-26586171	S-adenosylmethionine-dependent methyltransferase%2C putative
Medtr5g064120	158.266	15.2971	301.234	0.0507812	-4.29956	0.423773	Down	26612934-26618708	RNA-binding (RRM/RBD/RNP motif) family protein	GO:0000166,GO:0003676	nucleotide binding|nucleic acid binding
Medtr5g064240	272.945	523.924	21.965	23.8527	4.57608	0.357231	Up	26671728-26676753	UDP-glucosyltransferase family protein
Medtr5g066020	391.889	771.227	12.5514	61.4453	5.94123	0.163364	Up	27814637-27816977	AT hook motif DNA-binding family protein
Medtr5g066330	703.959	1333.39	74.5241	17.8921	4.16125	0.796555	Up	27968132-27971447	hypothetical protein
Medtr5g066510	30.8883	58.6387	3.13786	18.6875	4.224	0.834816	Up	28062546-28067424	GATA transcription factor	GO:0005515	protein binding
Medtr5g066690	248.283	479.308	17.2582	27.7727	4.7956	0.300943	Up	28148480-28148893	zinc finger%2C C3HC4 type (RING finger) protein	GO:0005515,GO:0008270	protein binding|zinc ion binding
Medtr5g066700	281.868	541.771	21.965	24.6652	4.6244	0.346942	Up	28153135-28153548	zinc finger%2C C3HC4 type (RING finger) protein	GO:0005515,GO:0008270	protein binding|zinc ion binding
Medtr5g066780	76.5834	12.7475	140.419	0.0907821	-3.46145	0.842791	Down	28213679-28216488	DNA (cytosine-5)-methyltransferase CMT3-like protein	GO:0003677,GO:0005634,GO:0006306,GO:0008168	DNA binding|nucleus|DNA methylation|methyltransferase activity	path:ko00270	Cysteine and methionine metabolism
Medtr5g067150	35.9873	68.8368	3.13786	21.9375	4.45533	0.694491	Up	28353988-28364218	CBL-interacting kinase	GO:0004672,GO:0004674,GO:0004713,GO:0005524,GO:0006468,GO:0007165,GO:0016772	protein kinase activity|protein serine/threonine kinase activity|protein tyrosine kinase activity|ATP binding|protein phosphorylation|signal transduction|transferase activity, transferring phosphorus-containing groDowns
Medtr5g067740	40.9392	80.3096	1.56893	51.1875	5.67772	0.382319	Up	28630150-28631038	hypothetical protein
Medtr5g070870	1155.03	2261.42	48.6368	46.496	5.53903	0.499545	Up	29933520-29936021	ubiquinol oxidase 1a	GO:0007585,GO:0009916,GO:0055114	respiratory gaseous exchange|alternative oxidase activity|oxidation-reduction process
Medtr5g071550	326.68	605.509	47.8523	12.6537	3.66149	0.847457	Up	30372749-30375121	serine/threonine phosphatase family%2C 2C domain protein	GO:0003824,GO:0004722,GO:0006470	catalytic activity|protein serine/threonine phosphatase activity|protein dephosphorylation
Medtr5g072060	119.239	224.357	14.1204	15.8889	3.98995	0.519071	Up	30650572-30654459	F-box protein interaction domain protein
Medtr5g072480	245.734	5.09902	486.368	0.0104839	-6.57568	0.0988716	Down	30830591-30837541	ubiquitin-activating enzyme E1 1	GO:0000166,GO:0006464,GO:0008641	nucleotide binding|cellular protein modification process|small protein activating enzyme activity	path:ko04120	Ubiquitin mediated proteolysis
Medtr5g072860	146.744	271.523	21.965	12.3616	3.62779	0.645514	Up	31009286-31011082	UDP-glucosyltransferase family protein
Medtr5g073200	1224.99	2413.11	36.8698	65.4495	6.03231	0.426702	Up	31158032-31162070	sesquiterpene synthase	GO:0008152,GO:0010333,GO:0016829	metabolic process|terpene synthase activity|lyase activity	path:ko00909	Sesquiterpenoid and triterpenoid biosynthesis
Medtr5g073210	121.347	8.92328	233.77	0.0381711	-4.71137	0.339205	Down	31164098-31167222	laccase/diphenol oxidase family protein	GO:0005507,GO:0046274,GO:0048046,GO:0052716,GO:0055114	copper ion binding|lignin catabolic process|apoplast|hydroquinone:oxygen oxidoreductase activity|oxidation-reduction process
Medtr5g073250	582.318	1072.07	92.5668	11.5816	3.53376	0.894789	Up	31187579-31189290	cytochrome P450 family 71 protein	GO:0005506,GO:0009055,GO:0016705,GO:0020037,GO:0055114	iron ion binding|electron carrier activity|oxidoreductase activity, acting on paired donors, with incorporation or reduction of molecular oxygen|heme binding|oxidation-reduction process
Medtr5g073320	126.25	228.181	24.3184	9.38306	3.23006	0.841639	Up	31224520-31226361	cytochrome P450 family 71 protein	GO:0005506,GO:0009055,GO:0016705,GO:0020037,GO:0055114	iron ion binding|electron carrier activity|oxidoreductase activity, acting on paired donors, with incorporation or reduction of molecular oxygen|heme binding|oxidation-reduction process
Medtr5g074290	465.629	893.603	37.6543	23.7318	4.56875	0.451098	Up	31537856-31538895	DUF4228 domain protein
Medtr5g074610	770.933	1524.61	17.2582	88.3409	6.46501	0.207414	Up	31713745-31715709	flavonoid O-methyltransferase-like protein	GO:0008168	methyltransferase activity
Medtr5g074680	72.7101	8.92328	136.497	0.0653736	-3.93515	0.658934	Down	31734032-31736107	orcinol O-methyltransferase	GO:0008168	methyltransferase activity
Medtr5g074700	65.6008	2.54951	128.652	0.0198171	-5.65711	0.301016	Down	31748902-31750146	cationic peroxidase	GO:0004601,GO:0006979,GO:0020037,GO:0055114	peroxidase activity|response to oxidative stress|heme binding|oxidation-reduction process	path:ko00940	Phenylpropanoid biosynthesis
Medtr5g074740	65.3557	1.27475	129.437	0.00984848	-6.66588	0.206151	Down	31760267-31762597	peroxidase family protein	GO:0004601,GO:0006979,GO:0020037,GO:0055114	peroxidase activity|response to oxidative stress|heme binding|oxidation-reduction process	path:ko00940	Phenylpropanoid biosynthesis
Medtr5g076140	104.971	11.4728	198.47	0.0578063	-4.11263	0.518168	Down	32425329-32428370	hypothetical protein
Medtr5g076170	874.188	1690.32	58.0504	29.1182	4.86385	0.562327	Up	32436731-32437833	late embryogenesis abundant hydroxyproline-rich glycoprotein%2C putative
Medtr5g076290	247.401	486.956	7.84465	62.075	5.95594	0.130997	Up	32504176-32504521	two zinc finger transport-like protein%2C putative
Medtr5g076620	57.5111	113.453	1.56893	72.3125	6.17617	0.709107	Up	32685852-32690189	squalene/phytoene synthase	GO:0016765	transferase activity, transferring alkyl or aryl (other than methyl) groDowns	path:ko00906	Carotenoid biosynthesis
Medtr5g076960	59.3251	114.728	3.92232	29.25	4.87036	0.413197	Up	32828410-32831868	myb transcription factor
Medtr5g077130	217.934	409.196	26.6718	15.3419	3.93941	0.532208	Up	32915685-32917244	adenine nucleotide alpha hydrolase sDownerfamily protein
Medtr5g077710	25.7402	1.27475	50.2057	0.0253906	-5.29956	0.751335	Down	33161778-33163147	methyltransferase
Medtr5g078200	53.1475	5.09902	101.196	0.0503876	-4.31079	0.645514	Down	33413288-33417329	glucan endo-1%2C3-beta-glucosidase-like protein	GO:0003824,GO:0004553,GO:0005975	catalytic activity|hydrolase activity, hydrolyzing O-glycosyl compounds|carbohydrate metabolic process
Medtr5g079610	241.762	447.439	36.0854	12.3995	3.6322	0.658934	Up	34038507-34041796	plastid movement impaired protein
Medtr5g079950	248.871	474.209	23.5339	20.15	4.33271	0.416372	Up	34206809-34208293	expansin A10	GO:0005576,GO:0009664	extracellular region|plant-type cell wall organization
Medtr5g081410	32.016	1.27475	62.7572	0.0203125	-5.62149	0.585621	Down	34861053-34865519	RHO guanyl-nucleotide exchange factor	GO:0005089	Rho guanyl-nucleotide exchange factor activity
Medtr5g081530	910.959	1810.15	11.767	153.833	7.26522	0.162465	Up	34918670-34919471	17.6 kDa class I heat shock protein			path:ko04141	Protein processing in endoplasmic reticulum
Medtr5g081960	858.744	1671.2	46.2834	36.1081	5.17425	0.4704	Up	35163436-35165325	HXXXD-type acyl-transferase family protein
Medtr5g082760	57.8052	110.904	4.70679	23.5625	4.55842	0.495127	Up	35621410-35623170	organic cation/carnitine transporter
Medtr5g083340	508.431	1001.96	14.9048	67.2237	6.0709	0.180508	Up	35977177-35979527	dehydration-responsive element-binding protein	GO:0003677,GO:0003700,GO:0006355	DNA binding|transcription factor activity, sequence-specific DNA binding|regulation of transcription, DNA-templated
Medtr5g083500	16.964	33.1436	0.784465	42.25	5.40088	0.847603	Up	36041024-36043169	hypothetical protein
Medtr5g083860	503.724	930.571	76.8775	12.1046	3.59748	0.83073	Up	36189329-36191603	class III peroxidase	GO:0004601,GO:0006979,GO:0020037,GO:0055114	peroxidase activity|response to oxidative stress|heme binding|oxidation-reduction process	path:ko00940	Phenylpropanoid biosynthesis
Medtr5g084570	75.1615	144.047	6.27572	22.9531	4.52062	0.4401	Up	36492473-36493722	leguminosin groDown485 secreted peptide
Medtr5g084870	1300.99	2492.15	109.825	22.692	4.50411	0.868151	Up	36626741-36628063	anthranilate N-benzoyltransferase
Medtr5g084900	781.67	1533.53	29.8097	51.4441	5.68493	0.326551	Up	36631982-36633480	transferase family protein
Medtr5g085330	488.918	922.923	54.9125	16.8071	4.071	0.631065	Up	36870742-36872929	1-aminocyclopropane-1-carboxylate oxidase	GO:0016491,GO:0016706,GO:0055114	oxidoreductase activity|oxidoreductase activity, acting on paired donors, with incorporation or reduction of molecular oxygen, 2-oxoglutarate as one donor, and incorporation of one atom each of oxygen into both donors|oxidation-reduction process	path:ko00270	Cysteine and methionine metabolism
Medtr5g085980	50.4509	93.0571	7.84465	11.8625	3.56834	0.887743	Up	37167234-37170979	transmembrane protein%2C putative
Medtr5g086330	60.747	3.82426	117.67	0.0325	-4.94342	0.440721	Down	37315076-37316797	LysM type receptor kinase	GO:0004672,GO:0004674,GO:0004713,GO:0005524,GO:0006468,GO:0016772	protein kinase activity|protein serine/threonine kinase activity|protein tyrosine kinase activity|ATP binding|protein phosphorylation|transferase activity, transferring phosphorus-containing groDowns	path:ko04626	Plant-pathogen interaction
Medtr5g089110	66.1892	130.025	2.35339	55.25	5.7879	0.233128	Up	38725757-38730456	F-box plant-like protein	GO:0005515	protein binding
Medtr5g089320	21.8179	42.0669	1.56893	26.8125	4.74483	0.847457	Up	38807982-38811203	calmodulin-domain kinase CDPK protein	GO:0004672,GO:0004674,GO:0004713,GO:0005509,GO:0005524,GO:0006468,GO:0016772	protein kinase activity|protein serine/threonine kinase activity|protein tyrosine kinase activity|calcium ion binding|ATP binding|protein phosphorylation|transferase activity, transferring phosphorus-containing groDowns	path:ko04626	Plant-pathogen interaction
Medtr5g089340	39.9587	75.2105	4.70679	15.9792	3.99812	0.806179	Up	38826925-38832701	CRT (chloroquine-resistance transporter)-like transporter%2C putative
Medtr5g090070	66.7775	124.926	8.62911	14.4773	3.85572	0.683062	Up	39187132-39190984	serine-glyoxylate aminotransferase-like protein	GO:0003824,GO:0030170	catalytic activity|pyridoxal phosphate binding	path:ko00250,path:ko00260,path:ko00630,path:ko00680,path:ko01200,path:ko04146	Alanine, aspartate and glutamate metabolism|Glycine, serine and threonine metabolism|Glyoxylate and dicarboxylate metabolism|Methane metabolism|Carbon metabolism|Peroxisome
Medtr5g090250	326.779	608.058	45.4989	13.3642	3.7403	0.657783	Up	39306732-39307283	inhibitor of trypsin and hageman factor-like protein	GO:0004867,GO:0009611	serine-type endopeptidase inhibitor activity|response to wounding
Medtr5g090580	594.673	1168.95	20.3961	57.3125	5.84078	0.236517	Up	39450813-39452576	UDP-glucose flavonoid 3-O-glucosyltransferase	GO:0008152,GO:0016758	metabolic process|transferase activity, transferring hexosyl groDowns
Medtr5g090600	105.56	189.938	21.1805	8.96759	3.16472	0.88875	Up	39454592-39456023	UDP-glucose flavonoid 3-O-glucosyltransferase	GO:0008152,GO:0016758	metabolic process|transferase activity, transferring hexosyl groDowns
Medtr5g090610	185.82	354.382	17.2582	20.5341	4.35995	0.390912	Up	39457073-39458510	UDP-glucose flavonoid 3-O-glucosyltransferase
Medtr5g090620	885.66	1743.86	27.4563	63.5143	5.98901	0.311032	Up	39460044-39461799	UDP-glucose flavonoid 3-O-glucosyltransferase	GO:0008152,GO:0016758	metabolic process|transferase activity, transferring hexosyl groDowns
Medtr5g090630	343.694	645.026	42.3611	15.2269	3.92855	0.598428	Up	39462805-39464963	UDP-glucose flavonoid 3-O-glucosyltransferase	GO:0008152,GO:0016758	metabolic process|transferase activity, transferring hexosyl groDowns
Medtr5g090650	50.4018	96.8814	3.92232	24.7	4.62644	0.519389	Up	39469664-39470973	anthocyanidin 3-O-glucosyltransferase
Medtr5g090660	69.8664	128.75	10.9825	11.7232	3.5513	0.795437	Up	39471989-39474539	UDP-glucose flavonoid 3-O-glucosyltransferase
Medtr5g090670	150.127	282.996	17.2582	16.3977	4.03542	0.487675	Up	39475353-39477382	UDP-glucose flavonoid 3-O-glucosyltransferase	GO:0008152,GO:0016758	metabolic process|transferase activity, transferring hexosyl groDowns
Medtr5g090700	798.34	1548.83	47.8523	32.3668	5.01644	0.481325	Up	39486343-39487860	UDP-glucose flavonoid 3-O-glucosyltransferase	GO:0008152,GO:0016758	metabolic process|transferase activity, transferring hexosyl groDowns
Medtr5g090830	1433.56	2859.28	7.84465	364.487	8.50973	0.17625	Up	39552891-39554634	HXXXD-type acyl-transferase family protein
Medtr5g090880	152.137	299.567	4.70679	63.6458	5.99199	0.12514	Up	39586179-39587728	HXXXD-type acyl-transferase family protein
Medtr5g090990	238.869	438.516	39.2232	11.18	3.48285	0.727634	Up	39639631-39642769	4-hydroxyphenylpyruvate dioxygenase	GO:0003868,GO:0009072,GO:0016701,GO:0055114	4-hydroxyphenylpyruvate dioxygenase activity|aromatic amino acid family metabolic process|oxidoreductase activity, acting on single donors with incorporation of molecular oxygen|oxidation-reduction process	path:ko00130,path:ko00350,path:ko00360	Ubiquinone and other terpenoid-quinone biosynthesis|Tyrosine metabolism|Phenylalanine metabolism
Medtr5g091060	780.787	1469.79	91.7824	16.0139	4.00125	0.809008	Up	39679297-39682645	4-hydroxyphenylpyruvate dioxygenase	GO:0003868,GO:0009072,GO:0016701,GO:0055114	4-hydroxyphenylpyruvate dioxygenase activity|aromatic amino acid family metabolic process|oxidoreductase activity, acting on single donors with incorporation of molecular oxygen|oxidation-reduction process	path:ko00130,path:ko00350,path:ko00360	Ubiquinone and other terpenoid-quinone biosynthesis|Tyrosine metabolism|Phenylalanine metabolism
Medtr5g091380	60.1586	8.92328	111.394	0.0801056	-3.64195	0.841639	Down	39826307-39830572	receptor-like kinase plant	GO:0004672,GO:0004674,GO:0004713,GO:0005524,GO:0006468,GO:0016772	protein kinase activity|protein serine/threonine kinase activity|protein tyrosine kinase activity|ATP binding|protein phosphorylation|transferase activity, transferring phosphorus-containing groDowns
Medtr5g094310	122.72	14.0223	231.417	0.0605932	-4.0447	0.518518	Down	41203620-41209361	kinesin motor domain protein	GO:0003777,GO:0005524,GO:0005875,GO:0007018	microtubule motor activity|ATP binding|microtubule associated complex|microtubule-based movement
Medtr5g094520	577.317	1064.42	90.2134	11.7989	3.56058	0.887743	Up	41314159-41317550	cytochrome P450 family 71 protein	GO:0005506,GO:0009055,GO:0016705,GO:0020037,GO:0055114	iron ion binding|electron carrier activity|oxidoreductase activity, acting on paired donors, with incorporation or reduction of molecular oxygen|heme binding|oxidation-reduction process
Medtr5g094530	81.7804	158.07	5.49125	28.7857	4.84728	0.343564	Up	41317737-41318580	(E)-beta-caryophyllene synthase	GO:0008152,GO:0010333,GO:0016829	metabolic process|terpene synthase activity|lyase activity	path:ko00909	Sesquiterpenoid and triterpenoid biosynthesis
Medtr5g094550	626.64	1184.25	69.0329	17.1548	4.10054	0.694491	Up	41327441-41329763	cytochrome P450 family 71 protein	GO:0005506,GO:0009055,GO:0016705,GO:0020037,GO:0055114	iron ion binding|electron carrier activity|oxidoreductase activity, acting on paired donors, with incorporation or reduction of molecular oxygen|heme binding|oxidation-reduction process
Medtr5g094560	244.949	453.813	36.0854	12.5761	3.65261	0.657783	Up	41331507-41333381	cytochrome P450 family 71 protein	GO:0005506,GO:0009055,GO:0016705,GO:0020037,GO:0055114	iron ion binding|electron carrier activity|oxidoreductase activity, acting on paired donors, with incorporation or reduction of molecular oxygen|heme binding|oxidation-reduction process
Medtr5g094570	402.626	739.358	65.895	11.2202	3.48803	0.818399	Up	41336436-41338326	cytochrome P450 family 71 protein	GO:0005506,GO:0009055,GO:0016705,GO:0020037,GO:0055114	iron ion binding|electron carrier activity|oxidoreductase activity, acting on paired donors, with incorporation or reduction of molecular oxygen|heme binding|oxidation-reduction process
Medtr5g094590	92.3217	172.092	12.5514	13.7109	3.77726	0.633721	Up	41340756-41341945	cytochrome P450 family protein%2C putative
Medtr5g094620	48.6368	91.7824	5.49125	16.7143	4.06301	0.709107	Up	41349265-41352813	sesquiterpene synthase	GO:0008152,GO:0010333,GO:0016829	metabolic process|terpene synthase activity|lyase activity	path:ko00909	Sesquiterpenoid and triterpenoid biosynthesis
Medtr5g095020	59.08	113.453	4.70679	24.1042	4.59121	0.478836	Up	41539795-41540193	alcohol dehydrogenase%2C putative
Medtr5g095030	178.76	333.986	23.5339	14.1917	3.82697	0.570953	Up	41540430-41540840	zinc-binding dehydrogenase family protein	GO:0000166	nucleotide binding
Medtr5g096700	30.4961	58.6387	2.35339	24.9167	4.63904	0.715992	Up	42292323-42295986	BTB/POZ domain plant protein	GO:0005515	protein binding
Medtr5g098170	257.402	471.659	43.1455	10.9318	3.45046	0.751661	Up	42999016-43002936	caffeic acid O-methyltransferase	GO:0008168	methyltransferase activity	path:ko00940	Phenylpropanoid biosynthesis
Medtr5g098360	141.547	279.171	3.92232	71.175	6.1533	0.119132	Up	43064616-43065185	AAA domain%2C Cdc48 subfamily protein
Medtr5g099010	26.0344	49.7154	2.35339	21.125	4.40088	0.847457	Up	43363457-43367269	GDP-fucose O-fucosyltransferase-like protein
Medtr5g430440	199.401	39.5174	359.285	0.109989	-3.18457	0.868151	Down	12802979-12804341	hypothetical protein
Medtr5g464760	283.584	560.892	6.27572	89.375	6.4818	0.097877	Up	26900971-26903796	UDP-glucosyltransferase family protein	GO:0008152,GO:0016758	metabolic process|transferase activity, transferring hexosyl groDowns
Medtr5g464810	1499.45	2940.86	58.0504	50.6605	5.66279	0.619931	Up	26943332-26948299	UDP-glucosyltransferase family protein
Medtr6g004280	247.401	486.956	7.84465	62.075	5.95594	0.130997	Up	218503-220686	class I glutamine amidotransferase
Medtr6g004730	149.686	276.622	22.7495	12.1595	3.60401	0.657783	Up	397879-398663	hypothetical protein
Medtr6g004740	238.085	438.516	37.6543	11.6458	3.54174	0.703617	Up	399752-401185	sucrase/ferredoxin-like protein%2C putative
Medtr6g005310	127.279	239.654	14.9048	16.0789	4.0071	0.502453	Up	702128-703167	germin family protein	GO:0030145,GO:0045735,GO:0048046	manganese ion binding|nutrient reservoir activity|apoplast
Medtr6g005330	74.4751	146.597	2.35339	62.2917	5.96097	0.192482	Up	710480-711423	germin family protein	GO:0030145,GO:0045735,GO:0048046	manganese ion binding|nutrient reservoir activity|apoplast
Medtr6g005340	163.855	313.59	14.1204	22.2083	4.47303	0.358683	Up	712271-713359	germin family protein	GO:0030145,GO:0045735,GO:0048046	manganese ion binding|nutrient reservoir activity|apoplast
Medtr6g006840	572.512	1102.66	42.3611	26.0301	4.70211	0.464781	Up	1234681-1235329	hypothetical protein
Medtr6g006930	462.687	919.098	6.27572	146.453	7.1943	0.081572	Up	1293083-1294315	DUF1645 family protein
Medtr6g006950	399.538	796.722	2.35339	338.542	8.40319	0.0356836	Up	1303770-1304660	DUF1645 family protein
Medtr6g007897	174.2	16.5718	331.829	0.0499409	-4.32363	0.416372	Down	2123510-2126214	gibberellin-regulated family protein
Medtr6g008210	426.062	838.789	13.3359	62.8971	5.97492	0.170105	Up	2227571-2229205	zinc finger AN1 domain stress-associated protein	GO:0008270	zinc ion binding
Medtr6g008480	90.3605	8.92328	171.798	0.0519406	-4.26699	0.497105	Down	2282192-2284438	matrix metalloproteinase	GO:0004222,GO:0006508,GO:0008237,GO:0008270,GO:0031012	metalloendopeptidase activity|proteolysis|metallopeptidase activity|zinc ion binding|extracellular matrix
Medtr6g008620	165.424	303.392	27.4563	11.05	3.46597	0.717711	Up	2348811-2352387	cytochrome P450 family 82 protein	GO:0005506,GO:0009055,GO:0016705,GO:0020037,GO:0055114	iron ion binding|electron carrier activity|oxidoreductase activity, acting on paired donors, with incorporation or reduction of molecular oxygen|heme binding|oxidation-reduction process
Medtr6g009480	30.0548	1.27475	58.8348	0.0216667	-5.52838	0.632544	Down	2818642-2820631	pathogenesis-related thaumatin family protein
Medtr6g011290	410.177	58.6387	761.715	0.0769825	-3.69933	0.759852	Down	3122519-3140624	phosphoglycerate mutase-like protein	GO:0003993	acid phosphatase activity	path:ko04070	Phosphatidylinositol signaling system
Medtr6g012100	368.404	726.61	10.198	71.25	6.15482	0.135919	Up	3582635-3583774	quinone oxidoreductase-like protein
Medtr6g012160	348.744	689.642	7.84465	87.9125	6.458	0.11163	Up	3597963-3599932	zinc-binding dehydrogenase family oxidoreductase	GO:0000166,GO:0008270,GO:0016491,GO:0016747	nucleotide binding|zinc ion binding|oxidoreductase activity|transferase activity, transferring acyl groDowns other than amino-acyl groDowns
Medtr6g012170	496.37	984.111	8.62911	114.045	6.83347	0.113596	Up	3602002-3604123	zinc-binding dehydrogenase family oxidoreductase	GO:0000166,GO:0008270,GO:0016491,GO:0016747	nucleotide binding|zinc ion binding|oxidoreductase activity|transferase activity, transferring acyl groDowns other than amino-acyl groDowns
Medtr6g012970	55.2067	109.629	0.784465	139.75	7.1267	0.167331	Up	4038451-4039828	AP2/ERF domain transcription factor	GO:0003677,GO:0003700,GO:0006355	DNA binding|transcription factor activity, sequence-specific DNA binding|regulation of transcription, DNA-templated
Medtr6g015590	21.1805	40.7922	1.56893	26	4.70044	0.870134	Up	5275972-5279150	disease resistance protein (TIR-NBS-LRR class)	GO:0006952	defense response
Medtr6g015815	349.822	687.093	12.5514	54.7422	5.77458	0.172025	Up	5480770-5482474	malonyl-CoA:isoflavone 7-O-glucoside malonyltransferase
Medtr6g015830	61.3353	121.102	1.56893	77.1875	6.2703	0.20117	Up	5493735-5495127	malonyl-CoA:isoflavone 7-O-glucoside malonyltransferase
Medtr6g015850	211.217	413.021	9.41357	43.875	5.45533	0.180508	Up	5524674-5526056	malonyl-CoA:isoflavone 7-O-glucoside malonyltransferase
Medtr6g015905	71.1902	5.09902	137.281	0.0371429	-4.75077	0.435895	Down	5578874-5582030	alpha-1%2C4-glucan-protein synthase [UDP-forming]-like protein	GO:0016866,GO:0030244	intramolecular transferase activity|cellulose biosynthetic process	path:ko00520	Amino sugar and nucleotide sugar metabolism
Medtr6g016375	63.9339	122.376	5.49125	22.2857	4.47805	0.486482	Up	6066437-6067600	BZIP transcription factor	GO:0003700,GO:0006355,GO:0043565	transcription factor activity, sequence-specific DNA binding|regulation of transcription, DNA-templated|sequence-specific DNA binding
Medtr6g016635	201.313	400.273	2.35339	170.083	7.4101	0.0504446	Up	6324968-6329105	proline dehydrogenase			path:ko00330	Arginine and proline metabolism
Medtr6g016640	399.341	781.425	17.2582	45.2784	5.50075	0.221947	Up	6332003-6336598	proline dehydrogenase			path:ko00330	Arginine and proline metabolism
Medtr6g016650	116.248	223.082	9.41357	23.6979	4.56669	0.352141	Up	6347139-6351581	proline dehydrogenase			path:ko00330	Arginine and proline metabolism
Medtr6g017205	218.179	430.867	5.49125	78.4643	6.29396	0.104363	Up	6838164-6839789	FAD-binding berberine family protein	GO:0003824,GO:0008762,GO:0016614,GO:0050660,GO:0055114	catalytic activity|UDP-N-acetylmuramate dehydrogenase activity|oxidoreductase activity, acting on CH-OH groDown of donors|flavin adenine dinucleotide binding|oxidation-reduction process
Medtr6g018310	22.9946	1.27475	44.7145	0.0285088	-5.13245	0.847457	Down	7009014-7010704	ribulose bisphosphate carboxylase small chain			path:ko00630,path:ko00710,path:ko01200	Glyoxylate and dicarboxylate metabolism|Carbon fixation in photosynthetic organisms|Carbon metabolism
Medtr6g021730	129.044	254.951	3.13786	81.25	6.3443	0.456353	Up	7471024-7476041	E3 ubiquitin-protein ligase RGLG2-like protein	GO:0005515,GO:0008270	protein binding|zinc ion binding
Medtr6g021860	82.761	163.169	2.35339	69.3333	6.11548	0.163364	Up	7558677-7559188	hypothetical protein
Medtr6g021910	240.438	469.11	11.767	39.8667	5.31711	0.203576	Up	7568887-7570939	SMP-30/gluconolaconase/LRE-like region protein
Medtr6g021950	77.1227	1.27475	152.971	0.00833333	-6.90689	0.15934	Down	7591413-7594941	pectate lyase family protein			path:ko00040	Pentose and glucuronate interconversions
Medtr6g023460	108.501	215.434	1.56893	137.312	7.10132	0.0779137	Up	8204905-8205659	EF hand calcium-binding family protein	GO:0005509	calcium ion binding	path:ko04626	Plant-pathogen interaction
Medtr6g027660	362.374	687.093	37.6543	18.2474	4.18962	0.508456	Up	9637500-9642574	cationic amino acid transporter 2%2C vacuolar protein	GO:0003333,GO:0015171,GO:0016020	amino acid transmembrane transport|amino acid transmembrane transporter activity|membrane
Medtr6g027680	124.975	235.83	14.1204	16.7014	4.0619	0.487903	Up	9653338-9659589	cationic amino acid transporter 2%2C vacuolar protein	GO:0003333,GO:0015171,GO:0016020	amino acid transmembrane transport|amino acid transmembrane transporter activity|membrane
Medtr6g029460	248.332	495.88	0.784465	632.125	9.30407	0.0418184	Up	10149849-10153806	NADP-specific glutamate dehydrogenase	GO:0000166,GO:0006520,GO:0016491,GO:0055114	nucleotide binding|cellular amino acid metabolic process|oxidoreductase activity|oxidation-reduction process	path:ko00220,path:ko00250,path:ko00471,path:ko00910,path:ko01200,path:ko04964	Arginine biosynthesis|Alanine, aspartate and glutamate metabolism|D-Glutamine and D-glutamate metabolism|Nitrogen metabolism|Carbon metabolism|Proximal tubule bicarbonate reclamation
Medtr6g033010	29.4664	57.364	1.56893	36.5625	5.19229	0.603688	Up	10337475-10341902	major intrinsic protein (MIP) family transporter	GO:0005215,GO:0006810,GO:0016020	transporter activity|transport|membrane
Medtr6g033280	299.224	595.311	3.13786	189.719	7.56772	0.0485991	Up	10599019-10602101	phosphate carrier protein
Medtr6g033295	23.0927	44.6164	1.56893	28.4375	4.82972	0.796555	Up	10620422-10621877	hypothetical protein
Medtr6g033415	33.4378	2.54951	64.3261	0.0396341	-4.65711	0.749825	Down	10768172-10771839	IQ calmodulin-binding motif protein	GO:0005515	protein binding
Medtr6g033450	2423.9	4841.52	6.27572	771.469	9.59146	0.294284	Up	10796892-10797938	pathogenesis-related protein bet V I family protein	GO:0006952,GO:0009607	defense response|response to biotic stimulus
Medtr6g033870	26.2796	50.9902	1.56893	32.5	5.02237	0.69244	Up	11208081-11211980	heat shock cognate 70 kDa-like protein			path:ko03040,path:ko04010,path:ko04141,path:ko04144,path:ko04612,path:ko04915	Spliceosome|MAPK signaling pathway|Protein processing in endoplasmic reticulum|Endocytosis|Antigen processing and presentation|Estrogen signaling pathway
Medtr6g034905	693.369	1292.6	94.1357	13.7313	3.77939	0.851809	Up	12192086-12193496	extensin-like region protein
Medtr6g037090	119.631	214.159	25.1029	8.53125	3.09276	0.907442	Up	13033453-13035983	glycoside hydrolase family 81 protein
Medtr6g037120	54.8635	105.805	3.92232	26.975	4.75355	0.46236	Up	13040383-13040715	hypothetical protein
Medtr6g037610	3005.87	6001.55	10.198	588.5	9.2009	0.493206	Up	13408028-13410902	AP2 domain class transcription factor	GO:0003677,GO:0003700,GO:0006355	DNA binding|transcription factor activity, sequence-specific DNA binding|regulation of transcription, DNA-templated
Medtr6g043060	50.7941	96.8814	4.70679	20.5833	4.3634	0.596209	Up	14864470-14866190	heat shock transcription factor A8	GO:0003700,GO:0005634,GO:0006355,GO:0043565	transcription factor activity, sequence-specific DNA binding|nucleus|regulation of transcription, DNA-templated|sequence-specific DNA binding
Medtr6g044810	93.3023	177.191	9.41357	18.8229	4.23442	0.472727	Up	15512193-15513129	Kunitz type trypsin inhibitor / Alpha-fucosidase	GO:0004866	endopeptidase inhibitor activity
Medtr6g045097	89.7231	170.817	8.62911	19.7955	4.3071	0.458915	Up	15984600-15985432	Kunitz type trypsin inhibitor / Alpha-fucosidase	GO:0004866	endopeptidase inhibitor activity
Medtr6g045403	45.4009	89.2328	1.56893	56.875	5.82972	0.325018	Up	16327699-16328382	Kunitz type trypsin inhibitor / Alpha-fucosidase	GO:0004866	endopeptidase inhibitor activity
Medtr6g045433	39.3213	73.9358	4.70679	15.7083	3.97346	0.818399	Up	16350987-16351828	Kunitz type trypsin inhibitor / Alpha-fucosidase	GO:0004866	endopeptidase inhibitor activity
Medtr6g047880	112.914	14.0223	211.805	0.0662037	-3.91694	0.574099	Down	17266176-17267571	albumin I
Medtr6g061850	2474.35	4934.58	14.1204	349.465	8.44901	0.426054	Up	24014010-24014831	17.6 kDa class I heat shock protein			path:ko04141	Protein processing in endoplasmic reticulum
Medtr6g061940	1634.43	3263.37	5.49125	594.286	9.21501	0.168645	Up	24040583-24041280	17.6 kDa class I heat shock protein			path:ko04141	Protein processing in endoplasmic reticulum
Medtr6g065460	123.259	2.54951	243.968	0.0104502	-6.58033	0.119726	Down	24221721-24222549	Kunitz type trypsin inhibitor / Alpha-fucosidase	GO:0004866	endopeptidase inhibitor activity
Medtr6g066380	74.279	141.498	7.06018	20.0417	4.32493	0.491712	Up	24706249-24709800	MATE efflux family protein	GO:0006855,GO:0015238,GO:0015297,GO:0016020,GO:0055085	drug transmembrane transport|drug transmembrane transporter activity|antiporter activity|membrane|transmembrane transport
Medtr6g069870	48.8329	96.8814	0.784465	123.5	6.94837	0.203576	Up	25205833-25209601	jasmonate zim-domain protein			path:ko04075	Plant hormone signal transduction
Medtr6g071040	319.277	622.08	16.4738	37.7619	5.23886	0.236517	Up	26233845-26234408	hypothetical protein
Medtr6g071475	38.9291	73.9358	3.92232	18.85	4.23649	0.727634	Up	26490399-26496300	alpha/beta hydrolase family protein
Medtr6g078070	469.453	860.46	78.4465	10.9687	3.45533	0.870134	Up	29323018-29323925	Kunitz type trypsin inhibitor / miraculin	GO:0004866	endopeptidase inhibitor activity
Medtr6g078280	46.0383	90.5076	1.56893	57.6875	5.85019	0.321603	Up	29385612-29386426	Kunitz type trypsin inhibitor / miraculin	GO:0004866	endopeptidase inhibitor activity
Medtr6g078290	711.166	1413.7	8.62911	163.83	7.35605	0.119726	Up	29387667-29389179	Lipid transfer protein	GO:0004866	endopeptidase inhibitor activity
Medtr6g081810	164.689	309.765	19.6116	15.795	3.9814	0.502453	Up	30509991-30514588	MATE efflux family protein	GO:0006855,GO:0015238,GO:0015297,GO:0016020,GO:0055085	drug transmembrane transport|drug transmembrane transporter activity|antiporter activity|membrane|transmembrane transport
Medtr6g082470	85.3105	5.09902	165.522	0.0308057	-5.02066	0.333591	Down	30852038-30857574	ATP-binding microtubule motor family protein	GO:0003777,GO:0005524,GO:0005875,GO:0007018	microtubule motor activity|ATP binding|microtubule associated complex|microtubule-based movement
Medtr6g082940	39.7135	73.9358	5.49125	13.4643	3.75107	0.888977	Up	30989453-30991565	wall-associated receptor kinase carboxy-terminal protein
Medtr6g083000	61.9237	116.003	7.84465	14.7875	3.88631	0.694491	Up	31009108-31010220	wall-associated receptor kinase carboxy-terminal protein
Medtr6g084760	704.057	1376.74	31.3786	43.875	5.45533	0.346942	Up	31867347-31867661	cytochrome P450 family 71 protein	GO:0005506,GO:0009055,GO:0016705,GO:0020037,GO:0055114	iron ion binding|electron carrier activity|oxidoreductase activity, acting on paired donors, with incorporation or reduction of molecular oxygen|heme binding|oxidation-reduction process
Medtr6g084770	1580.3	3059.41	101.196	30.2326	4.91803	0.847808	Up	31889040-31891162	cytochrome P450 family 71 protein	GO:0005506,GO:0009055,GO:0016705,GO:0020037,GO:0055114	iron ion binding|electron carrier activity|oxidoreductase activity, acting on paired donors, with incorporation or reduction of molecular oxygen|heme binding|oxidation-reduction process
Medtr6g084890	60.1586	8.92328	111.394	0.0801056	-3.64195	0.841639	Down	31938699-31944623	DNA (cytosine-5)-methyltransferase CMT3-like protein	GO:0003677,GO:0005634,GO:0006306,GO:0008168	DNA binding|nucleus|DNA methylation|methyltransferase activity	path:ko00270	Cysteine and methionine metabolism
Medtr6g086280	2931.64	5815.43	47.8523	121.529	6.92515	0.653477	Up	32390058-32393143	multiprotein bridging factor 1b-like protein	GO:0003677,GO:0043565	DNA binding|sequence-specific DNA binding
Medtr6g086390	276.033	517.55	34.5164	14.9943	3.90634	0.573891	Up	32463703-32464229	arabinogalactan peptide-like protein
Medtr6g088475	789.613	1485.09	94.1357	15.776	3.97966	0.82382	Up	33649757-33650622	polyketide cyclase/dehydrase and lipid transporter
Medtr6g088715	182.829	36.9679	328.691	0.11247	-3.15239	0.882982	Down	33847397-33856882	DNA (cytosine-5)-methyltransferase CMT3-like protein	GO:0003677,GO:0005634,GO:0006306,GO:0008168	DNA binding|nucleus|DNA methylation|methyltransferase activity	path:ko00270	Cysteine and methionine metabolism
Medtr6g088785	128.897	246.028	11.767	20.9083	4.38601	0.390912	Up	33907265-33912187	leucine-rich receptor-like kinase family protein	GO:0004672,GO:0004674,GO:0004713,GO:0005524,GO:0006468,GO:0016772	protein kinase activity|protein serine/threonine kinase activity|protein tyrosine kinase activity|ATP binding|protein phosphorylation|transferase activity, transferring phosphorus-containing groDowns
Medtr6g088885	48.0485	5.09902	90.9979	0.0560345	-4.15754	0.727634	Down	34072681-34076407	glucan endo-1%2C3-beta-glucosidase-like protein	GO:0003824,GO:0004553,GO:0005975	catalytic activity|hydrolase activity, hydrolyzing O-glycosyl compounds|carbohydrate metabolic process
Medtr6g090460	453.715	894.878	12.5514	71.2969	6.15577	0.156953	Up	34037721-34039171	hypothetical protein
Medtr6g091680	784.416	1564.12	4.70679	332.313	8.3764	0.0745076	Up	34530206-34532899	caffeoyl-CoA 3-O-methyltransferase			path:ko00360,path:ko00940,path:ko00941,path:ko00945	Phenylalanine metabolism|Phenylpropanoid biosynthesis|Flavonoid biosynthesis|Stilbenoid, diarylheptanoid and gingerol biosynthesis
Medtr6g093240	90.4586	1.27475	179.642	0.00709607	-7.13876	0.12514	Down	35226011-35237508	phosphoglucan%2C water dikinase	GO:0003824,GO:0005524	catalytic activity|ATP binding
Medtr6g406250	197.783	369.679	25.8873	14.2803	3.83595	0.57096	Up	1056893-1062862	cinnamoyl-CoA reductase	GO:0000166	nucleotide binding
Medtr6g464320	140.517	267.699	13.3359	20.0735	4.32722	0.403499	Up	22414976-22416605	gibberellin receptor GID1
Medtr6g472100	279.465	515.001	43.93	11.7232	3.5513	0.719441	Up	25932925-25935230	hypothetical protein
Medtr6g477770	639.486	1212.29	66.6795	18.1809	4.18435	0.663025	Up	28539914-28540510	beta-amylase	GO:0000272,GO:0003824,GO:0005975,GO:0016161	polysaccharide catabolic process|catalytic activity|carbohydrate metabolic process|beta-amylase activity	path:ko00500	Starch and sucrose metabolism
Medtr6g477860	46.6756	91.7824	1.56893	58.5	5.87036	0.313475	Up	28639040-28642876	myb transcription factor
Medtr6g488150	38.1446	2.54951	73.7397	0.0345745	-4.85415	0.642037	Down	33216291-33219398	auxin response factor	GO:0046983	protein dimerization activity	path:ko04075	Plant hormone signal transduction
Medtr7g005400	92.7629	5.09902	180.427	0.0282609	-5.14505	0.786479	Down	103258-104726	somatic embryogenesis receptor kinase-like protein
Medtr7g007090	35.7912	2.54951	69.0329	0.0369318	-4.75899	0.694491	Down	1336814-1342741	DNA (cytosine-5)-methyltransferase CMT3-like protein	GO:0003677,GO:0005634,GO:0006306,GO:0008168	DNA binding|nucleus|DNA methylation|methyltransferase activity	path:ko00270	Cysteine and methionine metabolism
Medtr7g010580	326.092	29.3194	622.865	0.0470718	-4.40899	0.435895	Down	2636906-2638623	gibberellin-regulated family protein
Medtr7g010950	27.3092	52.265	2.35339	22.2083	4.47303	0.808814	Up	2821578-2824992	DOF-type zinc finger DNA-binding family protein	GO:0003677,GO:0006355,GO:0008270	DNA binding|regulation of transcription, DNA-templated|zinc ion binding
Medtr7g011090	75.7989	2.54951	149.048	0.0171053	-5.86942	0.238695	Down	2905231-2907425	casparian strip membrane protein
Medtr7g012070	29.2703	1.27475	57.2659	0.0222603	-5.48938	0.651328	Down	3388988-3391051	caffeic acid O-methyltransferase	GO:0008168	methyltransferase activity	path:ko00940	Phenylpropanoid biosynthesis
Medtr7g012330	170.817	311.04	30.5941	10.1667	3.34577	0.771357	Up	3619569-3621677	cytochrome P450 family 71 protein	GO:0005506,GO:0009055,GO:0016705,GO:0020037,GO:0055114	iron ion binding|electron carrier activity|oxidoreductase activity, acting on paired donors, with incorporation or reduction of molecular oxygen|heme binding|oxidation-reduction process
Medtr7g013200	811.087	1584.52	37.6543	42.0807	5.39509	0.400246	Up	3767443-3771099	UDP-glucosyltransferase family protein
Medtr7g013240	57.1188	113.453	0.784465	144.625	7.17617	0.156953	Up	3788881-3791360	UDP-glucosyltransferase family protein
Medtr7g013260	67.2188	131.3	3.13786	41.8438	5.38694	0.288838	Up	3798077-3801318	UDP-glucosyltransferase family protein
Medtr7g013710	46.5776	89.2328	3.92232	22.75	4.50779	0.583106	Up	3979443-3980069	transmembrane protein%2C putative
Medtr7g014160	427.19	781.425	72.9552	10.711	3.42102	0.85881	Up	4233212-4234958	anthocyanin 5-aromatic acyltransferase
Medtr7g014510	304.225	592.761	15.6893	37.7813	5.2396	0.233128	Up	4159406-4161617	isoflavone-7-O-methyltransferase	GO:0008168	methyltransferase activity	path:ko00943	Isoflavonoid biosynthesis
Medtr7g014570	1060.3	2082.95	37.6543	55.3177	5.78967	0.411649	Up	4176231-4178146	isoflavone-7-O-methyltransferase	GO:0008168	methyltransferase activity	path:ko00943	Isoflavonoid biosynthesis
Medtr7g015300	114.924	214.159	15.6893	13.65	3.77083	0.603954	Up	4664114-4664362	methyl esterase
Medtr7g017120	28.8291	56.0892	1.56893	35.75	5.15987	0.620362	Up	5438100-5439520	F-box protein interaction domain protein
Medtr7g017150	27.5543	53.5397	1.56893	34.125	5.09276	0.651328	Up	5447076-5448530	F-box protein interaction domain protein
Medtr7g017460	28.9762	54.8145	3.13786	17.4688	4.1267	0.88875	Up	5568104-5568810	hypothetical protein
Medtr7g020980	66.5324	123.651	9.41357	13.1354	3.71539	0.735581	Up	6566578-6569664	ethylene response factor	GO:0003677,GO:0003700,GO:0006355	DNA binding|transcription factor activity, sequence-specific DNA binding|regulation of transcription, DNA-templated
Medtr7g021010	43.3907	82.8591	3.92232	21.125	4.40088	0.637159	Up	6580663-6583753	ethylene response factor	GO:0003677,GO:0003700,GO:0006355	DNA binding|transcription factor activity, sequence-specific DNA binding|regulation of transcription, DNA-templated
Medtr7g021300	175.23	7.64853	342.811	0.0223112	-5.48609	0.188716	Down	6734141-6735697	disease resistance response/dirigent-like protein
Medtr7g021530	59.031	117.277	0.784465	149.5	7.224	0.14762	Up	6831281-6837332	phosphatase 2C family protein	GO:0003824	catalytic activity
Medtr7g021670	292.654	557.068	28.2407	19.7257	4.302	0.441773	Up	6917499-6918718	aldo/keto reductase family oxidoreductase
Medtr7g022790	928.953	1854.77	3.13786	591.094	9.20724	0.0629887	Up	7374329-7375736	BAG domain protein	GO:0005515,GO:0051087	protein binding|chaperone binding
Medtr7g023560	2289.75	4515.18	64.3261	70.1921	6.13324	0.771903	Up	7687352-7688191	C2H2-type zinc finger protein	GO:0005622,GO:0008270	intracellular|zinc ion binding
Medtr7g023590	267.797	507.352	28.2407	17.9653	4.16714	0.472727	Up	7698930-7700335	polygalacturonase-inhibiting protein%2C putative
Medtr7g023630	257.353	485.682	29.0252	16.7331	4.06463	0.498154	Up	7713226-7714204	polygalacturonase inhibitor protein
Medtr7g023690	883.797	1756.61	10.9825	159.946	7.32144	0.152711	Up	7739073-7740066	polygalacturonase inhibitor protein
Medtr7g023730	223.965	438.516	9.41357	46.5833	5.54174	0.172588	Up	7749979-7751337	polygalacturonase inhibitor protein	GO:0005515	protein binding
Medtr7g023740	388.016	747.006	29.0252	25.7365	4.68574	0.379087	Up	7752286-7753771	polygalacturonase inhibitor
Medtr7g024880	1264.31	2497.24	31.3786	79.5844	6.31441	0.388231	Up	8233175-8233991	calcium-binding EF-hand protein	GO:0005509	calcium ion binding
Medtr7g024890	343.203	673.071	13.3359	50.4706	5.65737	0.182086	Up	8236498-8237131	calcium-binding EF-hand protein	GO:0005509	calcium ion binding
Medtr7g024900	20.7883	40.7922	0.784465	52	5.70044	0.683808	Up	8239857-8240024	calcium ion-binding protein%2C putative	GO:0005509	calcium ion binding
Medtr7g024973	121.739	233.28	10.198	22.875	4.5157	0.358683	Up	8275506-8275904	disease resistance protein (TIR-NBS-LRR class)
Medtr7g024980	170.621	316.139	25.1029	12.5937	3.65464	0.633721	Up	8277282-8278378	disease resistance protein-like protein MsR1
Medtr7g024990	63.5907	118.552	8.62911	13.7386	3.78017	0.727286	Up	8278395-8279087	hypothetical protein
Medtr7g025740	80.2605	154.245	6.27572	24.5781	4.6193	0.39822	Up	8575194-8577480	heat shock cognate 70 kDa protein			path:ko03040,path:ko04010,path:ko04141,path:ko04144,path:ko04612,path:ko04915	Spliceosome|MAPK signaling pathway|Protein processing in endoplasmic reticulum|Endocytosis|Antigen processing and presentation|Estrogen signaling pathway
Medtr7g027175	116.395	221.807	10.9825	20.1964	4.33603	0.413979	Up	9197621-9200308	omega-hydroxypalmitate O-feruloyl transferase			path:ko00073	Cutin, suberine and wax biosynthesis
Medtr7g029275	174.936	326.337	23.5339	13.8667	3.79355	0.578336	Up	10335207-10337443	cytochrome P450 family protein	GO:0005506,GO:0009055,GO:0016705,GO:0020037,GO:0055114	iron ion binding|electron carrier activity|oxidoreductase activity, acting on paired donors, with incorporation or reduction of molecular oxygen|heme binding|oxidation-reduction process
Medtr7g030030	43.2926	80.3096	6.27572	12.7969	3.67772	0.88875	Up	14390179-14393011	iron-regulated ABC transporter membrane component SufB	GO:0016226	iron-sulfur cluster assembly
Medtr7g034745	328.298	632.278	24.3184	26	4.70044	0.346942	Up	13161390-13161674	hypothetical protein
Medtr7g035445	30.6922	2.54951	58.8348	0.0433333	-4.52838	0.827329	Down	13578663-13581219	C3HC4-type RING zinc finger protein	GO:0005515,GO:0008270	protein binding|zinc ion binding
Medtr7g039370	26.9169	1.27475	52.5591	0.0242537	-5.36565	0.717711	Down	14618230-14621775	origin recognition complex subunit 6	GO:0005664,GO:0006260	nuclear origin of replication recognition complex|DNA replication	path:ko04110,path:ko04111,path:ko04113	Cell cycle|Cell cycle - yeast|Meiosis - yeast
Medtr7g044920	263.237	26.7699	499.704	0.0535714	-4.22239	0.46236	Down	15107352-15108796	albumin I
Medtr7g044980	310.55	17.8466	603.253	0.0295839	-5.07905	0.273557	Down	15128895-15130291	albumin I
Medtr7g045650	83.4474	7.64853	159.246	0.0480296	-4.37993	0.481637	Down	16080002-16085525	2OG-Fe(II) oxygenase family oxidoreductase%2C putative	GO:0016491,GO:0016706,GO:0055114	oxidoreductase activity|oxidoreductase activity, acting on paired donors, with incorporation or reduction of molecular oxygen, 2-oxoglutarate as one donor, and incorporation of one atom each of oxygen into both donors|oxidation-reduction process
Medtr7g047030	359.53	715.137	3.92232	182.325	7.51037	0.0547773	Up	16565640-16567075	UDP-glucosyltransferase family protein	GO:0008152,GO:0016758	metabolic process|transferase activity, transferring hexosyl groDowns
Medtr7g047270	1397.62	2786.61	8.62911	322.932	8.33509	0.180961	Up	16598587-16600005	UDP-glucosyltransferase family protein	GO:0008152,GO:0016758	metabolic process|transferase activity, transferring hexosyl groDowns
Medtr7g053500	50.0096	5.09902	94.9202	0.053719	-4.21842	0.696517	Down	18856826-18859936	glucan endo-1%2C3-beta-glucosidase-like protein	GO:0003824,GO:0004553,GO:0005975	catalytic activity|hydrolase activity, hydrolyzing O-glycosyl compounds|carbohydrate metabolic process
Medtr7g056297	621.688	1233.96	9.41357	131.083	7.03434	0.124733	Up	19787346-19788842	Gag-Pol polyprotein/retrotransposon%2C putative
Medtr7g056603	159.344	2.54951	316.139	0.00806452	-6.9542	0.301016	Down	20190550-20202847	helicase/SANT-associated%2C DNA-binding protein%2C putative	GO:0003677,GO:0003682	DNA binding|chromatin binding
Medtr7g058860	28.9762	54.8145	3.13786	17.4688	4.1267	0.88875	Up	21129877-21132945	Serine/Threonine kinase%2C plant-type protein	GO:0004672,GO:0004674,GO:0004713,GO:0005515,GO:0005524,GO:0006468,GO:0016772	protein kinase activity|protein serine/threonine kinase activity|protein tyrosine kinase activity|protein binding|ATP binding|protein phosphorylation|transferase activity, transferring phosphorus-containing groDowns
Medtr7g059290	137.477	5.09902	269.856	0.0188953	-5.72583	0.174102	Down	21393731-21399699	pectate lyase-like protein			path:ko00040	Pentose and glucuronate interconversions
Medtr7g062570	25.348	1.27475	49.4213	0.0257937	-5.27684	0.764839	Down	22774969-22776837	2OG-Fe(II) oxygenase family oxidoreductase	GO:0016491,GO:0016706,GO:0055114	oxidoreductase activity|oxidoreductase activity, acting on paired donors, with incorporation or reduction of molecular oxygen, 2-oxoglutarate as one donor, and incorporation of one atom each of oxygen into both donors|oxidation-reduction process
Medtr7g062940	121.2	224.357	18.0427	12.4348	3.63631	0.655966	Up	22892457-22894463	L-type lectin-domain receptor kinase IV.2-like protein	GO:0004672,GO:0004674,GO:0004713,GO:0005524,GO:0006468,GO:0016772	protein kinase activity|protein serine/threonine kinase activity|protein tyrosine kinase activity|ATP binding|protein phosphorylation|transferase activity, transferring phosphorus-containing groDowns
Medtr7g063950	40.0567	77.76	2.35339	33.0417	5.04621	0.498154	Up	23377713-23378267	transmembrane protein%2C putative
Medtr7g064050	164.59	307.216	21.965	13.9866	3.80597	0.574099	Up	23404809-23405543	hypothetical protein
Medtr7g065230	155.177	286.82	23.5339	12.1875	3.60733	0.655966	Up	23789741-23792149	glutathione S-transferase%2C amine-terminal domain protein	GO:0005515	protein binding	path:ko00480,path:ko00980,path:ko00982	Glutathione metabolism|Metabolism of xenobiotics by cytochrome P450|Drug metabolism - cytochrome P450
Medtr7g065260	306.628	568.541	44.7145	12.7149	3.66845	0.682303	Up	23796391-23798295	glutathione S-transferase	GO:0005515	protein binding	path:ko00480,path:ko00980,path:ko00982	Glutathione metabolism|Metabolism of xenobiotics by cytochrome P450|Drug metabolism - cytochrome P450
Medtr7g065265	322.415	632.278	12.5514	50.375	5.65464	0.179617	Up	23800564-23802857	glutathione S-transferase%2C amine-terminal domain protein	GO:0005515	protein binding	path:ko00480,path:ko00980,path:ko00982	Glutathione metabolism|Metabolism of xenobiotics by cytochrome P450|Drug metabolism - cytochrome P450
Medtr7g065270	140.076	271.523	8.62911	31.4659	4.97572	0.254652	Up	23805240-23808449	glutathione S-transferase%2C amine-terminal domain protein	GO:0005515	protein binding	path:ko00480,path:ko00980,path:ko00982	Glutathione metabolism|Metabolism of xenobiotics by cytochrome P450|Drug metabolism - cytochrome P450
Medtr7g065290	414.099	782.699	45.4989	17.2026	4.10455	0.574099	Up	23814968-23817913	glutathione S-transferase%2C amine-terminal domain protein	GO:0005515	protein binding	path:ko00480,path:ko00980,path:ko00982	Glutathione metabolism|Metabolism of xenobiotics by cytochrome P450|Drug metabolism - cytochrome P450
Medtr7g065590	490.192	945.868	34.5164	27.4034	4.77628	0.406444	Up	23820654-23823642	glutathione S-transferase	GO:0005515	protein binding	path:ko00480,path:ko00980,path:ko00982	Glutathione metabolism|Metabolism of xenobiotics by cytochrome P450|Drug metabolism - cytochrome P450
Medtr7g065600	354.137	687.093	21.1805	32.4398	5.01969	0.292734	Up	23826932-23828482	glutathione S-transferase%2C amine-terminal domain protein	GO:0005515	protein binding	path:ko00480,path:ko00980,path:ko00982	Glutathione metabolism|Metabolism of xenobiotics by cytochrome P450|Drug metabolism - cytochrome P450
Medtr7g065640	802.998	1593.44	12.5514	126.953	6.98815	0.163117	Up	23839534-23840910	glutathione S-transferase%2C amine-terminal domain protein	GO:0005515	protein binding	path:ko00480,path:ko00980,path:ko00982	Glutathione metabolism|Metabolism of xenobiotics by cytochrome P450|Drug metabolism - cytochrome P450
Medtr7g065710	283.339	518.825	47.8523	10.8422	3.43859	0.770026	Up	23855145-23856094	glutathione S-transferase	GO:0005515	protein binding	path:ko00480,path:ko00980,path:ko00982	Glutathione metabolism|Metabolism of xenobiotics by cytochrome P450|Drug metabolism - cytochrome P450
Medtr7g065720	984.013	1924.88	43.1455	44.6136	5.47941	0.450422	Up	23856633-23857592	glutathione S-transferase	GO:0005515	protein binding	path:ko00480,path:ko00980,path:ko00982	Glutathione metabolism|Metabolism of xenobiotics by cytochrome P450|Drug metabolism - cytochrome P450
Medtr7g065750	176.995	349.283	4.70679	74.2083	6.21351	0.110577	Up	23864218-23865155	glutathione S-transferase%2C amine-terminal domain protein	GO:0005515	protein binding	path:ko00480,path:ko00980,path:ko00982	Glutathione metabolism|Metabolism of xenobiotics by cytochrome P450|Drug metabolism - cytochrome P450
Medtr7g066340	21.4257	1.27475	41.5766	0.0306604	-5.02748	0.900748	Down	24144089-24146371	DUF674 family protein
Medtr7g068650	94.0867	187.389	0.784465	238.875	7.90011	0.064673	Up	25175337-25179838	leucoanthocyanidin dioxygenase-like protein	GO:0005506,GO:0016491,GO:0016706,GO:0055114	iron ion binding|oxidoreductase activity|oxidoreductase activity, acting on paired donors, with incorporation or reduction of molecular oxygen, 2-oxoglutarate as one donor, and incorporation of one atom each of oxygen into both donors|oxidation-reduction process
Medtr7g069480	150.96	279.171	22.7495	12.2716	3.61725	0.847457	Up	25594923-25598737	DnaJ heat shock amine-terminal domain protein
Medtr7g070220	483.279	964.989	1.56893	615.063	9.26459	0.0267756	Up	25895211-25897919	DRE transcription factor	GO:0003677,GO:0003700,GO:0006355	DNA binding|transcription factor activity, sequence-specific DNA binding|regulation of transcription, DNA-templated
Medtr7g070510	112.963	214.159	11.767	18.2	4.18587	0.460532	Up	26032600-26035783	protein phosphatase 2C-like protein	GO:0003824	catalytic activity
Medtr7g070740	100.362	14.0223	186.703	0.075105	-3.73495	0.657783	Down	26178520-26180679	UDP-glucosyltransferase family protein
Medtr7g074250	88.4974	164.443	12.5514	13.1016	3.71167	0.667309	Up	27750890-27752015	late embryogenesis abundant protein
Medtr7g074570	68.6406	132.575	4.70679	28.1667	4.81592	0.388231	Up	27859936-27864678	2%2C3-bisphosphoglycerate-independent phosphoglycerate mutase	GO:0003824,GO:0004619,GO:0005737,GO:0006007,GO:0008152,GO:0030145	catalytic activity|phosphoglycerate mutase activity|cytoplasm|glucose catabolic process|metabolic process|manganese ion binding	path:ko00010,path:ko00260,path:ko00680,path:ko01200,path:ko01230	Glycolysis / Gluconeogenesis|Glycine, serine and threonine metabolism|Methane metabolism|Carbon metabolism|Biosynthesis of amino acids
Medtr7g076310	46.7247	6.37377	87.0756	0.0731982	-3.77205	0.880251	Down	28725502-28729387	UDP-galactose transporter 1
Medtr7g076650	80.4076	152.971	7.84465	19.5	4.2854	0.485285	Up	28872030-28878635	NADP-dependent malic enzyme	GO:0000166,GO:0004470,GO:0006108,GO:0016491,GO:0016616,GO:0016619,GO:0046872,GO:0051287,GO:0055114	nucleotide binding|malic enzyme activity|malate metabolic process|oxidoreductase activity|oxidoreductase activity, acting on the CH-OH groDown of donors, NAD or NADP as acceptor||metal ion binding|NAD binding|oxidation-reduction process	path:ko00620,path:ko00710,path:ko01200	Pyruvate metabolism|Carbon fixation in photosynthetic organisms|Carbon metabolism
Medtr7g077190	274.857	548.145	1.56893	349.375	8.44863	0.0282493	Up	29147120-29147788	Bowman birk trypsin inhibitor	GO:0004867,GO:0005576	serine-type endopeptidase inhibitor activity|extracellular region
Medtr7g077220	56.5305	6.37377	106.687	0.0597426	-4.0651	0.702385	Down	29160179-29162035	Bowman birk trypsin inhibitor	GO:0004867,GO:0005576	serine-type endopeptidase inhibitor activity|extracellular region
Medtr7g078070	222.788	428.318	17.2582	24.8182	4.63333	0.326551	Up	29503870-29506917	cysteine synthase/L-3-cyanoalanine synthase	GO:0004124,GO:0006535	cysteine synthase activity|cysteine biosynthetic process from serine	path:ko00270,path:ko00460,path:ko00920,path:ko01200,path:ko01230	Cysteine and methionine metabolism|Cyanoamino acid metabolism|Sulfur metabolism|Carbon metabolism|Biosynthesis of amino acids
Medtr7g079080	1774.12	3545.09	3.13786	1129.78	10.1418	0.0870376	Up	29963156-29966691	1-aminocyclopropane-1-carboxylate synthase	GO:0003824,GO:0009058,GO:0016847,GO:0030170,GO:0042218	catalytic activity|biosynthetic process|1-aminocyclopropane-1-carboxylate synthase activity|pyridoxal phosphate binding|1-aminocyclopropane-1-carboxylate biosynthetic process	path:ko00270	Cysteine and methionine metabolism
Medtr7g079350	316.777	613.157	20.3961	30.0625	4.90989	0.300674	Up	30114251-30117480	LysM type receptor kinase	GO:0004672,GO:0004674,GO:0004713,GO:0005524,GO:0006468,GO:0016772,GO:0016998	protein kinase activity|protein serine/threonine kinase activity|protein tyrosine kinase activity|ATP binding|protein phosphorylation|transferase activity, transferring phosphorus-containing groDowns|cell wall macromolecule catabolic process
Medtr7g080900	286.035	532.848	39.2232	13.585	3.76394	0.632544	Up	30816788-30818861	UDP-glucosyltransferase family protein	GO:0008152,GO:0016758	metabolic process|transferase activity, transferring hexosyl groDowns
Medtr7g080960	95.7047	173.367	18.0427	9.6087	3.26434	0.852543	Up	30858339-30860826	UDP-glucosyltransferase family protein
Medtr7g081020	46.9698	89.2328	4.70679	18.9583	4.24476	0.657783	Up	30892633-30894709	protein phosphatase 2C family protein	GO:0003824,GO:0004722,GO:0006470	catalytic activity|protein serine/threonine phosphatase activity|protein dephosphorylation
Medtr7g081580	119.288	16.5718	222.003	0.0746466	-3.74378	0.632544	Down	31143203-31150515	subtilisin-like serine protease	GO:0004252,GO:0006508	serine-type endopeptidase activity|proteolysis
Medtr7g081795	479.798	889.779	69.8173	12.7444	3.67179	0.776147	Up	31407491-31408227	AP2-domain DNA-binding protein	GO:0003677,GO:0003700,GO:0006355	DNA binding|transcription factor activity, sequence-specific DNA binding|regulation of transcription, DNA-templated
Medtr7g082230	37.115	1.27475	72.9552	0.0174731	-5.83872	0.479821	Down	31509859-31510815	hypothetical protein
Medtr7g082537	302.607	565.991	39.2232	14.43	3.851	0.603954	Up	31635342-31636801	wall-associated receptor kinase carboxy-terminal protein
Medtr7g082570	1455.23	2841.43	69.0329	41.1605	5.36319	0.67298	Up	31650010-31652939	class I glutamine amidotransferase
Medtr7g082700	184.104	365.855	2.35339	155.458	7.28038	0.0540894	Up	31710909-31711523	hypothetical protein
Medtr7g082725	61.3353	121.102	1.56893	77.1875	6.2703	0.20117	Up	31716245-31716492	hypothetical protein
Medtr7g082730	914.98	1761.71	68.2484	25.8132	4.69004	0.632544	Up	31718830-31719655	hypothetical protein
Medtr7g082740	1412.33	2791.71	32.9475	84.7321	6.40484	0.423773	Up	31721631-31722200	hypothetical protein
Medtr7g083240	67.6601	127.475	7.84465	16.25	4.02237	0.622094	Up	31996005-32003962	hydroxyproline-rich glycoprotein family protein
Medtr7g085220	115.12	229.456	0.784465	292.5	8.19229	0.0475843	Up	32967009-32968969	NAC transcription factor-like protein	GO:0003677,GO:0006355	DNA binding|regulation of transcription, DNA-templated
Medtr7g085310	138.115	261.325	14.9048	17.5329	4.13199	0.461215	Up	33022405-33024831	thioredoxin-like protein 1-1
Medtr7g085630	502.548	950.967	54.1281	17.5688	4.13495	0.610688	Up	33195342-33198873	NADP-specific glutamate dehydrogenase	GO:0000166,GO:0006520,GO:0016491,GO:0016639,GO:0055114	nucleotide binding|cellular amino acid metabolic process|oxidoreductase activity|oxidoreductase activity, acting on the CH-NH2 groDown of donors, NAD or NADP as acceptor|oxidation-reduction process	path:ko00220,path:ko00250,path:ko00471,path:ko00910,path:ko01200,path:ko04964	Arginine biosynthesis|Alanine, aspartate and glutamate metabolism|D-Glutamine and D-glutamate metabolism|Nitrogen metabolism|Carbon metabolism|Proximal tubule bicarbonate reclamation
Medtr7g085650	16.3267	31.8689	0.784465	40.625	5.3443	0.887743	Up	33205464-33209233	sulfate adenylyltransferase subunit 1/adenylylsulfate kinase	GO:0000103,GO:0004020,GO:0005524	sulfate assimilation|adenylylsulfate kinase activity|ATP binding	path:ko00230,path:ko00920	Purine metabolism|Sulfur metabolism
Medtr7g085790	349.773	660.323	39.2232	16.835	4.07339	0.548802	Up	33261569-33263998	transmembrane protein%2C putative
Medtr7g085990	364.335	727.885	0.784465	927.875	9.85779	0.0202701	Up	33338596-33339996	spermidine hydroxycinnamoyl transferase			path:ko00940,path:ko00941,path:ko00945	Phenylpropanoid biosynthesis|Flavonoid biosynthesis|Stilbenoid, diarylheptanoid and gingerol biosynthesis
Medtr7g087190	27.7014	1.27475	54.1281	0.0235507	-5.40808	0.694491	Down	33953711-33956744	GDSL-like lipase/acylhydrolase
Medtr7g087410	75.995	140.223	11.767	11.9167	3.57491	0.760747	Up	34004230-34007366	MATE efflux family protein	GO:0006855,GO:0015238,GO:0015297,GO:0016020,GO:0055085	drug transmembrane transport|drug transmembrane transporter activity|antiporter activity|membrane|transmembrane transport
Medtr7g087570	421.944	782.699	61.1882	12.7917	3.67713	0.738824	Up	34097403-34099544	serine hydrolase
Medtr7g089080	203.372	35.6931	371.052	0.0961945	-3.3779	0.772878	Down	34800306-34806771	cyclin	GO:0006952	defense response
Medtr7g089140	59.7174	114.728	4.70679	24.375	4.60733	0.472727	Up	34858668-34862782	transcription elongation factor (TFIIS) family protein	GO:0003677,GO:0005634,GO:0006351	DNA binding|nucleus|transcription, DNA-templated
Medtr7g089780	56.9717	104.53	9.41357	11.1042	3.47303	0.88875	Up	35166848-35171403	family 31 glycosyl hydrolase%2C alpha-glucosidase	GO:0003824,GO:0005975,GO:0030246	catalytic activity|carbohydrate metabolic process|carbohydrate binding
Medtr7g090560	720.972	1403.51	38.4388	36.5128	5.19033	0.407705	Up	35639316-35640408	hypothetical protein
Medtr7g090570	408.853	794.172	23.5339	33.7458	5.07664	0.301016	Up	35642234-35642834	hypothetical protein
Medtr7g091290	43.7829	1.27475	86.2911	0.0147727	-6.08092	0.383963	Down	36040878-36048005	kinesin motor catalytic domain protein	GO:0003777,GO:0005515,GO:0005524,GO:0005875,GO:0007018	microtubule motor activity|protein binding|ATP binding|microtubule associated complex|microtubule-based movement
Medtr7g093390	18.8762	36.9679	0.784465	47.125	5.55842	0.759852	Up	37118841-37122307	zinc finger%2C C3HC4 type (RING finger) protein	GO:0005515,GO:0008270	protein binding|zinc ion binding	path:ko04141	Protein processing in endoplasmic reticulum
Medtr7g093830	2629.03	5198.45	59.6193	87.1941	6.44616	0.828674	Up	37320384-37320965	disease resistance response protein
Medtr7g094270	64.0809	121.102	7.06018	17.1528	4.10037	0.603954	Up	37519773-37520532	hypothetical protein
Medtr7g094520	179.593	330.162	29.0252	11.375	3.50779	0.698464	Up	37628446-37629739	short-chain dehydrogenase/reductase	GO:0000166,GO:0008152,GO:0016491	nucleotide binding|metabolic process|oxidoreductase activity	path:ko00061,path:ko00780,path:ko01040,path:ko01212	Fatty acid biosynthesis|Biotin metabolism|Biosynthesis of unsaturated fatty acids|Fatty acid metabolism
Medtr7g096320	836.877	1663.56	10.198	163.125	7.34983	0.140202	Up	38641645-38643422	cytochrome P450 family 94 protein	GO:0005506,GO:0009055,GO:0016705,GO:0020037,GO:0055114	iron ion binding|electron carrier activity|oxidoreductase activity, acting on paired donors, with incorporation or reduction of molecular oxygen|heme binding|oxidation-reduction process	path:ko00073	Cutin, suberine and wax biosynthesis
Medtr7g096340	2270.29	4524.11	16.4738	274.625	8.10132	0.410384	Up	38654452-38656449	cytochrome P450 family 94 protein	GO:0005506,GO:0009055,GO:0016705,GO:0020037,GO:0055114	iron ion binding|electron carrier activity|oxidoreductase activity, acting on paired donors, with incorporation or reduction of molecular oxygen|heme binding|oxidation-reduction process	path:ko00073	Cutin, suberine and wax biosynthesis
Medtr7g096370	81.7314	161.894	1.56893	103.188	6.68912	0.12514	Up	38668515-38669079	transmembrane protein%2C putative
Medtr7g096650	59.031	117.277	0.784465	149.5	7.224	0.14762	Up	38769985-38772710	bHLH transcription factor-like protein	GO:0046983	protein dimerization activity
Medtr7g096780	85.9479	169.542	2.35339	72.0417	6.17076	0.153905	Up	38830298-38831126	ethylene-responsive transcription factor 1B	GO:0003677,GO:0003700,GO:0006355	DNA binding|transcription factor activity, sequence-specific DNA binding|regulation of transcription, DNA-templated	path:ko04075	Plant hormone signal transduction
Medtr7g096810	264.757	520.1	9.41357	55.25	5.7879	0.150979	Up	38839796-38840343	ethylene response factor	GO:0003677,GO:0003700,GO:0006355	DNA binding|transcription factor activity, sequence-specific DNA binding|regulation of transcription, DNA-templated
Medtr7g096830	120.268	235.83	4.70679	50.1042	5.64686	0.170255	Up	38861848-38863120	ethylene-responsive transcription factor	GO:0003677,GO:0003700,GO:0006355	DNA binding|transcription factor activity, sequence-specific DNA binding|regulation of transcription, DNA-templated	path:ko04075	Plant hormone signal transduction
Medtr7g096880	63.3455	117.277	9.41357	12.4583	3.63904	0.783557	Up	38891806-38894690	high affinity inorganic phosphate transporter	GO:0005315,GO:0006817,GO:0016021	inorganic phosphate transmembrane transporter activity|phosphate ion transport|integral component of membrane
Medtr7g096930	454.793	892.328	17.2582	51.7045	5.69222	0.212184	Up	38915313-38918018	myb transcription factor	GO:0003677,GO:0003682	DNA binding|chromatin binding
Medtr7g097110	112.276	22.9456	201.607	0.113813	-3.13526	0.911741	Down	39041679-39043594	nucleolar RNA-binding Nop10p-like protein			path:ko03008	Ribosome biogenesis in eukaryotes
Medtr7g098200	80.0644	6.37377	153.755	0.0414541	-4.59234	0.440721	Down	39244097-39248026	peptide transporter
Medtr7g098610	99.3328	12.7475	185.918	0.0685654	-3.86638	0.617417	Down	39467089-39470891	LRR receptor-like kinase family protein	GO:0004672,GO:0004674,GO:0004713,GO:0005515,GO:0005524,GO:0006468,GO:0016772	protein kinase activity|protein serine/threonine kinase activity|protein tyrosine kinase activity|protein binding|ATP binding|protein phosphorylation|transferase activity, transferring phosphorus-containing groDowns
Medtr7g098700	199.156	384.976	13.3359	28.8676	4.85138	0.28067	Up	39514808-39520308	tyrosine/DOPA decarboxylase	GO:0003824,GO:0006520,GO:0016831,GO:0030170	catalytic activity|cellular amino acid metabolic process|carboxy-lyase activity|pyridoxal phosphate binding	path:ko00350,path:ko00950	Tyrosine metabolism|Isoquinoline alkaloid biosynthesis
Medtr7g098750	1350.75	2567.36	134.143	19.1389	4.25844	0.888282	Up	39544790-39551555	drug resistance transporter-like ABC domain protein	GO:0000166,GO:0005524,GO:0016887,GO:0017111	nucleotide binding|ATP binding|ATPase activity|nucleoside-triphosphatase activity
Medtr7g099410	53.7849	6.37377	101.196	0.0629845	-3.98886	0.742532	Down	39870143-39875778	DUF3741 family protein
Medtr7g099820	51.5785	5.09902	98.0581	0.052	-4.26534	0.668318	Down	40077941-40084139	cation/H+ exchanger 3
Medtr7g100050	63.6887	8.92328	118.454	0.0753311	-3.73061	0.779351	Down	40215173-40218608	nodulin MtN21/EamA-like transporter family protein
Medtr7g102460	102.373	203.961	0.784465	260	8.02237	0.0566157	Up	41516988-41518754	UDP-glucosyltransferase family protein	GO:0008152,GO:0016758	metabolic process|transferase activity, transferring hexosyl groDowns
Medtr7g102490	50.1077	99.4309	0.784465	126.75	6.98584	0.195245	Up	41535868-41537833	UDP-glucosyltransferase family protein	GO:0008152,GO:0016758	metabolic process|transferase activity, transferring hexosyl groDowns
Medtr7g102560	120.268	215.434	25.1029	8.58203	3.10132	0.900748	Up	41563424-41564893	UDP-glucosyltransferase family protein	GO:0008152,GO:0016758	metabolic process|transferase activity, transferring hexosyl groDowns
Medtr7g103280	16.3267	31.8689	0.784465	40.625	5.3443	0.887743	Up	41770190-41771418	35 kDa seed maturation protein%2C putative
Medtr7g103420	59.031	117.277	0.784465	149.5	7.224	0.14762	Up	41833621-41841738	pyruvate kinase family protein	GO:0000287,GO:0003824,GO:0004743,GO:0006096,GO:0030955	magnesium ion binding|catalytic activity|pyruvate kinase activity|glycolytic process|potassium ion binding	path:ko00010,path:ko00230,path:ko00620,path:ko01200,path:ko01230,path:ko04922	Glycolysis / Gluconeogenesis|Purine metabolism|Pyruvate metabolism|Carbon metabolism|Biosynthesis of amino acids|Glucagon signaling pathway
Medtr7g103610	124.191	1.27475	247.106	0.00515873	-7.59877	0.0745076	Down	41928539-41930375	type II peroxiredoxin
Medtr7g103900	71.2882	140.223	2.35339	59.5833	5.89684	0.206751	Up	42020541-42022028	DUF868 family protein
Medtr7g103920	54.2751	100.706	7.84465	12.8375	3.68229	0.815542	Up	42027427-42028205	fructose-bisphosphate aldolase	GO:0003824	catalytic activity	path:ko00010,path:ko00030,path:ko00051,path:ko00680,path:ko00710,path:ko01200,path:ko01230	Glycolysis / Gluconeogenesis|Pentose phosphate pathway|Fructose and mannose metabolism|Methane metabolism|Carbon fixation in photosynthetic organisms|Carbon metabolism|Biosynthesis of amino acids
Medtr7g104250	453.862	893.603	14.1204	63.2847	5.98379	0.175648	Up	42240124-42240414	peptidoglycan-binding LysM domain protein
Medtr7g105030	97.7149	16.5718	178.858	0.0926535	-3.43201	0.796555	Down	42575596-42582054	125 kDa kinesin-like protein	GO:0003777,GO:0005524,GO:0005875,GO:0007018	microtubule motor activity|ATP binding|microtubule associated complex|microtubule-based movement
Medtr7g105070	58.6878	113.453	3.92232	28.925	4.85425	0.422088	Up	42599885-42602317	desacetoxyvindoline 4-hydroxylase%2C putative	GO:0016491,GO:0016706,GO:0055114	oxidoreductase activity|oxidoreductase activity, acting on paired donors, with incorporation or reduction of molecular oxygen, 2-oxoglutarate as one donor, and incorporation of one atom each of oxygen into both donors|oxidation-reduction process
Medtr7g105270	662.725	1316.82	8.62911	152.602	7.25363	0.117519	Up	42678938-42680479	hypothetical protein
Medtr7g106030	115.169	225.632	4.70679	47.9375	5.58308	0.180295	Up	43061934-43062629	late embryogenesis abundant protein
Medtr7g106420	282.309	548.145	16.4738	33.2738	5.05632	0.25497	Up	43315242-43317203	syntaxin of plants 122 protein	GO:0005484,GO:0005515,GO:0006886,GO:0016020,GO:0016192	SNAP receptor activity|protein binding|intracellular protein transport|membrane|vesicle-mediated transport	path:ko04130,path:ko04721	SNARE interactions in vesicular transport|Synaptic vesicle cycle
Medtr7g106800	18.2388	35.6931	0.784465	45.5	5.50779	0.791445	Up	43493233-43494755	short chain dehydrogenase	GO:0000166,GO:0008152,GO:0016491	nucleotide binding|metabolic process|oxidoreductase activity	path:ko00902	Monoterpenoid biosynthesis
Medtr7g106830	209.207	396.449	21.965	18.0491	4.17386	0.453051	Up	43513083-43516177	aspartate aminotransferase	GO:0003824,GO:0009058,GO:0016847,GO:0030170,GO:0042218	catalytic activity|biosynthetic process|1-aminocyclopropane-1-carboxylate synthase activity|pyridoxal phosphate binding|1-aminocyclopropane-1-carboxylate biosynthetic process	path:ko00350,path:ko00360,path:ko00400,path:ko00950,path:ko00960,path:ko01230	Tyrosine metabolism|Phenylalanine metabolism|Phenylalanine, tyrosine and tryptophan biosynthesis|Isoquinoline alkaloid biosynthesis|Tropane, piperidine and pyridine alkaloid biosynthesis|Biosynthesis of amino acids
Medtr7g108840	28.4368	56.0892	0.784465	71.5	6.15987	0.462052	Up	44300006-44303312	E3 ubiquitin-protein ligase BAH1-like protein	GO:0005515,GO:0008270	protein binding|zinc ion binding
Medtr7g108875	1155.22	2266.51	43.93	51.5938	5.68912	0.471417	Up	44463174-44465798	pectinesterase/pectinesterase inhibitor%2C putative	GO:0004857,GO:0030599	enzyme inhibitor activity|pectinesterase activity	path:ko00040,path:ko00500	Pentose and glucuronate interconversions|Starch and sucrose metabolism
Medtr7g108905	42.8514	2.54951	83.1532	0.0306604	-5.02748	0.554828	Down	44493233-44498836	pectinesterase/pectinesterase inhibitor	GO:0004857,GO:0030599	enzyme inhibitor activity|pectinesterase activity	path:ko00040,path:ko00500	Pentose and glucuronate interconversions|Starch and sucrose metabolism
Medtr7g109145	47.215	90.5076	3.92232	23.075	4.52826	0.574099	Up	44617062-44618720	drought-induced protein
Medtr7g109200	125.809	17.8466	233.77	0.0763423	-3.71137	0.637159	Down	44631164-44636094	cellulose synthase-like protein			path:ko00500,path:ko00520	Starch and sucrose metabolism|Amino sugar and nucleotide sugar metabolism
Medtr7g109480	176.652	19.1213	334.182	0.0572183	-4.12738	0.472727	Down	44772013-44778065	DNA replication licensing factor Mcm7%2C putative	GO:0003677,GO:0003678,GO:0005524,GO:0005634,GO:0006260,GO:0006270,GO:0042555	DNA binding|DNA helicase activity|ATP binding|nucleus|DNA replication|DNA replication initiation|MCM complex	path:ko03030,path:ko04110,path:ko04111,path:ko04113	DNA replication|Cell cycle|Cell cycle - yeast|Meiosis - yeast
Medtr7g109510	567.903	1074.62	61.1882	17.5625	4.13443	0.645514	Up	44795103-44796143	BZIP transcription factor	GO:0003700,GO:0006355,GO:0043565	transcription factor activity, sequence-specific DNA binding|regulation of transcription, DNA-templated|sequence-specific DNA binding
Medtr7g109590	57.9033	113.453	2.35339	48.2083	5.59121	0.293457	Up	44841944-44842921	transmembrane protein%2C putative
Medtr7g109800	88.5955	166.993	10.198	16.375	4.03342	0.549102	Up	44973354-44975284	WRKY family transcription factor	GO:0003700,GO:0006355,GO:0043565	transcription factor activity, sequence-specific DNA binding|regulation of transcription, DNA-templated|sequence-specific DNA binding
Medtr7g109920	81.6333	159.344	3.92232	40.625	5.3443	0.252435	Up	45035917-45038167	galactinol synthase			path:ko00052	Galactose metabolism
Medtr7g110540	45.4009	89.2328	1.56893	56.875	5.82972	0.325018	Up	45306192-45307192	transferase family protein
Medtr7g111780	69.5722	8.92328	130.221	0.0685241	-3.86724	0.703617	Down	45909920-45914880	GDSL-like lipase/acylhydrolase
Medtr7g112570	58.9329	114.728	3.13786	36.5625	5.19229	0.346942	Up	46304993-46309996	F-box/LRR protein
Medtr7g113050	474.258	893.603	54.9125	16.2732	4.02443	0.633721	Up	46529663-46532464	epoxide hydrolase	GO:0003824	catalytic activity
Medtr7g113410	201.019	392.625	9.41357	41.7083	5.38226	0.188716	Up	46708553-46714819	linoleate 9S-lipoxygenase-like protein	GO:0005506,GO:0005515,GO:0016165,GO:0016702,GO:0046872,GO:0055114	iron ion binding|protein binding|linoleate 13S-lipoxygenase activity|oxidoreductase activity, acting on single donors with incorporation of molecular oxygen, incorporation of two atoms of oxygen|metal ion binding|oxidation-reduction process	path:ko00591	Linoleic acid metabolism
Medtr7g113890	445.527	840.063	50.9902	16.475	4.04221	0.61307	Up	46950832-46956536	homoglutathione synthetase	GO:0004363,GO:0005524,GO:0006750,GO:0016874	glutathione synthase activity|ATP binding|glutathione biosynthetic process|ligase activity	path:ko00270,path:ko00480	Cysteine and methionine metabolism|Glutathione metabolism
Medtr7g114210	26.9169	1.27475	52.5591	0.0242537	-5.36565	0.717711	Down	47111709-47114772	trafficking protein particle complex subunit-like protein	GO:0020037	heme binding
Medtr7g114240	32.8985	65.0125	0.784465	82.875	6.37287	0.377133	Up	47131306-47132217	sDowneroxide dismutase [Cu-Zn] protein	GO:0004784,GO:0006801,GO:0046872,GO:0055114	sDowneroxide dismutase activity|sDowneroxide metabolic process|metal ion binding|oxidation-reduction process	path:ko04146	Peroxisome
Medtr7g114570	158.217	304.666	11.767	25.8917	4.69442	0.307141	Up	47305880-47315956	5'-3' exoribonuclease	GO:0003676,GO:0004534,GO:0005634,GO:0006139,GO:0008270	nucleic acid binding|5'-3' exoribonuclease activity|nucleus|nucleobase-containing compound metabolic process|zinc ion binding	path:ko03008,path:ko03018	Ribosome biogenesis in eukaryotes|RNA degradation
Medtr7g114980	118.846	214.159	23.5339	9.1	3.18587	0.863772	Up	47472190-47474564	aldo/keto reductase family oxidoreductase
Medtr7g115650	69.278	133.849	4.70679	28.4375	4.82972	0.379986	Up	47812651-47813895	myb transcription factor	GO:0003677,GO:0003682	DNA binding|chromatin binding
Medtr7g115690	95.5086	178.466	12.5514	14.2188	3.82972	0.610622	Up	47825633-47829370	L-allo-threonine aldolase-like protein	GO:0003824,GO:0030170	catalytic activity|pyridoxal phosphate binding	path:ko00260,path:ko01230	Glycine, serine and threonine metabolism|Biosynthesis of amino acids
Medtr7g116360	136.497	244.753	28.2407	8.66667	3.11548	0.88875	Up	47988737-47990550	polyubiquitin 3	GO:0005515	protein binding	path:ko03320	PPAR signaling pathway
Medtr7g117495	92.1746	10.198	174.151	0.0585586	-4.09398	0.549888	Down	48649613-48651189	RNA-binding (RRM/RBD/RNP motif) family protein	GO:0000166,GO:0003676	nucleotide binding|nucleic acid binding
Medtr7g118170	36.0854	71.3863	0.784465	91	6.50779	0.327802	Up	49040866-49042699	3-ketoacyl-CoA synthase-like protein	GO:0003824,GO:0006633,GO:0008152,GO:0016020,GO:0016747	catalytic activity|fatty acid biosynthetic process|metabolic process|membrane|transferase activity, transferring acyl groDowns other than amino-acyl groDowns	path:ko00062	Fatty acid elongation
Medtr7g118330	92.959	183.565	2.35339	78	6.2854	0.134963	Up	49115628-49123834	late elongated hypocotyl-like protein	GO:0003677,GO:0003682	DNA binding|chromatin binding	path:ko04712	Circadian rhythm - plant
Medtr7g405730	67.3659	7.64853	127.083	0.0601852	-4.05445	0.645514	Down	238597-240382	bidirectional sugar transporter
Medtr7g406760	26.5247	1.27475	51.7747	0.0246212	-5.34395	0.727634	Down	860637-866435	no exine formation protein
Medtr7g407010	311.089	597.86	24.3184	24.5847	4.61969	0.358683	Up	1039059-1041779	regulator of Vps4 activity in the MVB pathway protein			path:ko04144	Endocytosis
Medtr7g417750	512.697	944.593	80.7998	11.6905	3.54727	0.85072	Up	5689556-5691093	allene oxide cyclase	GO:0009507,GO:0016853	chloroplast|isomerase activity	path:ko00592	alpha-Linolenic acid metabolism
Medtr7g445390	143.312	274.072	12.5514	21.8359	4.44863	0.367979	Up	15333963-15335152	zinc ion-binding protein
Medtr7g481600	132.624	16.5718	248.675	0.0666404	-3.90746	0.56183	Down	31161072-31168729	subtilisin-like serine protease	GO:0004252,GO:0006508	serine-type endopeptidase activity|proteolysis
Medtr8g005410	25.348	1.27475	49.4213	0.0257937	-5.27684	0.764839	Down	687887-690850	acid phosphatase
Medtr8g005880	127.034	248.577	5.49125	45.2679	5.50042	0.181579	Up	380725-381438	hypothetical protein
Medtr8g007125	51.6276	1.27475	101.98	0.0125	-6.32193	0.301016	Down	1275958-1280575	patatin-like phospholipase	GO:0008152	metabolic process
Medtr8g007230	136.301	260.05	12.5514	20.7187	4.37287	0.390912	Up	1365958-1366326	hypothetical protein
Medtr8g008660	44.4203	2.54951	86.2911	0.0295455	-5.08092	0.523765	Down	1800112-1801920	alpha/beta fold hydrolase
Medtr8g008820	247.302	443.615	50.9902	8.7	3.12102	0.90426	Up	1899290-1903705	receptor-like kinase plant	GO:0004672,GO:0004674,GO:0004713,GO:0005524,GO:0006468,GO:0016772	protein kinase activity|protein serine/threonine kinase activity|protein tyrosine kinase activity|ATP binding|protein phosphorylation|transferase activity, transferring phosphorus-containing groDowns
Medtr8g010000	224.553	413.021	36.0854	11.4457	3.51673	0.709107	Up	2505247-2507592	NADP-dependent alkenal double bond reductase	GO:0000166	nucleotide binding
Medtr8g010550	86.7814	12.7475	160.815	0.0792683	-3.65711	0.727286	Down	2760961-2765631	5-hydroxyisourate hydrolase	GO:0006144,GO:0006810,GO:0033971	purine nucleobase metabolic process|transport|hydroxyisourate hydrolase activity	path:ko00230	Purine metabolism
Medtr8g011780	529.808	1017.25	42.3611	24.0139	4.5858	0.476524	Up	3227386-3229181	Serine/Threonine-kinase OXI1-like protein	GO:0004672,GO:0004674,GO:0004713,GO:0005524,GO:0006468,GO:0016772	protein kinase activity|protein serine/threonine kinase activity|protein tyrosine kinase activity|ATP binding|protein phosphorylation|transferase activity, transferring phosphorus-containing groDowns
Medtr8g012290	43.2926	80.3096	6.27572	12.7969	3.67772	0.88875	Up	3449797-3453478	BHLH transcription factor	GO:0046983	protein dimerization activity
Medtr8g012400	40.1057	2.54951	77.662	0.0328283	-4.92892	0.603954	Down	3529720-3533281	O-glycosyl hydrolase family 17 protein	GO:0003824,GO:0004553,GO:0005975	catalytic activity|hydrolase activity, hydrolyzing O-glycosyl compounds|carbohydrate metabolic process
Medtr8g012590	41.3805	5.09902	77.662	0.0656566	-3.92892	0.870134	Down	3657106-3659102	cytochrome P450 family protein	GO:0005506,GO:0009055,GO:0016705,GO:0020037,GO:0055114	iron ion binding|electron carrier activity|oxidoreductase activity, acting on paired donors, with incorporation or reduction of molecular oxygen|heme binding|oxidation-reduction process
Medtr8g012900	32.6533	2.54951	62.7572	0.040625	-4.62149	0.770026	Down	3907663-3911732	vacuolar iron transporter-like protein
Medtr8g013950	97.2246	14.0223	180.427	0.0777174	-3.68562	0.692302	Down	4314496-4316084	GATA transcription factor-like protein	GO:0003677,GO:0003700,GO:0005634,GO:0006355,GO:0008270,GO:0043565,GO:0045893	DNA binding|transcription factor activity, sequence-specific DNA binding|nucleus|regulation of transcription, DNA-templated|zinc ion binding|sequence-specific DNA binding|positive regulation of transcription, DNA-templated
Medtr8g014520	86.2911	163.169	9.41357	17.3333	4.11548	0.52265	Up	4568904-4572622	auxin response factor	GO:0046983	protein dimerization activity	path:ko04075	Plant hormone signal transduction
Medtr8g015130	1837.12	3658.55	15.6893	233.188	7.86535	0.325018	Up	4877535-4879433	hypothetical protein
Medtr8g015450	32.2611	63.7377	0.784465	81.25	6.3443	0.38991	Up	5040280-5042447	transcription factor	GO:0046983	protein dimerization activity
Medtr8g015880	40.6941	79.0348	2.35339	33.5833	5.06967	0.490784	Up	5225723-5234334	protein phosphatase 2A 55 kDa regulatory subunit B	GO:0000159,GO:0005515,GO:0007165,GO:0008601	protein phosphatase type 2A complex|protein binding|signal transduction|protein phosphatase type 2A regulator activity	path:ko03015,path:ko04071,path:ko04111,path:ko04151,path:ko04152,path:ko04261,path:ko04390,path:ko04391,path:ko04530,path:ko04728	mRNA surveillance pathway|Sphingolipid signaling pathway|Cell cycle - yeast|PI3K-Akt signaling pathway|AMPK signaling pathway|Adrenergic signaling in cardiomyocytes|Hippo signaling pathway|Hippo signaling pathway -fly|Tight junction|Dopaminergic synapse
Medtr8g015910	95.4595	172.092	18.8271	9.14063	3.19229	0.88875	Up	5249379-5252264	2%2C3-diketo-5-methylthio-1-phosphopentane phosphatase	GO:0008152,GO:0016791	metabolic process|phosphatase activity	path:ko00750	Vitamin B6 metabolism
Medtr8g015960	16.3267	31.8689	0.784465	40.625	5.3443	0.887743	Up	5275731-5277008	2%2C3-diketo-5-methylthio-1-phosphopentane phosphatase	GO:0008152,GO:0016791	metabolic process|phosphatase activity	path:ko00750	Vitamin B6 metabolism
Medtr8g015970	32.4082	1.27475	63.5416	0.0200617	-5.63941	0.575489	Down	5279111-5285746	ABC transporter-like family-protein	GO:0000166,GO:0005524,GO:0006810,GO:0016021,GO:0016887,GO:0017111,GO:0042626,GO:0055085	nucleotide binding|ATP binding|transport|integral component of membrane|ATPase activity|nucleoside-triphosphatase activity|ATPase activity, coDownled to transmembrane movement of substances|transmembrane transport
Medtr8g016030	366.492	29.3194	703.665	0.0416667	-4.58496	0.40384	Down	5317848-5321655	GTP cyclohydrolase I 1			path:ko00790	Folate biosynthesis
Medtr8g016550	60.6979	119.827	1.56893	76.375	6.25503	0.203824	Up	5593811-5594366	cytochrome P450 family 71 protein	GO:0005506,GO:0009055,GO:0016705,GO:0020037,GO:0055114	iron ion binding|electron carrier activity|oxidoreductase activity, acting on paired donors, with incorporation or reduction of molecular oxygen|heme binding|oxidation-reduction process
Medtr8g017580	30.7412	59.9135	1.56893	38.1875	5.25503	0.572251	Up	6002563-6006952	calmodulin-binding family protein
Medtr8g018430	50.696	2.54951	98.8425	0.0257937	-5.27684	0.440721	Down	6273027-6277365	seed linoleate 9S-lipoxygenase	GO:0005506,GO:0005515,GO:0016165,GO:0016702,GO:0046872,GO:0055114	iron ion binding|protein binding|linoleate 13S-lipoxygenase activity|oxidoreductase activity, acting on single donors with incorporation of molecular oxygen, incorporation of two atoms of oxygen|metal ion binding|oxidation-reduction process	path:ko00591	Linoleic acid metabolism
Medtr8g018730	202.441	6.37377	398.508	0.0159941	-5.96632	0.140153	Down	6448992-6452752	seed linoleate 9S-lipoxygenase	GO:0005506,GO:0016165,GO:0016702,GO:0046872,GO:0055114	iron ion binding|linoleate 13S-lipoxygenase activity|oxidoreductase activity, acting on single donors with incorporation of molecular oxygen, incorporation of two atoms of oxygen|metal ion binding|oxidation-reduction process	path:ko00591	Linoleic acid metabolism
Medtr8g019660	267.061	503.528	30.5941	16.4583	4.04075	0.514536	Up	6979974-6981686	hypothetical protein
Medtr8g020920	317.855	610.608	25.1029	24.3242	4.60432	0.368377	Up	7399879-7402554	receptor-like kinase	GO:0004672,GO:0004674,GO:0004713,GO:0005524,GO:0006468,GO:0016772	protein kinase activity|protein serine/threonine kinase activity|protein tyrosine kinase activity|ATP binding|protein phosphorylation|transferase activity, transferring phosphorus-containing groDowns	path:ko04064,path:ko04210,path:ko04620,path:ko04722	NF-kappa B signaling pathway|Apoptosis|Toll-like receptor signaling pathway|Neurotrophin signaling pathway
Medtr8g020950	396.204	67.562	724.845	0.0932089	-3.42339	0.847457	Down	7422331-7426441	cytochrome P450 family protein	GO:0005506,GO:0009055,GO:0016705,GO:0020037,GO:0055114	iron ion binding|electron carrier activity|oxidoreductase activity, acting on paired donors, with incorporation or reduction of molecular oxygen|heme binding|oxidation-reduction process
Medtr8g020960	47.6562	5.09902	90.2134	0.0565217	-4.14505	0.736186	Down	7428665-7432354	cytochrome P450 family protein	GO:0005506,GO:0009055,GO:0016705,GO:0020037,GO:0055114	iron ion binding|electron carrier activity|oxidoreductase activity, acting on paired donors, with incorporation or reduction of molecular oxygen|heme binding|oxidation-reduction process
Medtr8g020970	22.0631	43.3417	0.784465	55.25	5.7879	0.633721	Up	7437598-7443568	linoleate 13S-lipoxygenase 2-1%2C related protein	GO:0005506,GO:0005515,GO:0016165,GO:0016702,GO:0046872,GO:0055114	iron ion binding|protein binding|linoleate 13S-lipoxygenase activity|oxidoreductase activity, acting on single donors with incorporation of molecular oxygen, incorporation of two atoms of oxygen|metal ion binding|oxidation-reduction process	path:ko00591,path:ko00592	Linoleic acid metabolism|alpha-Linolenic acid metabolism
Medtr8g021230	30.8393	1.27475	60.4038	0.0211039	-5.56635	0.614632	Down	7604276-7612246	inter-alpha-trypsin inhibitor heavy chain-like protein	GO:0005515	protein binding
Medtr8g021380	55.5989	109.629	1.56893	69.875	6.1267	0.235878	Up	7686461-7689122	jasmonate zim-domain protein			path:ko04075	Plant hormone signal transduction
Medtr8g022410	78.7406	150.421	7.06018	21.3056	4.41316	0.456353	Up	7943652-7943858	hypothetical protein
Medtr8g022740	55.5009	107.079	3.92232	27.3	4.77083	0.456353	Up	8059344-8071401	phosphoinositide phosphatase SAC4	GO:0042578	phosphoric ester hydrolase activity
Medtr8g026960	137.379	247.302	27.4563	9.00714	3.17107	0.858752	Up	9378853-9379840	homeobox associated leucine zipper protein	GO:0000976,GO:0003677,GO:0003700,GO:0005634,GO:0006355,GO:0043565	transcription regulatory region sequence-specific DNA binding|DNA binding|transcription factor activity, sequence-specific DNA binding|nucleus|regulation of transcription, DNA-templated|sequence-specific DNA binding
Medtr8g028225	85.3595	154.245	16.4738	9.3631	3.22699	0.88875	Up	10556898-10559734	glyoxysomal malate synthase	GO:0003824,GO:0004474,GO:0006097	catalytic activity|malate synthase activity|glyoxylate cycle	path:ko00620,path:ko00630,path:ko01200	Pyruvate metabolism|Glyoxylate and dicarboxylate metabolism|Carbon metabolism
Medtr8g028265	369.189	726.61	11.767	61.75	5.94837	0.156953	Up	10594617-10599138	BAG domain protein	GO:0005515,GO:0051087	protein binding|chaperone binding
Medtr8g028600	85.3105	168.268	2.35339	71.5	6.15987	0.155767	Up	10966039-10969861	1-aminocyclopropane-1-carboxylate synthase	GO:0003824,GO:0009058,GO:0016847,GO:0030170,GO:0042218	catalytic activity|biosynthetic process|1-aminocyclopropane-1-carboxylate synthase activity|pyridoxal phosphate binding|1-aminocyclopropane-1-carboxylate biosynthetic process	path:ko00270	Cysteine and methionine metabolism
Medtr8g028780	285.79	11.4728	560.108	0.0204832	-5.60942	0.818399	Down	11103090-11107696	oxidoreductase/ferric-chelate reductase	GO:0016491,GO:0055114	oxidoreductase activity|oxidation-reduction process
Medtr8g028795	198.911	6.37377	391.448	0.0162826	-5.94053	0.142618	Down	11115009-11120613	oxidoreductase/ferric-chelate reductase	GO:0016491,GO:0055114	oxidoreductase activity|oxidation-reduction process
Medtr8g037290	111.884	216.708	7.06018	30.6944	4.93991	0.281731	Up	13869022-13873459	carotenoid 9%2C10(9'%2C10')-cleavage dioxygenase
Medtr8g037310	36.7227	72.661	0.784465	92.625	6.53333	0.321762	Up	13890670-13895762	carotenoid 9%2C10(9'%2C10')-cleavage dioxygenase
Medtr8g037800	415.178	66.2873	764.068	0.0867556	-3.5269	0.810159	Down	14008162-14009646	transmembrane protein%2C putative
Medtr8g039070	535.054	985.386	84.7222	11.6308	3.53988	0.870134	Up	14542715-14544332	organic cation/carnitine transporter%2C putative
Medtr8g039190	511.079	938.22	83.9377	11.1776	3.48253	0.884735	Up	14579013-14580984	organic cation/carnitine transporter
Medtr8g039290	82.9081	151.696	14.1204	10.7431	3.42533	0.808814	Up	14615952-14621223	NOD3%2C putative
Medtr8g040080	461.265	907.625	14.9048	60.8947	5.92825	0.182086	Up	14917344-14917700	VQ motif protein
Medtr8g040640	81.094	160.619	1.56893	102.375	6.67772	0.633721	Up	15137347-15141619	hypothetical protein
Medtr8g041770	21.4257	42.0669	0.784465	53.625	5.74483	0.657783	Up	15743901-15745229	HXXXD-type acyl-transferase family protein
Medtr8g042670	38.782	3.82426	73.7397	0.0518617	-4.26919	0.79056	Down	16457961-16465046	subtilisin-like serine protease	GO:0004252,GO:0006508	serine-type endopeptidase activity|proteolysis
Medtr8g042770	432.191	850.262	14.1204	60.2153	5.91206	0.178682	Up	16517170-16522634	zinc induced facilitator-like protein
Medtr8g042780	328.249	636.103	20.3961	31.1875	4.9629	0.377133	Up	16525894-16530996	zinc induced facilitator-like protein	GO:0005215,GO:0005886	transporter activity|plasma membrane
Medtr8g042820	37.9975	75.2105	0.784465	95.875	6.58308	0.303803	Up	16568284-16571018	MFS transporter
Medtr8g042870	63.3945	123.651	3.13786	39.4063	5.30035	0.312784	Up	16586144-16591006	zinc induced facilitator-like protein	GO:0005215,GO:0005886	transporter activity|plasma membrane
Medtr8g045570	383.064	21.6708	744.457	0.0291096	-5.10236	0.294876	Down	17821846-17825808	pathogenesis-related protein bet V I family protein
Medtr8g046210	1340.5	2591.58	89.429	28.9792	4.85694	0.770213	Up	18091825-18094727	cytochrome P450 family protein	GO:0005506,GO:0009055,GO:0016705,GO:0020037,GO:0055114	iron ion binding|electron carrier activity|oxidoreductase activity, acting on paired donors, with incorporation or reduction of molecular oxygen|heme binding|oxidation-reduction process
Medtr8g046240	425.768	831.14	20.3961	40.75	5.34873	0.254652	Up	18101780-18104684	cytochrome P450 family protein	GO:0005506,GO:0009055,GO:0016705,GO:0020037,GO:0055114	iron ion binding|electron carrier activity|oxidoreductase activity, acting on paired donors, with incorporation or reduction of molecular oxygen|heme binding|oxidation-reduction process
Medtr8g054490	740.436	1465.97	14.9048	98.3553	6.61993	0.182086	Up	19803277-19807880	hypothetical protein
Medtr8g058420	102.226	1.27475	203.176	0.00627413	-7.31637	0.104363	Down	20197505-20199390	u6 snRNA-associated-like-Smprotein			path:ko03018,path:ko03040	RNA degradation|Spliceosome
Medtr8g061360	180.966	335.261	26.6718	12.5699	3.6519	0.633721	Up	21128686-21132763	tyrosine/nicotianamine family aminotransferase	GO:0003824,GO:0006520,GO:0008483,GO:0016847,GO:0030170,GO:0042218	catalytic activity|cellular amino acid metabolic process|transaminase activity|1-aminocyclopropane-1-carboxylate synthase activity|pyridoxal phosphate binding|1-aminocyclopropane-1-carboxylate biosynthetic process	path:ko00130,path:ko00270,path:ko00350,path:ko00360,path:ko00400,path:ko00401,path:ko00950,path:ko00960,path:ko01230	Ubiquinone and other terpenoid-quinone biosynthesis|Cysteine and methionine metabolism|Tyrosine metabolism|Phenylalanine metabolism|Phenylalanine, tyrosine and tryptophan biosynthesis|Novobiocin biosynthesis|Isoquinoline alkaloid biosynthesis|Tropane, piperidine and pyridine alkaloid biosynthesis|Biosynthesis of amino acids
Medtr8g061950	134.438	28.0446	240.831	0.11645	-3.10222	0.90944	Down	25866267-25867866	glutathione S-transferase%2C amine-terminal domain protein	GO:0005515	protein binding	path:ko00480,path:ko00980,path:ko00982	Glutathione metabolism|Metabolism of xenobiotics by cytochrome P450|Drug metabolism - cytochrome P450
Medtr8g062110	25.397	48.4407	2.35339	20.5833	4.3634	0.873349	Up	25932995-25936836	cinnamyl alcohol dehydrogenase	GO:0000166	nucleotide binding
Medtr8g062990	149.98	284.27	15.6893	18.1188	4.17941	0.444165	Up	26366920-26371841	zinc induced facilitator-like protein	GO:0005215,GO:0005886	transporter activity|plasma membrane
Medtr8g064560	90.3605	8.92328	171.798	0.0519406	-4.26699	0.497105	Down	27078693-27081258	polygalacturonase non-catalytic protein
Medtr8g064630	132.771	25.4951	240.046	0.106209	-3.23502	0.847457	Down	27125562-27134062	carbonic anhydrase family protein	GO:0004089,GO:0008270,GO:0015976	carbonate dehydratase activity|zinc ion binding|carbon utilization	path:ko00910	Nitrogen metabolism
Medtr8g064880	410.961	772.501	49.4213	15.631	3.96633	0.624172	Up	27227185-27228783	limonoid UDP-glucosyltransferase-like protein	GO:0008152,GO:0016758	metabolic process|transferase activity, transferring hexosyl groDowns
Medtr8g066120	48.2446	91.7824	4.70679	19.5	4.2854	0.633721	Up	27463868-27470317	D-aminoacyl-tRNA deacylase	GO:0016788	hydrolase activity, acting on ester bonds
Medtr8g068190	33.5359	66.2873	0.784465	84.5	6.40088	0.366869	Up	28428864-28431708	cinnamyl alcohol dehydrogenase-like protein	GO:0000166,GO:0008270,GO:0016491,GO:0016747,GO:0055114	nucleotide binding|zinc ion binding|oxidoreductase activity|transferase activity, transferring acyl groDowns other than amino-acyl groDowns|oxidation-reduction process	path:ko00940	Phenylpropanoid biosynthesis
Medtr8g069283	1243.23	2448.8	37.6543	65.0339	6.02312	0.437779	Up	28996145-28996955	transmembrane protein%2C putative
Medtr8g070540	82.5159	161.894	3.13786	51.5938	5.68912	0.204869	Up	29941393-29946232	CTP synthase-like protein	GO:0003883,GO:0006221	CTP synthase activity|pyrimidine nucleotide biosynthetic process	path:ko00240	Pyrimidine metabolism
Medtr8g071900	206.363	393.899	18.8271	20.9219	4.38694	0.388231	Up	30345542-30346990	glycosyltransferase family protein
Medtr8g072010	126.201	17.8466	234.555	0.076087	-3.71621	0.865302	Down	30396122-30399613	pectinacetylesterase family protein
Medtr8g073210	56.1873	2.54951	109.825	0.0232143	-5.42884	0.875926	Down	30984347-30988646	glutamate receptor 3.2	GO:0004970,GO:0005234,GO:0016020	ionotropic glutamate receptor activity|extracellular-glutamate-gated ion channel activity|membrane
Medtr8g073345	113.6	1.27475	225.926	0.00564236	-7.46949	0.0877671	Down	31114418-31116058	high mobility groDown (HMG)-box protein			path:ko03410	Base excision repair
Medtr8g073580	39.9587	75.2105	4.70679	15.9792	3.99812	0.806179	Up	31129922-31132310	heterogeneous nuclear ribonucleoprotein	GO:0000166,GO:0003676	nucleotide binding|nucleic acid binding
Medtr8g073770	52.6082	98.1561	7.06018	13.9028	3.7973	0.774467	Up	31160827-31161851	disease resistance-responsive%2C dirigent domain protein
Medtr8g074335	97.0285	192.488	1.56893	122.687	6.93884	0.0966875	Up	31432870-31435038	Chitinase (Class Ib) / Hevein	GO:0004568,GO:0005975,GO:0006032,GO:0008061,GO:0016998	chitinase activity|carbohydrate metabolic process|chitin catabolic process|chitin binding|cell wall macromolecule catabolic process	path:ko00520	Amino sugar and nucleotide sugar metabolism
Medtr8g074530	4456.49	8896.51	16.4738	540.042	9.07693	0.907442	Up	31508757-31509920	DUF241 domain protein
Medtr8g075260	134.977	6.37377	263.58	0.0241815	-5.36995	0.215538	Down	31815891-31818432	TPR sDownerfamily protein	GO:0005515	protein binding
Medtr8g075950	212.1	17.8466	406.353	0.0439189	-4.50901	0.367979	Down	32125040-32126711	chalcone-flavanone isomerase family protein
Medtr8g076920	62.7572	122.376	3.13786	39	5.2854	0.318148	Up	32638942-32642008	P-loop nucleoside triphosphate hydrolase sDownerfamily protein	GO:0000166,GO:0005524,GO:0017111	nucleotide binding|ATP binding|nucleoside-triphosphatase activity
Medtr8g077310	68.2974	6.37377	130.221	0.0489458	-4.35267	0.548802	Down	32927413-32933504	sugar porter (SP) family MFS transporter	GO:0005215,GO:0006810,GO:0016020,GO:0022891,GO:0055085	transporter activity|transport|membrane|substrate-specific transmembrane transporter activity|transmembrane transport
Medtr8g078240	56.6285	110.904	2.35339	47.125	5.55842	0.301379	Up	33345663-33346992	CAZy family GT8 glycosyltransferase
Medtr8g078495	62.7572	10.198	115.316	0.0884354	-3.49923	0.882982	Down	33474849-33479509	BTB/POZ domain plant protein
Medtr8g079120	485.142	962.44	7.84465	122.687	6.93884	0.12514	Up	33758211-33760780	methylesterase
Medtr8g079250	156.01	17.8466	294.174	0.0606667	-4.04295	0.498111	Down	33897975-33903943	heavy metal P-type ATPase	GO:0006812,GO:0016021,GO:0019829,GO:0030001,GO:0046872	cation transport|integral component of membrane|cation-transporting ATPase activity|metal ion transport|metal ion binding
Medtr8g079360	308.638	595.311	21.965	27.1027	4.76036	0.325627	Up	33950455-33954004	LRR and NB-ARC domain disease resistance protein	GO:0006952	defense response
Medtr8g079380	84.5261	168.268	0.784465	214.5	7.74483	0.0782392	Up	33959097-33961281	disease resistance protein-like protein MsR1
Medtr8g079400	247.204	471.659	22.7495	20.7328	4.37384	0.570145	Up	33971377-33976618	LRR and NB-ARC domain disease resistance protein	GO:0006952	defense response
Medtr8g079450	85.6537	161.894	9.41357	17.1979	4.10416	0.531108	Up	33990047-33993524	LRR and NB-ARC domain disease resistance protein	GO:0006952	defense response
Medtr8g079950	573.296	1082.27	64.3261	16.8247	4.07251	0.669733	Up	34319933-34321516	HXXXD-type acyl-transferase family protein
Medtr8g079970	315.257	609.333	21.1805	28.7685	4.84642	0.311032	Up	34328895-34330208	HXXXD-type acyl-transferase family protein
Medtr8g080770	122.278	232.005	12.5514	18.4844	4.20823	0.447148	Up	34768417-34773414	cytokinin receptor histidine kinase	GO:0000155,GO:0000156,GO:0000160,GO:0004871,GO:0005524,GO:0006355,GO:0007165,GO:0016020,GO:0016310,GO:0016772	phosphorelay sensor kinase activity|phosphorelay response regulator activity|phosphorelay signal transduction system|signal transducer activity|ATP binding|regulation of transcription, DNA-templated|signal transduction|membrane|phosphorylation|transferase activity, transferring phosphorus-containing groDowns	path:ko04075	Plant hormone signal transduction
Medtr8g080980	794.417	1559.03	29.8097	52.2993	5.70872	0.326551	Up	34974074-34977709	peptidyl-prolyl cis-trans isomerase FKBP62-like protein	GO:0005515,GO:0006457	protein binding|protein folding	path:ko04915	Estrogen signaling pathway
Medtr8g081530	71.3372	3.82426	138.85	0.0275424	-5.1822	0.346942	Down	35174635-35175473	plant/T21H19-170 protein
Medtr8g083210	77.5149	154.245	0.784465	196.625	7.6193	0.0953772	Up	35086635-35099203	aspartokinase-homoserine dehydrogenase	GO:0000166,GO:0004072,GO:0004412,GO:0006520,GO:0008652,GO:0009067,GO:0055114	nucleotide binding|aspartate kinase activity|homoserine dehydrogenase activity|cellular amino acid metabolic process|cellular amino acid biosynthetic process|aspartate family amino acid biosynthetic process|oxidation-reduction process	path:ko00260,path:ko00261,path:ko00270,path:ko00300,path:ko01230	Glycine, serine and threonine metabolism|Monobactam biosynthesis|Cysteine and methionine metabolism|Lysine biosynthesis|Biosynthesis of amino acids
Medtr8g083290	418.806	833.69	3.92232	212.55	7.73166	0.0540115	Up	35052955-35054786	flavonoid glucosyltransferase	GO:0008152,GO:0016758	metabolic process|transferase activity, transferring hexosyl groDowns	path:ko00942	Anthocyanin biosynthesis
Medtr8g083300	196.704	392.625	0.784465	500.5	8.96723	0.0231873	Up	35049813-35050722	UDP-glucose:glucosyltransferase%2C putative			path:ko00942	Anthocyanin biosynthesis
Medtr8g083530	169.837	20.3961	319.277	0.0638821	-3.96845	0.523382	Down	43624798-43628365	cytosolic aldehyde dehydrogenase RF2C	GO:0008152,GO:0016491,GO:0016620,GO:0055114	metabolic process|oxidoreductase activity|oxidoreductase activity, acting on the aldehyde or oxo groDown of donors, NAD or NADP as acceptor|oxidation-reduction process	path:ko00940	Phenylpropanoid biosynthesis
Medtr8g086390	24.9558	1.27475	48.6368	0.0262097	-5.25376	0.774467	Down	35830889-35836039	LRR receptor-like kinase	GO:0004672,GO:0004713,GO:0005524,GO:0006468,GO:0016772	protein kinase activity|protein tyrosine kinase activity|ATP binding|protein phosphorylation|transferase activity, transferring phosphorus-containing groDowns
Medtr8g087425	4520.23	9034.19	6.27572	1439.55	10.4914	0.744343	Up	36133606-36135117	glutathione S-transferase	GO:0005515	protein binding	path:ko00480,path:ko00980,path:ko00982	Glutathione metabolism|Metabolism of xenobiotics by cytochrome P450|Drug metabolism - cytochrome P450
Medtr8g087710	19.5136	38.2426	0.784465	48.75	5.60733	0.727634	Up	36261986-36264406	major intrinsic protein (MIP) family transporter	GO:0005215,GO:0006810,GO:0016020	transporter activity|transport|membrane
Medtr8g088650	20.5432	39.5174	1.56893	25.1875	4.65464	0.891006	Up	36810586-36815244	bZIP transcription factor	GO:0003700,GO:0006355,GO:0043565	transcription factor activity, sequence-specific DNA binding|regulation of transcription, DNA-templated|sequence-specific DNA binding
Medtr8g088670	23.3378	45.8912	0.784465	58.5	5.87036	0.596932	Up	36823324-36826911	magnesium transporter MRS2-like protein
Medtr8g088830	139.684	251.127	28.2407	8.89236	3.15257	0.870134	Up	36898891-36902120	basic blue-like protein	GO:0005507,GO:0009055	copper ion binding|electron carrier activity
Medtr8g089560	134.585	240.929	28.2407	8.53125	3.09276	0.895792	Up	37224822-37225345	RPM1-interacting protein 4 (RIN4) family protein
Medtr8g089825	22.4553	43.3417	1.56893	27.625	4.7879	0.820724	Up	37464201-37464531	hypothetical protein
Medtr8g090000	153.755	20.3961	287.114	0.0710383	-3.81526	0.586657	Down	37644876-37650442	minichromosome maintenance (MCM2/3/5) family protein	GO:0003677,GO:0003678,GO:0005524,GO:0005634,GO:0006260,GO:0006270,GO:0042555	DNA binding|DNA helicase activity|ATP binding|nucleus|DNA replication|DNA replication initiation|MCM complex	path:ko03030,path:ko04110,path:ko04111,path:ko04113	DNA replication|Cell cycle|Cell cycle - yeast|Meiosis - yeast
Medtr8g091590	404.146	732.984	75.3086	9.73307	3.2829	0.911741	Up	38215125-38216286	hypothetical protein
Medtr8g092460	145.371	286.82	3.92232	73.125	6.19229	0.115258	Up	38652487-38654304	DNA-binding domain protein	GO:0003677,GO:0003700,GO:0006355	DNA binding|transcription factor activity, sequence-specific DNA binding|regulation of transcription, DNA-templated
Medtr8g092720	330.848	35.6931	626.003	0.0570175	-4.13245	0.519389	Down	38799119-38799848	core histone H2A/H2B/H3/H4	GO:0000786,GO:0003677,GO:0006334,GO:0046982	nucleosome|DNA binding|nucleosome assembly|protein heterodimerization activity
Medtr8g092740	43.2436	2.54951	83.9377	0.0303738	-5.04103	0.548802	Down	38805160-38807153	core histone H2A/H2B/H3/H4	GO:0000786,GO:0003677,GO:0006334,GO:0046982	nucleosome|DNA binding|nucleosome assembly|protein heterodimerization activity
Medtr8g094410	21.4257	42.0669	0.784465	53.625	5.74483	0.657783	Up	39410495-39414701	chromosome condensation regulator RCC1 repeat protein
Medtr8g094580	84.2809	156.795	11.767	13.325	3.73606	0.667655	Up	39492258-39494139	NAC-like transcription factor	GO:0003677,GO:0006355	DNA binding|regulation of transcription, DNA-templated
Medtr8g096500	162.776	316.139	9.41357	33.5833	5.06967	0.23462	Up	40489020-40489496	SAUR-like auxin-responsive family protein			path:ko04075	Plant hormone signal transduction
Medtr8g096730	241.076	480.583	1.56893	306.313	8.25886	0.0321957	Up	40590910-40591934	WRKY family transcription factor	GO:0003700,GO:0006355,GO:0043565	transcription factor activity, sequence-specific DNA binding|regulation of transcription, DNA-templated|sequence-specific DNA binding
Medtr8g096880	85.0654	166.993	3.13786	53.2188	5.73386	0.195786	Up	40661809-40665285	UDP-D-glucose/UDP-D-galactose 4-epimerase	GO:0000166,GO:0003978,GO:0006012	nucleotide binding|UDP-glucose 4-epimerase activity|galactose metabolic process	path:ko00052,path:ko00520	Galactose metabolism|Amino sugar and nucleotide sugar metabolism
Medtr8g096910	89.6741	174.641	4.70679	37.1042	5.21351	0.255979	Up	40675354-40676250	pathogenesis-related thaumatin family protein
Medtr8g097040	94.9692	179.74	10.198	17.625	4.13955	0.497105	Up	34806610-34809301	transmembrane protein%2C putative
Medtr8g097370	347.763	674.345	21.1805	31.838	4.99268	0.295915	Up	40804842-40805821	tubby C 2 protein
Medtr8g097380	277.946	531.573	24.3184	21.8589	4.45015	0.39265	Up	40806560-40807475	tubby C 2 protein
Medtr8g097390	577.415	1107.76	47.0679	23.5354	4.55676	0.506127	Up	40811605-40812627	tubby C 2 protein
Medtr8g097400	277.161	541.771	12.5514	43.1641	5.43176	0.195786	Up	40816834-40817758	tubby C 2 protein
Medtr8g097410	271.278	521.375	21.1805	24.6157	4.62151	0.346942	Up	40825386-40826440	tubby C 2 protein
Medtr8g098275	275.886	498.429	53.3436	9.34375	3.224	0.847457	Up	41000594-41004473	bHLH transcription factor	GO:0046983	protein dimerization activity
Medtr8g098360	134.585	6.37377	262.796	0.0242537	-5.36565	0.216173	Down	40915697-40920094	tubulin beta-1 chain	GO:0003924,GO:0005200,GO:0005525,GO:0005874,GO:0006184,GO:0007017,GO:0043234,GO:0051258	GTPase activity|structural constituent of cytoskeleton|GTP binding|microtubule|obsolete GTP catabolic process|microtubule-based process|protein complex|protein polymerization	path:ko04145,path:ko04540	Phagosome|Gap junction
Medtr8g098370	25.0048	48.4407	1.56893	30.875	4.94837	0.727634	Up	40910281-40914489	TPR domain kinase	GO:0004672,GO:0004713,GO:0005515,GO:0005524,GO:0006468,GO:0016772	protein kinase activity|protein tyrosine kinase activity|protein binding|ATP binding|protein phosphorylation|transferase activity, transferring phosphorus-containing groDowns	path:ko04075	Plant hormone signal transduction
Medtr8g098410	135.222	252.401	18.0427	13.9891	3.80623	0.577114	Up	40887449-40890544	phospholipid hydroperoxide glutathione peroxidase	GO:0004602,GO:0006979,GO:0055114	glutathione peroxidase activity|response to oxidative stress|oxidation-reduction process	path:ko00480,path:ko00590,path:ko04918	Glutathione metabolism|Arachidonic acid metabolism|Thyroid hormone synthesis
Medtr8g098910	318.395	48.4407	588.348	0.0823333	-3.60238	0.725473	Down	41396935-41401660	monodehydroascorbate reductase	GO:0055114	oxidation-reduction process	path:ko00053	Ascorbate and aldarate metabolism
Medtr8g099305	116.199	2.54951	229.848	0.0110922	-6.49432	0.125367	Down	41820095-41822791	high mobility groDown (HMG)-box protein
Medtr8g099475	74.0829	146.597	1.56893	93.4375	6.54593	0.147217	Up	41983607-41984114	hypothetical protein
Medtr8g099515	46.8718	86.6833	7.06018	12.2778	3.61798	0.88875	Up	42009468-42013480	RING-H2 finger protein ATL21A%2C putative	GO:0005515,GO:0008270	protein binding|zinc ion binding
Medtr8g100135	599.527	45.8912	1153.16	0.0397959	-4.65124	0.444165	Down	42436846-42441584	cytochrome P450 family protein	GO:0005506,GO:0009055,GO:0016705,GO:0020037,GO:0055114	iron ion binding|electron carrier activity|oxidoreductase activity, acting on paired donors, with incorporation or reduction of molecular oxygen|heme binding|oxidation-reduction process	path:ko00830	Retinol metabolism
Medtr8g101480	97.7639	175.916	19.6116	8.97	3.16511	0.894789	Up	42622141-42623599	hypothetical protein
Medtr8g102350	149.833	275.347	24.3184	11.3226	3.50113	0.702385	Up	43068481-43069689	hypothetical protein
Medtr8g102460	154.294	29.3194	279.269	0.104986	-3.25173	0.836502	Down	43122822-43126983	hexokinase	GO:0005524,GO:0005975,GO:0016773	ATP binding|carbohydrate metabolic process|phosphotransferase activity, alcohol groDown as acceptor	path:ko00010,path:ko00051,path:ko00052,path:ko00500,path:ko00520,path:ko00521,path:ko00524,path:ko01200,path:ko04066,path:ko04910,path:ko04973	Glycolysis / Gluconeogenesis|Fructose and mannose metabolism|Galactose metabolism|Starch and sucrose metabolism|Amino sugar and nucleotide sugar metabolism|Streptomycin biosynthesis|Butirosin and neomycin biosynthesis|Carbon metabolism|HIF-1 signaling pathway|Insulin signaling pathway|Carbohydrate digestion and absorption
Medtr8g103227	35.3499	67.562	3.13786	21.5313	4.42836	0.713165	Up	43449553-43456981	E3 ubiquitin-protein ligase LIN-like protein%2C putative	GO:0000151,GO:0004842,GO:0005488,GO:0005515,GO:0016567	ubiquitin ligase complex|ubiquitin-protein transferase activity|binding|protein binding|protein ubiquitination
Medtr8g103700	180.476	16.5718	344.38	0.0481207	-4.3772	0.401465	Down	43645838-43648635	LRR extensin-like protein
Medtr8g104140	285.79	521.375	50.2057	10.3848	3.3764	0.804294	Up	43837900-43838534	hypothetical protein
Medtr8g104200	53.9319	107.079	0.784465	136.5	7.09276	0.173824	Up	43876359-43883692	kinesin motor catalytic domain protein	GO:0003777,GO:0005515,GO:0005524,GO:0005875,GO:0007018	microtubule motor activity|protein binding|ATP binding|microtubule associated complex|microtubule-based movement
Medtr8g104890	345.851	680.719	10.9825	61.9821	5.95378	0.150979	Up	44221070-44222607	plant cadmium resistance protein
Medtr8g105190	181.947	340.36	23.5339	14.4625	3.85425	0.556355	Up	44364553-44365021	hypothetical protein
Medtr8g106120	190.429	5.09902	375.759	0.0135699	-6.20344	0.125071	Down	44808089-44811877	26S proteasome regulatory complex component	GO:0000502,GO:0005488,GO:0030234,GO:0042176	proteasome complex|binding|enzyme regulator activity|regulation of protein catabolic process	path:ko03050	Proteasome
Medtr8g106240	49.1761	90.5076	7.84465	11.5375	3.52826	0.907442	Up	44874738-44878306	C3HC4-type RING zinc finger protein
Medtr8g107140	105.118	10.198	200.038	0.0509804	-4.29391	0.46236	Down	45272874-45274205	pathogenesis-related thaumatin family protein
Medtr8g432420	212.933	401.548	24.3184	16.5121	4.04545	0.491712	Up	12256526-12257594	BON1-associated-like protein	GO:0005515	protein binding
Medtr8g432450	140.958	274.072	7.84465	34.9375	5.1267	0.230046	Up	12266816-12267747	BON1-associated-like protein	GO:0005515	protein binding
Medtr8g432460	361.344	675.62	47.0679	14.3542	3.8434	0.637159	Up	12270805-12271580	BON1-associated-like protein	GO:0005515	protein binding
Medtr8g432470	55.746	108.354	3.13786	34.5313	5.10983	0.379308	Up	12282591-12283390	BON1-associated-like protein	GO:0005515	protein binding
Medtr8g432490	54.4713	105.805	3.13786	33.7188	5.07548	0.393012	Up	12287423-12288431	BON1-associated-like protein	GO:0005515	protein binding
Medtr8g442800	90.8018	168.268	13.3359	12.6176	3.65737	0.691734	Up	16245643-16245855	chorismate mutase%2C putative	GO:0004106,GO:0009073,GO:0046417	chorismate mutase activity|aromatic amino acid family biosynthetic process|chorismate metabolic process	path:ko00400,path:ko01230	Phenylalanine, tyrosine and tryptophan biosynthesis|Biosynthesis of amino acids
Medtr8g445800	90.9979	173.367	8.62911	20.0909	4.32847	0.453051	Up	17480992-17498034	LRR receptor-like kinase%2C putative	GO:0004672,GO:0004674,GO:0004713,GO:0005515,GO:0005524,GO:0006468,GO:0016772	protein kinase activity|protein serine/threonine kinase activity|protein tyrosine kinase activity|protein binding|ATP binding|protein phosphorylation|transferase activity, transferring phosphorus-containing groDowns
Medtr8g461330	66.8266	131.3	2.35339	55.7917	5.80198	0.231779	Up	21569107-21573242	plant gibberellin 2-oxidase	GO:0005506,GO:0016491,GO:0016706,GO:0055114	iron ion binding|oxidoreductase activity|oxidoreductase activity, acting on paired donors, with incorporation or reduction of molecular oxygen, 2-oxoglutarate as one donor, and incorporation of one atom each of oxygen into both donors|oxidation-reduction process	path:ko00904	Diterpenoid biosynthesis
Medtr8g463990	21.8179	1.27475	42.3611	0.0300926	-5.05445	0.88875	Down	22589009-22593984	receptor-like kinase	GO:0004672,GO:0004674,GO:0004713,GO:0005524,GO:0006468,GO:0016772	protein kinase activity|protein serine/threonine kinase activity|protein tyrosine kinase activity|ATP binding|protein phosphorylation|transferase activity, transferring phosphorus-containing groDowns
Medtr8g465980	22.0631	43.3417	0.784465	55.25	5.7879	0.633721	Up	23551478-23556765	S-locus lectin kinase family protein	GO:0004672,GO:0004674,GO:0004713,GO:0005515,GO:0005524,GO:0006468,GO:0016772	protein kinase activity|protein serine/threonine kinase activity|protein tyrosine kinase activity|protein binding|ATP binding|protein phosphorylation|transferase activity, transferring phosphorus-containing groDowns
Medtr8g466030	583.789	1140.91	26.6718	42.7757	5.41872	0.302968	Up	23575346-23577213	quinone oxidoreductase	GO:0010181,GO:0016491,GO:0045892	FMN binding|oxidoreductase activity|negative regulation of transcription, DNA-templated	path:ko00130	Ubiquinone and other terpenoid-quinone biosynthesis
Medtr8g466080	201.166	391.35	10.9825	35.6339	5.15518	0.221947	Up	23590583-23591320	benzoquinone reductase			path:ko00130	Ubiquinone and other terpenoid-quinone biosynthesis
Medtr8g466240	810.94	1575.6	46.2834	34.0424	5.08926	0.471417	Up	23627460-23629250	UDP-glucosyltransferase family protein
Medtr8g479380	210.04	5.09902	414.982	0.0122873	-6.34668	0.114658	Down	33832172-33836070	multi-copper oxidase-like protein
Medtr8g479390	363.795	45.8912	681.7	0.0673188	-3.89285	0.632544	Down	33843582-33847327	multi-copper oxidase-like protein
Medtr8g487700	65.5518	128.75	2.35339	54.7083	5.77369	0.236517	Up	36235242-36237234	transmembrane protein%2C putative
