# Supplementary material for: Transcriptome analysis reveals insight into molecular hydrogen-induced cadmium tolerance in alfalfa: the prominent role of sulfur and (homo)glutathione metabolism
Source: BMC Plant Biol. 2020 Feb 4;20:58. doi: 10.1186/s12870-020-2272-2 (PMC7001311; doi:10.1186/s12870-020-2272-2)
Supplement: Supplementary file 5 — Additional file 5: Table S4. List of differentially expressed genes in HRW → Con vs Con→Con groups. [file 12870_2020_2272_MOESM5_ESM.xls]

## Sheet: DESeq-Sample_S4-Sample_S1-Pvalu
Table S4 | List of differentially expressed genes in HRW→Con vs Con→Con groups.
id	baseMean	baseMean_Sample_S4	baseMean_Sample_S1	foldChange	log2FoldChange	padj	Up_Down	position	description	GO_id	GO_term	KO_id	KO_term
Medtr0007s0070	13.1592	0.945905	25.3725	0.0372807	-4.74543	0.76859	Down	33371-34918	disease resistance protein (NBS-LRR class) family protein
Medtr0007s0140	19.0294	35.9444	2.11438	17	4.08746	0.569975	Up	65325-72860	disease resistance protein (TIR-NBS-LRR class)%2C putative	GO:0005515,GO:0006952,GO:0007165	protein binding|defense response|signal transduction
Medtr0019s0020	26.9027	0.945905	52.8594	0.0178947	-5.80432	0.0580018	Down	4580-10318	ABC transporter family protein	GO:0000166,GO:0005524,GO:0006810,GO:0016021,GO:0016887,GO:0017111,GO:0042626,GO:0055085	nucleotide binding|ATP binding|transport|integral component of membrane|ATPase activity|nucleoside-triphosphatase activity|ATPase activity, coDownled to transmembrane movement of substances|transmembrane transport	path:ko02010,path:ko04976	ABC transporters|Bile secretion
Medtr0054s0140	30.6028	54.8625	6.34313	8.64912	3.11255	0.504558	Up	53081-54977	pentatricopeptide (PPR) repeat protein	GO:0005515	protein binding
Medtr0090s0020	20.9212	3.78362	38.0588	0.0994152	-3.33039	0.76859	Down	7455-10869	S-locus lectin kinase family protein	GO:0004672,GO:0004674,GO:0004713,GO:0005515,GO:0005524,GO:0006468,GO:0016772	protein kinase activity|protein serine/threonine kinase activity|protein tyrosine kinase activity|protein binding|ATP binding|protein phosphorylation|transferase activity, transferring phosphorus-containing groDowns
Medtr0123s0070	43.5951	4.72953	82.4607	0.0573549	-4.12394	0.0377945	Down	37242-45193	myb transcription factor	GO:0003677,GO:0003682	DNA binding|chromatin binding
Medtr0277s0010	17.8053	2.83772	32.7728	0.0865874	-3.5297	0.827119	Down	1298-5020	disease resistance protein (TIR-NBS-LRR class)	GO:0000166,GO:0005515,GO:0006952,GO:0007165,GO:0017111	nucleotide binding|protein binding|defense response|signal transduction|nucleoside-triphosphatase activity
Medtr0277s0020	57.2829	5.67543	108.89	0.0521206	-4.262	0.00670384	Down	8684-14030	disease resistance protein (TIR-NBS-LRR class)	GO:0005515,GO:0006952,GO:0007165	protein binding|defense response|signal transduction
Medtr0662s0010	172.127	335.796	8.45751	39.7039	5.31121	3.32919e-10	Up	30-860	triose-phosphate transporter family protein
Medtr0722s0010	77.6477	0.945905	154.349	0.00612833	-7.35029	7.74469e-07	Down	1273-1658	hypothetical protein
Medtr1254s0010	117.737	11.3509	224.124	0.0506455	-4.30342	6.92378e-06	Down	36-266	disease resistance protein (TIR-NBS-LRR class)	GO:0005515,GO:0007165	protein binding|signal transduction
Medtr1396s0010	20.3926	39.728	1.05719	37.5789	5.23185	0.26686	Up	1-1888	transmembrane amino acid transporter family protein			path:ko04724,path:ko04727,path:ko04974	Glutamatergic synapse|GABAergic synapse|Protein digestion and absorption
Medtr1g011720	15.6631	30.269	1.05719	28.6316	4.83954	0.578395	Up	2193529-2203920	carbon catabolite repressor-like protein
Medtr1g012840	19.558	35.9444	3.17156	11.3333	3.5025	0.771733	Up	2671795-2677046	octicosapeptide/phox/Bem1p domain protein	GO:0005515	protein binding
Medtr1g012910	13.7713	26.4853	1.05719	25.0526	4.64689	0.771733	Up	2715810-2724787	PHD-zinc-finger-like domain protein	GO:0005515,GO:0008270	protein binding|zinc ion binding
Medtr1g015750	16.1917	30.269	2.11438	14.3158	3.83954	0.828501	Up	4020120-4026367	heterotrimeric GTP-binding protein alpha subunit%2C putative	GO:0003924,GO:0004871,GO:0005525,GO:0006184,GO:0007165,GO:0007186,GO:0019001,GO:0031683	GTPase activity|signal transducer activity|GTP binding|obsolete GTP catabolic process|signal transduction|G-protein coDownled receptor signaling pathway|guanyl nucleotide binding|G-protein beta/gamma-subunit complex binding
Medtr1g016970	15.1901	29.3231	1.05719	27.7368	4.79373	0.6292	Up	4575701-4581844	3'-5' exonuclease	GO:0003676,GO:0005622,GO:0006139,GO:0008408	nucleic acid binding|intracellular|nucleobase-containing compound metabolic process|3'-5' exonuclease activity
Medtr1g020000	50.8285	7.56724	94.0898	0.0804258	-3.6362	0.045526	Down	6119539-6128055	calcineurin-like metallo-phosphoesterase sDownerfamily protein
Medtr1g021835	107.722	1.89181	213.552	0.00885878	-6.81868	0.12203	Down	6616869-6621939	zinc ion-binding protein	GO:0008270	zinc ion binding
Medtr1g022255	52.1917	11.3509	93.0326	0.12201	-3.03493	0.142201	Down	6972814-6978248	methyltransferase PMT16%2C putative
Medtr1g022450	22.3957	41.6198	3.17156	13.1228	3.714	0.53752	Up	7172664-7173650	50S ribosomal protein L31	GO:0003735,GO:0005622,GO:0005840,GO:0006412	structural constituent of ribosome|intracellular|ribosome|translation	path:ko03010	Ribosome
Medtr1g023070	29.5456	0.945905	58.1454	0.0162679	-5.94182	0.0341627	Down	7312768-7318006	DEAD-box ATP-dependent RNA helicase%2C putative	GO:0003676,GO:0004386,GO:0005524	nucleic acid binding|helicase activity|ATP binding
Medtr1g028280	19.4467	37.8362	1.05719	35.7895	5.16146	0.314534	Up	9487950-9491289	stress-induced receptor-like kinase%2C putative	GO:0004672,GO:0004674,GO:0004713,GO:0005524,GO:0006468,GO:0016772	protein kinase activity|protein serine/threonine kinase activity|protein tyrosine kinase activity|ATP binding|protein phosphorylation|transferase activity, transferring phosphorus-containing groDowns
Medtr1g031460	24.5657	4.72953	44.4019	0.106516	-3.23085	0.639981	Down	10989946-10993485	receptor-like kinase	GO:0004672,GO:0004674,GO:0004713,GO:0005524,GO:0006468,GO:0016772	protein kinase activity|protein serine/threonine kinase activity|protein tyrosine kinase activity|ATP binding|protein phosphorylation|transferase activity, transferring phosphorus-containing groDowns
Medtr1g031620	16.3308	0.945905	31.7156	0.0298246	-5.06736	0.451955	Down	11055446-11059201	hypothetical protein
Medtr1g041735	100.822	191.073	10.5719	18.0737	4.17582	0.0116796	Up	15676413-15687990	RNA recognition motif%2C a.k.a. RRM%2C RBD protein	GO:0000166,GO:0003676	nucleotide binding|nucleic acid binding	path:ko03040	Spliceosome
Medtr1g043790	22.4513	40.6739	4.22875	9.61842	3.2658	0.754667	Up	16432789-16433241	hypothetical protein
Medtr1g050535	71.2489	1.89181	140.606	0.0134547	-6.21575	1.22269e-05	Down	19554435-19558455	lysine-specific histone demethylase-like protein	GO:0003677,GO:0005515	DNA binding|protein binding
Medtr1g058100	101.268	201.478	1.05719	190.579	7.57424	1.1722e-08	Up	25568947-25571849	ubiquitin-conjugating enzyme	GO:0016881	acid-amino acid ligase activity
Medtr1g061170	11.5734	0.945905	22.201	0.0426065	-4.55278	0.956536	Down	26682280-26685220	heat shock transcription factor A3
Medtr1g067180	29.49	55.8084	3.17156	17.5965	4.13722	0.192482	Up	28921512-28923571	glutathione S-transferase tau	GO:0004364,GO:0005515,GO:0005737,GO:0008152	glutathione transferase activity|protein binding|cytoplasm|metabolic process	path:ko00480,path:ko00980,path:ko00982	Glutathione metabolism|Metabolism of xenobiotics by cytochrome P450|Drug metabolism - cytochrome P450
Medtr1g069055	67.4375	3.78362	131.091	0.0288625	-5.11466	0.000229409	Down	29623986-29626455	HSP20-like chaperone sDownerfamily protein
Medtr1g069140	12.8254	24.5935	1.05719	23.2632	4.53998	0.886287	Up	29710530-29713176	RNA recognition motif%2C a.k.a. RRM%2C RBD protein	GO:0000166,GO:0003676	nucleotide binding|nucleic acid binding	path:ko03015	mRNA surveillance pathway
Medtr1g070380	55.8919	101.212	10.5719	9.57368	3.25907	0.0736448	Up	31143883-31149683	poly(rC)-binding-like protein	GO:0003723	RNA binding
Medtr1g071810	21.9784	39.728	4.22875	9.39474	3.23185	0.779703	Up	31886676-31888975	hypothetical protein
Medtr1g072470	11.4065	21.7558	1.05719	20.5789	4.3631	1	Up	32156071-32158503	phenazine biosynthesis PhzC/PhzF family protein	GO:0003824,GO:0009058	catalytic activity|biosynthetic process
Medtr1g072640	23.2025	0.945905	45.4591	0.0208078	-5.58673	0.123966	Down	32255592-32260225	PALE CRESS protein (PAC)
Medtr1g073260	17.8609	1.89181	33.83	0.0559211	-4.16046	0.578705	Down	32512964-32516651	hypothetical protein
Medtr1g073600	24.8717	44.4575	5.28594	8.41053	3.0722	0.751762	Up	32662291-32663712	ubiquitin-conjugating enzyme	GO:0016881	acid-amino acid ligase activity	path:ko04120	Ubiquitin mediated proteolysis
Medtr1g076190	26.9027	0.945905	52.8594	0.0178947	-5.80432	0.0580018	Down	33756938-33760551	cryptochrome 2B apoprotein	GO:0003913,GO:0006281	DNA photolyase activity|DNA repair	path:ko04712	Circadian rhythm - plant
Medtr1g077600	32.2164	63.3757	1.05719	59.9474	5.90562	0.0279486	Up	34645345-34648290	Dof-type zinc finger DNA-binding family protein	GO:0003677,GO:0006355,GO:0008270	DNA binding|regulation of transcription, DNA-templated|zinc ion binding
Medtr1g078100	69.8301	124.859	14.8006	8.43609	3.07657	0.044495	Up	34953352-34961248	type I inositol-1%2C4%2C5-trisphosphate 5-phosphatase	GO:0005515,GO:0046856	protein binding|phosphatidylinositol dephosphorylation
Medtr1g078290	124.025	245.935	2.11438	116.316	6.8619	7.6883e-10	Up	35044910-35048847	lysine ketoglutarate reductase trans-splicing-like protein
Medtr1g079770	19.864	3.78362	35.9444	0.105263	-3.24793	0.848303	Down	35431339-35442002	vacuolar protein sorting-associated protein
Medtr1g079830	18.5564	34.9985	2.11438	16.5526	4.04899	0.615909	Up	35470791-35473555	hypothetical protein
Medtr1g080250	36.1113	69.0511	3.17156	21.7719	4.4444	0.0627731	Up	35626802-35632190	L-allo-threonine aldolase-like protein	GO:0003824,GO:0030170	catalytic activity|pyridoxal phosphate binding	path:ko00260,path:ko01230	Glycine, serine and threonine metabolism|Biosynthesis of amino acids
Medtr1g082300	56.3926	110.671	2.11438	52.3421	5.7099	0.00056379	Up	36587909-36596198	breast carcinoma amplified sequence 3 protein	GO:0005515	protein binding
Medtr1g085160	230.3	20.8099	439.79	0.0473178	-4.40147	5.34711e-10	Down	38021769-38027094	phytochrome protein A	GO:0000155,GO:0004871,GO:0005515,GO:0005524,GO:0006355,GO:0007165,GO:0009584,GO:0009585,GO:0009881,GO:0016020,GO:0017006,GO:0018298,GO:0042803	phosphorelay sensor kinase activity|signal transducer activity|protein binding|ATP binding|regulation of transcription, DNA-templated|signal transduction|detection of visible light|red, far-red light phototransduction|photoreceptor activity|membrane|protein-tetrapyrrole linkage|protein-chromophore linkage|protein homodimerization activity	path:ko04712	Circadian rhythm - plant
Medtr1g086030	25.1778	48.2412	2.11438	22.8158	4.51196	0.221272	Up	38484669-38486723	polygalacturonase/glycoside hydrolase family protein
Medtr1g086380	13.6878	0.945905	26.4297	0.0357895	-4.80432	0.70147	Down	38650356-38651309	photosystem II Q(B) protein	GO:0009523,GO:0009772,GO:0016020,GO:0019684,GO:0030076,GO:0045156	photosystem II|photosynthetic electron transport in photosystem II|membrane|photosynthesis, light reaction|light-harvesting complex|electron transporter, transferring electrons within the cyclic electron transport pathway of photosynthesis activity	path:ko00195	Photosynthesis
Medtr1g086980	20.9212	39.728	2.11438	18.7895	4.23185	0.437147	Up	38932281-38942321	histone-lysine N-methyltransferase
Medtr1g087290	37.1963	5.67543	68.7172	0.0825911	-3.59787	0.161548	Down	39118885-39126643	DNA replication regulator dpb11%2C putative	GO:0005515,GO:0008270	protein binding|zinc ion binding
Medtr1g089750	21.3942	4.72953	38.0588	0.124269	-3.00846	0.905144	Down	40167447-40169432	methyl-CpG-binding domain protein	GO:0003677,GO:0005634,GO:0008270	DNA binding|nucleus|zinc ion binding
Medtr1g090220	13.6878	0.945905	26.4297	0.0357895	-4.80432	0.70147	Down	40414211-40416550	hypothetical protein
Medtr1g092910	14.6894	1.89181	27.4869	0.0688259	-3.8609	0.904074	Down	41843337-41848136	single-stranded nucleic acid-binding protein R3H	GO:0003676	nucleic acid binding
Medtr1g095650	85.1593	17.0263	153.292	0.111071	-3.17045	0.0119695	Down	43043843-43045524	GTP-binding elongation factor Tu family protein			path:ko03013	RNA transport
Medtr1g098540	455.036	82.2938	827.778	0.0994152	-3.33039	2.83645e-09	Down	44366402-44369848	60S ribosomal protein L3B			path:ko03010	Ribosome
Medtr1g099490	29.9629	56.7543	3.17156	17.8947	4.16146	0.175706	Up	44939582-44943606	F-box-like protein	GO:0005515	protein binding
Medtr1g100960	105.051	209.045	1.05719	197.737	7.62744	5.62776e-09	Up	45334310-45335758	60S ribosomal protein L36	GO:0003735,GO:0005622,GO:0005840,GO:0006412	structural constituent of ribosome|intracellular|ribosome|translation	path:ko03010	Ribosome
Medtr1g101910	16.609	32.1608	1.05719	30.4211	4.927	0.499344	Up	46008060-46010253	DUF4378 domain protein
Medtr1g103160	76.7574	16.0804	137.434	0.117004	-3.09537	0.0262621	Down	46657644-46663388	kinase interacting (KIP1-like) family protein
Medtr1g107265	14.745	0.945905	28.5441	0.0331384	-4.91535	0.586532	Down	48548316-48560093	galactose oxidase/kelch repeat protein	GO:0005515	protein binding
Medtr1g116520	299.796	7.56724	592.025	0.012782	-6.28975	3.06919e-18	Down	52715262-52719740	Pti1-like kinase	GO:0004672,GO:0004713,GO:0005524,GO:0006468,GO:0016772	protein kinase activity|protein tyrosine kinase activity|ATP binding|protein phosphorylation|transferase activity, transferring phosphorus-containing groDowns	path:ko04626	Plant-pathogen interaction
Medtr1g117060	15.2736	0.945905	29.6013	0.0319549	-4.96782	0.53752	Down	52959004-52966681	receptor Serine/Threonine kinase	GO:0004672,GO:0004674,GO:0004713,GO:0005524,GO:0006468,GO:0016772	protein kinase activity|protein serine/threonine kinase activity|protein tyrosine kinase activity|ATP binding|protein phosphorylation|transferase activity, transferring phosphorus-containing groDowns	path:ko04626	Plant-pathogen interaction
Medtr2g005260	37.6136	7.56724	67.66	0.111842	-3.16046	0.298853	Down	107935-109143	transmembrane protein%2C putative
Medtr2g005330	19.9197	38.7821	1.05719	36.6842	5.19709	0.291299	Up	131866-135355	lysine ketoglutarate reductase trans-splicing-like protein
Medtr2g008050	16.1917	30.269	2.11438	14.3158	3.83954	0.828501	Up	1261121-1264102	actin-related protein 4A	GO:0005524	ATP binding
Medtr2g009140	22.1453	0.945905	43.3447	0.0218228	-5.51802	0.152531	Down	1801324-1806209	DNA (cytosine-5)-methyltransferase	GO:0003677,GO:0006306,GO:0008168	DNA binding|DNA methylation|methyltransferase activity
Medtr2g014260	48.2968	5.67543	90.9182	0.0624235	-4.00177	0.783809	Down	3999321-4005657	zinc finger C-x8-C-x5-C-x3-H type protein	GO:0003676,GO:0008270	nucleic acid binding|zinc ion binding
Medtr2g016770	14.7172	28.3772	1.05719	26.8421	4.74643	0.675816	Up	5189923-5191508	WRKY family transcription factor	GO:0003700,GO:0006355,GO:0043565	transcription factor activity, sequence-specific DNA binding|regulation of transcription, DNA-templated|sequence-specific DNA binding
Medtr2g019020	275.453	17.0263	533.88	0.0318916	-4.97068	0.00025144	Down	6098667-6109726	multidrug resistance protein ABC transporter family protein	GO:0000166,GO:0005524,GO:0006810,GO:0016021,GO:0016887,GO:0017111,GO:0042626,GO:0055085	nucleotide binding|ATP binding|transport|integral component of membrane|ATPase activity|nucleoside-triphosphatase activity|ATPase activity, coDownled to transmembrane movement of substances|transmembrane transport
Medtr2g021040	31.966	58.6461	5.28594	11.0947	3.4718	0.315954	Up	7107810-7113276	structural constituent of ribosome protein%2C putative	GO:0005488	binding	path:ko04150,path:ko04152	mTOR signaling pathway|AMPK signaling pathway
Medtr2g022950	21.0325	37.8362	4.22875	8.94737	3.16146	0.864822	Up	7987476-7990818	polyadenylate-binding protein RBP47B	GO:0000166,GO:0003676	nucleotide binding|nucleic acid binding
Medtr2g027140	28.5441	53.9166	3.17156	17	4.08746	0.221243	Up	9885426-9891107	SEC14 cytosolic factor-like protein
Medtr2g027270	21.8115	42.5657	1.05719	40.2632	5.33139	0.204313	Up	9954719-9958301	phosphoglycolate phosphatase-like protein	GO:0008152,GO:0016787,GO:0016791	metabolic process|hydrolase activity|phosphatase activity	path:ko00630,path:ko01200	Glyoxylate and dicarboxylate metabolism|Carbon metabolism
Medtr2g031380	26.2071	3.78362	48.6307	0.0778032	-3.68403	0.378743	Down	11776287-11785610	maternal effect embryo arrest protein
Medtr2g034810	20.9212	3.78362	38.0588	0.0994152	-3.33039	0.76859	Down	13355669-13359775	DUF4378 domain protein
Medtr2g037250	17.6105	33.1067	2.11438	15.6579	3.96882	0.701581	Up	16176643-16177053	Defensin fusion
Medtr2g038645	31.0758	55.8084	6.34313	8.79825	3.13722	0.472662	Up	16871167-16871451	hypothetical protein
Medtr2g039290	65.4344	1.89181	128.977	0.0146678	-6.0912	4.6003e-05	Down	17211976-17223213	receptor-like Serine/Threonine-kinase ALE2	GO:0004672,GO:0004674,GO:0004713,GO:0005524,GO:0006468,GO:0016772	protein kinase activity|protein serine/threonine kinase activity|protein tyrosine kinase activity|ATP binding|protein phosphorylation|transferase activity, transferring phosphorus-containing groDowns
Medtr2g039620	19.3354	3.78362	34.8872	0.108453	-3.20486	0.904074	Down	17355333-17360369	basic helix loop helix (BHLH) DNA-binding family protein	GO:0046983	protein dimerization activity
Medtr2g043360	27.2365	49.1871	5.28594	9.30526	3.21805	0.56563	Up	18881902-18890320	DEAD-box ATP-dependent RNA helicase-like protein	GO:0003676,GO:0004386,GO:0005524,GO:0008026	nucleic acid binding|helicase activity|ATP binding|ATP-dependent helicase activity
Medtr2g055360	18.8625	2.83772	34.8872	0.0813397	-3.6199	0.738588	Down	23749330-23752458	LRR receptor-like kinase family protein
Medtr2g060475	23.7033	46.3494	1.05719	43.8421	5.45425	0.142983	Up	24924074-24925820	cleavage stimulation factor 50 kDa subunit	GO:0005515	protein binding	path:ko03015	mRNA surveillance pathway
Medtr2g071870	28.0711	52.9707	3.17156	16.7018	4.06193	0.238731	Up	30034733-30040319	disease resistance protein (CC-NBS-LRR class) family protein	GO:0006952	defense response
Medtr2g071960	23.1469	1.89181	44.4019	0.0426065	-4.55278	0.249303	Down	30116437-30124658	Rpp4C4
Medtr2g072180	261.682	511.735	11.6291	44.0048	5.45959	5.10739e-14	Up	30303509-30310420	calcium-dependent lipid-binding domain protein	GO:0005515	protein binding
Medtr2g072830	19.864	3.78362	35.9444	0.105263	-3.24793	0.848303	Down	30803775-30808184	pfkB family carbohydrate kinase	GO:0004747,GO:0006014,GO:0016773	ribokinase activity|D-ribose metabolic process|phosphotransferase activity, alcohol groDown as acceptor	path:ko00030	Pentose phosphate pathway
Medtr2g082340	16.136	31.2149	1.05719	29.5263	4.88393	0.53752	Up	34578850-34579339	core histone H2A/H2B/H3/H4	GO:0000786,GO:0003677,GO:0006334,GO:0046982	nucleosome|DNA binding|nucleosome assembly|protein heterodimerization activity
Medtr2g083440	21.9227	40.6739	3.17156	12.8246	3.68084	0.570451	Up	35029975-35030316	UDP-glycosyltransferase 79B6-like protein
Medtr2g088130	21.3942	40.6739	2.11438	19.2368	4.2658	0.410561	Up	37112387-37117531	arogenate/prephenate dehydratase	GO:0004664,GO:0009094	prephenate dehydratase activity|L-phenylalanine biosynthetic process	path:ko00400,path:ko01230	Phenylalanine, tyrosine and tryptophan biosynthesis|Biosynthesis of amino acids
Medtr2g090610	11.5734	0.945905	22.201	0.0426065	-4.55278	0.956536	Down	38753558-38768368	phospholipid-transporting ATPase-like protein	GO:0000287,GO:0004012,GO:0005524,GO:0006812,GO:0015914,GO:0016021,GO:0019829	magnesium ion binding|phospholipid-translocating ATPase activity|ATP binding|cation transport|phospholipid transport|integral component of membrane|cation-transporting ATPase activity
Medtr2g096660	28.2659	4.72953	51.8022	0.0912997	-3.45325	0.404871	Down	41267236-41272348	UDP-glucuronic acid decarboxylase	GO:0000166	nucleotide binding	path:ko00500,path:ko00520	Starch and sucrose metabolism|Amino sugar and nucleotide sugar metabolism
Medtr2g096690	19.4467	37.8362	1.05719	35.7895	5.16146	0.314534	Up	41289404-41294174	ubiquitin-conjugating enzyme	GO:0016881	acid-amino acid ligase activity	path:ko04120,path:ko04141	Ubiquitin mediated proteolysis|Protein processing in endoplasmic reticulum
Medtr2g098830	20.8656	40.6739	1.05719	38.4737	5.2658	0.242579	Up	42307950-42316489	aleurone layer morphogenesis protein
Medtr2g100130	17.0819	33.1067	1.05719	31.3158	4.96882	0.459751	Up	42995849-43001509	serine/threonine-protein phosphatase PP1	GO:0004721,GO:0005634,GO:0005737,GO:0006470,GO:0016787	phosphoprotein phosphatase activity|nucleus|cytoplasm|protein dephosphorylation|hydrolase activity	path:ko04010	MAPK signaling pathway
Medtr2g100450	15.6631	30.269	1.05719	28.6316	4.83954	0.578395	Up	43162381-43168375	LRR receptor-like kinase plant	GO:0004672,GO:0004674,GO:0004713,GO:0005524,GO:0006468,GO:0016772	protein kinase activity|protein serine/threonine kinase activity|protein tyrosine kinase activity|ATP binding|protein phosphorylation|transferase activity, transferring phosphorus-containing groDowns
Medtr2g102237	28.9614	1.89181	56.031	0.0337637	-4.88839	0.0848313	Down	44005130-44007623	DUF581 family protein
Medtr2g102277	55.8641	2.83772	108.89	0.0260603	-5.262	0.000942169	Down	44045802-44056312	coatomer subunit beta-like protein	GO:0005515	protein binding
Medtr2g104430	22.1453	0.945905	43.3447	0.0218228	-5.51802	0.152531	Down	44977489-44986197	transcription cofactor%2C putative	GO:0003712,GO:0006355	transcription cofactor activity|regulation of transcription, DNA-templated
Medtr2g105270	18.3895	1.89181	34.8872	0.0542265	-4.20486	0.537331	Down	45383786-45388370	magnesium transporter MRS2-like protein
Medtr2g437030	19.1407	34.0526	4.22875	8.05263	3.00946	1	Up	14480275-14481968	mTERF protein
Medtr2g451510	57.3107	104.05	10.5719	9.84211	3.29897	0.0609194	Up	22875548-22880254	glycoside hydrolase family 79 amine-terminal domain protein	GO:0003824,GO:0005975	catalytic activity|carbohydrate metabolic process	path:ko00531	Glycosaminoglycan degradation
Medtr2g460780	22.5626	2.83772	42.2875	0.0671053	-3.89743	0.438837	Down	25071071-25075631	26S proteasome non-ATPase regulatory subunit-like protein	GO:0005515	protein binding
Medtr3g005670	12.102	0.945905	23.2581	0.0406699	-4.6199	0.886805	Down	307107-313978	U2 snRNP auxilliary factor%2C large subunit%2C splicing factor	GO:0000166,GO:0003676,GO:0003723,GO:0005634,GO:0006397	nucleotide binding|nucleic acid binding|RNA binding|nucleus|mRNA processing	path:ko03040	Spliceosome
Medtr3g007630	21.9227	40.6739	3.17156	12.8246	3.68084	0.570451	Up	1086871-1094084	S-locus lectin kinase family protein	GO:0004672,GO:0004674,GO:0004713,GO:0005515,GO:0005524,GO:0006468,GO:0016772	protein kinase activity|protein serine/threonine kinase activity|protein tyrosine kinase activity|protein binding|ATP binding|protein phosphorylation|transferase activity, transferring phosphorus-containing groDowns
Medtr3g018980	12.3524	23.6476	1.05719	22.3684	4.48339	0.941271	Up	5264760-5269309	disease resistance protein (CC-NBS-LRR class) family protein	GO:0006952	defense response
Medtr3g019420	14.7172	28.3772	1.05719	26.8421	4.74643	0.675816	Up	5452378-5457602	S-locus lectin kinase family protein	GO:0004672,GO:0004674,GO:0004713,GO:0005524,GO:0006468,GO:0016772	protein kinase activity|protein serine/threonine kinase activity|protein tyrosine kinase activity|ATP binding|protein phosphorylation|transferase activity, transferring phosphorus-containing groDowns
Medtr3g021330	25.2056	2.83772	47.5735	0.0596491	-4.06736	0.299839	Down	6235700-6238848	hypothetical protein
Medtr3g023780	37.9475	1.89181	74.0032	0.0255639	-5.28975	0.0160734	Down	7241485-7243800	ATP-binding protein%2C putative
Medtr3g028720	56.3648	12.2968	100.433	0.122438	-3.02988	0.109038	Down	9212118-9215755	glycoside hydrolase family 1 protein	GO:0003824,GO:0004553,GO:0005975	catalytic activity|hydrolase activity, hydrolyzing O-glycosyl compounds|carbohydrate metabolic process	path:ko00460,path:ko00500,path:ko00940	Cyanoamino acid metabolism|Starch and sucrose metabolism|Phenylpropanoid biosynthesis
Medtr3g029970	49.2149	88.9151	9.51469	9.34503	3.2242	0.1277	Up	9450704-9450906	hypothetical protein
Medtr3g030260	33.9691	6.62134	61.3169	0.107985	-3.21109	0.349611	Down	9571038-9571727	hypothetical protein
Medtr3g032980	99.6817	21.7558	177.608	0.122494	-3.02922	0.658681	Down	10440897-10456429	alpha-N-acetylglucosaminidase family protein			path:ko00531,path:ko04142	Glycosaminoglycan degradation|Lysosome
Medtr3g040420	28.0155	53.9166	2.11438	25.5	4.67243	0.13569	Up	14213523-14213982	hypothetical protein
Medtr3g050140	18.5008	35.9444	1.05719	34	5.08746	0.3679	Up	19745644-19761421	PolI-like B DNA polymerase	GO:0003676,GO:0003677,GO:0003887,GO:0006260	nucleic acid binding|DNA binding|DNA-directed DNA polymerase activity|DNA replication	path:ko00230,path:ko00240,path:ko03030,path:ko03410,path:ko03420,path:ko03440	Purine metabolism|Pyrimidine metabolism|DNA replication|Base excision repair|Nucleotide excision repair|Homologous recombination
Medtr3g051460	16.3308	0.945905	31.7156	0.0298246	-5.06736	0.451955	Down	20362784-20365979	peptide methionine sulfoxide reductase family protein	GO:0008113,GO:0055114	peptide-methionine (S)-S-oxide reductase activity|oxidation-reduction process
Medtr3g052940	23.8146	44.4575	3.17156	14.0175	3.80916	0.446794	Up	20979421-20983336	F-box/RNI/FBD-like domain protein%2C putative
Medtr3g061030	140.411	30.269	250.554	0.120808	-3.04921	0.000699969	Down	24230211-24236997	phosphoribulokinase/uridine kinase	GO:0004849,GO:0005524,GO:0016773	uridine kinase activity|ATP binding|phosphotransferase activity, alcohol groDown as acceptor	path:ko00240,path:ko00983	Pyrimidine metabolism|Drug metabolism - other enzymes
Medtr3g069070	64.3494	11.3509	117.348	0.0967283	-3.36992	0.0295065	Down	30920447-30922274	mannose-1-phosphate guanylyltransferase-like protein			path:ko00051,path:ko00520	Fructose and mannose metabolism|Amino sugar and nucleotide sugar metabolism
Medtr3g069960	17.388	0.945905	33.83	0.0279605	-5.16046	0.378743	Down	31319235-31322770	transmembrane amino acid transporter family protein
Medtr3g072040	11.5734	0.945905	22.201	0.0426065	-4.55278	0.956536	Down	32364470-32372994	PLAC8 family protein
Medtr3g079420	11.8795	22.7017	1.05719	21.4737	4.4245	1	Up	35705582-35709331	linoleate 13S-lipoxygenase 2-1%2C related protein	GO:0005506,GO:0005515,GO:0016165,GO:0016702,GO:0046872,GO:0055114	iron ion binding|protein binding|linoleate 13S-lipoxygenase activity|oxidoreductase activity, acting on single donors with incorporation of molecular oxygen, incorporation of two atoms of oxygen|metal ion binding|oxidation-reduction process	path:ko00591,path:ko00592	Linoleic acid metabolism|alpha-Linolenic acid metabolism
Medtr3g080120	48.3525	94.5905	2.11438	44.7368	5.48339	0.578395	Up	36239287-36252778	FAM91A1-like protein
Medtr3g083980	23.2303	45.4035	1.05719	42.9474	5.4245	0.155248	Up	37921748-37927999	SufS subfamily cysteine desulfurase	GO:0003824,GO:0030170	catalytic activity|pyridoxal phosphate binding	path:ko00450	Selenocompound metabolism
Medtr3g084030	24.6214	3.78362	45.4591	0.0832313	-3.58673	0.461462	Down	37933056-37957230	rhodanese/cell cycle control phosphatase sDownerfamily protein
Medtr3g084750	24.3432	44.4575	4.22875	10.5132	3.39412	0.590026	Up	38272494-38276658	C2H2 type zinc finger protein	GO:0008270	zinc ion binding
Medtr3g085300	51.8857	97.4282	6.34313	15.3596	3.94107	0.0267678	Up	38546417-38547784	chaperone dnaJ-like protein
Medtr3g085650	16.3308	0.945905	31.7156	0.0298246	-5.06736	0.451955	Down	38735161-38740861	cyclin-dependent kinase	GO:0004672,GO:0004674,GO:0004713,GO:0005524,GO:0006468,GO:0016772	protein kinase activity|protein serine/threonine kinase activity|protein tyrosine kinase activity|ATP binding|protein phosphorylation|transferase activity, transferring phosphorus-containing groDowns
Medtr3g086710	75.0882	134.319	15.8578	8.47018	3.08239	0.0328451	Up	39293140-39293418	peroxidase family protein	GO:0004601,GO:0006979,GO:0020037,GO:0055114	peroxidase activity|response to oxidative stress|heme binding|oxidation-reduction process	path:ko00940	Phenylpropanoid biosynthesis
Medtr3g088495	47.49	10.405	84.5751	0.123026	-3.02296	0.195347	Down	40220895-40226149	DnaJ domain protein
Medtr3g088625	84.6307	17.0263	152.235	0.111842	-3.16046	0.0128025	Down	40333341-40348349	histone-lysine N-methyltransferase ASHH2%2C putative	GO:0005515,GO:0005634,GO:0008270,GO:0018024	protein binding|nucleus|zinc ion binding|histone-lysine N-methyltransferase activity	path:ko00310	Lysine degradation
Medtr3g091440	24.7048	47.2953	2.11438	22.3684	4.48339	0.240822	Up	41601896-41604464	calcineurin B-like protein 4-1	GO:0005509	calcium ion binding	path:ko04010,path:ko04020,path:ko04022,path:ko04114,path:ko04210,path:ko04310,path:ko04360,path:ko04370,path:ko04380,path:ko04650,path:ko04660,path:ko04662,path:ko04720,path:ko04724,path:ko04921,path:ko04922,path:ko04924	MAPK signaling pathway|Calcium signaling pathway|cGMP - PKG signaling pathway|Oocyte meiosis|Apoptosis|Wnt signaling pathway|Axon guidance|VEGF signaling pathway|Osteoclast differentiation|Natural killer cell mediated cytotoxicity|T cell receptor signaling pathway|B cell receptor signaling pathway|Long-term potentiation|Glutamatergic synapse|Oxytocin signaling pathway|Glucagon signaling pathway|R…
Medtr3g093980	52.3586	8.51315	96.2041	0.0884905	-3.49833	0.0533276	Down	42940556-42942415	chalcone-flavanone isomerase family protein	GO:0009813,GO:0016872,GO:0045430	flavonoid biosynthetic process|intramolecular lyase activity|chalcone isomerase activity
Medtr3g095380	28.7388	5.67543	51.8022	0.10956	-3.19021	0.503098	Down	43576359-43579439	transcription elongation factor (TFIIS) family protein	GO:0003677,GO:0005634,GO:0006351	DNA binding|nucleus|transcription, DNA-templated
Medtr3g095680	17.388	0.945905	33.83	0.0279605	-5.16046	0.378743	Down	43706741-43709287	WNK kinase	GO:0004672,GO:0004674,GO:0005524,GO:0006468,GO:0016772	protein kinase activity|protein serine/threonine kinase activity|ATP binding|protein phosphorylation|transferase activity, transferring phosphorus-containing groDowns
Medtr3g100710	11.8795	22.7017	1.05719	21.4737	4.4245	1	Up	46340451-46343463	carboxy-terminal domain cyclin
Medtr3g103580	12.3524	23.6476	1.05719	22.3684	4.48339	0.941271	Up	47848598-47859967	branched-chain amino acid aminotransferase	GO:0003824,GO:0004084,GO:0008152,GO:0009081	catalytic activity|branched-chain-amino-acid transaminase activity|metabolic process|branched-chain amino acid metabolic process	path:ko00270,path:ko00280,path:ko00290,path:ko00770,path:ko01210,path:ko01230	Cysteine and methionine metabolism|Valine, leucine and isoleucine degradation|Valine, leucine and isoleucine biosynthesis|Pantothenate and CoA biosynthesis|2-Oxocarboxylic acid metabolism|Biosynthesis of amino acids
Medtr3g105440	70.5812	13.2427	127.92	0.103523	-3.27197	0.0246492	Down	48620014-48625562	3beta-hydroxysteroid-dehydrogenase/decarboxylase	GO:0000166,GO:0005783	nucleotide binding|endoplasmic reticulum	path:ko00100	Steroid biosynthesis
Medtr3g105580	35.2211	66.2134	4.22875	15.6579	3.96882	0.127403	Up	48679406-48687609	hypothetical protein
Medtr3g105940	37.7527	68.1052	7.40032	9.20301	3.20211	0.294297	Up	48855110-48855325	transmembrane protein%2C putative
Medtr3g109090	32.3833	6.62134	58.1454	0.113876	-3.13447	0.427731	Down	50426665-50437301	nucleolysin TIAR-like protein	GO:0000166,GO:0003676	nucleotide binding|nucleic acid binding
Medtr3g110390	15.6909	2.83772	28.5441	0.0994152	-3.33039	1	Down	51577943-51579731	early nodulin 93
Medtr3g114180	145.113	13.2427	276.983	0.0478104	-4.38653	3.68822e-07	Down	53331051-53331777	hypothetical protein
Medtr3g115500	25.5951	50.133	1.05719	47.4211	5.56746	0.0987691	Up	54030870-54034445	receptor Serine/Threonine kinase	GO:0004672,GO:0004674,GO:0004713,GO:0005524,GO:0006468,GO:0016772	protein kinase activity|protein serine/threonine kinase activity|protein tyrosine kinase activity|ATP binding|protein phosphorylation|transferase activity, transferring phosphorus-containing groDowns
Medtr3g117270	68.7172	125.805	11.6291	10.8182	3.43539	0.0197677	Up	54853383-54857559	PHD finger and bromo-adjacent-like domain protein	GO:0003677	DNA binding
Medtr3g117680	12.3524	23.6476	1.05719	22.3684	4.48339	0.941271	Up	55097500-55099534	calcium-binding EF-hand protein
Medtr3g117990	19.085	34.9985	3.17156	11.0351	3.46403	0.826525	Up	55214337-55218648	heparan-alpha-glucosaminide N-acetyltransferase-like protein
Medtr3g118020	46.7667	4.72953	88.8038	0.0532581	-4.23085	0.0238091	Down	55227972-55230529	plant phospholipase-like protein
Medtr3g118200	65.1562	6.62134	123.691	0.0535313	-4.22347	0.00274419	Down	55329045-55338497	UTP-glucose-1-phosphate uridylyltransferase	GO:0003735,GO:0005622,GO:0005840,GO:0006412	structural constituent of ribosome|intracellular|ribosome|translation	path:ko00040,path:ko00052,path:ko00500,path:ko00520	Pentose and glucuronate interconversions|Galactose metabolism|Starch and sucrose metabolism|Amino sugar and nucleotide sugar metabolism
Medtr3g448370	57.5889	9.45905	105.719	0.0894737	-3.48239	0.0365068	Down	16165028-16170586	RNA recognition motif 2 in plant MEI2-like protein	GO:0000166,GO:0003676	nucleotide binding|nucleic acid binding
Medtr3g456080	14.745	0.945905	28.5441	0.0331384	-4.91535	0.586532	Down	22122950-22123959	disease resistance protein%2C putative			path:ko04626	Plant-pathogen interaction
Medtr3g462710	25.1221	49.1871	1.05719	46.5263	5.53998	0.108253	Up	25072272-25075629	proton-dependent oligopeptide transport family protein	GO:0005215,GO:0006857,GO:0016020	transporter activity|oligopeptide transport|membrane
Medtr3g463000	19.4467	1.89181	37.0016	0.0511278	-4.28975	0.459751	Down	25217080-25217490	zinc finger%2C C3HC4 type (RING finger) protein	GO:0005515,GO:0008270	protein binding|zinc ion binding
Medtr3g465800	18.0278	34.9985	1.05719	33.1053	5.04899	0.399698	Up	27018741-27023302	alanine-glyoxylate aminotransferase-like protein	GO:0003824,GO:0008483,GO:0030170	catalytic activity|transaminase activity|pyridoxal phosphate binding	path:ko00250,path:ko00260,path:ko00270	Alanine, aspartate and glutamate metabolism|Glycine, serine and threonine metabolism|Cysteine and methionine metabolism
Medtr3g467660	45.2087	85.1315	5.28594	16.1053	4.00946	0.0435176	Up	27917549-27918852	hypothetical protein
Medtr4g007060	25.15	3.78362	46.5163	0.0813397	-3.6199	0.438837	Down	927283-929520	WRKY transcription factor	GO:0003700,GO:0006355,GO:0043565	transcription factor activity, sequence-specific DNA binding|regulation of transcription, DNA-templated|sequence-specific DNA binding
Medtr4g008200	70.3308	134.319	6.34313	21.1754	4.40432	0.00112793	Up	1453391-1457424	GDP-fucose protein O-fucosyltransferase
Medtr4g013210	47.1005	88.9151	5.28594	16.8211	4.0722	0.0334067	Up	3595213-3605344	fatty acyl-CoA synthetase family protein			path:ko00280	Valine, leucine and isoleucine degradation
Medtr4g014240	37.3076	3.78362	70.8316	0.0534171	-4.22655	0.0642418	Down	3961105-3966518	disease resistance protein (TIR-NBS-LRR class)	GO:0005515,GO:0006952,GO:0007165	protein binding|defense response|signal transduction
Medtr4g015060	58.5627	1.89181	115.234	0.0164172	-5.92865	0.0374568	Down	4356331-4364912	disease resistance protein (TIR-NBS-LRR class)	GO:0005515,GO:0006952,GO:0007165	protein binding|defense response|signal transduction
Medtr4g015930	20.9212	39.728	2.11438	18.7895	4.23185	0.437147	Up	4839160-4846872	leucine-rich receptor-like kinase family protein%2C putative	GO:0005515	protein binding
Medtr4g018880	74.6152	7.56724	141.663	0.0534171	-4.22655	0.000926482	Down	5831610-5833458	PAR1 protein
Medtr4g020110	43.2891	0.945905	85.6323	0.0110461	-6.50031	0.0016487	Down	6460491-6473995	delta-1-pyrroline-5-carboxylate synthetase	GO:0003824,GO:0004349,GO:0004350,GO:0005737,GO:0006561,GO:0008152,GO:0008652,GO:0016491,GO:0016620,GO:0055114	catalytic activity|glutamate 5-kinase activity|glutamate-5-semialdehyde dehydrogenase activity|cytoplasm|proline biosynthetic process|metabolic process|cellular amino acid biosynthetic process|oxidoreductase activity|oxidoreductase activity, acting on the aldehyde or oxo groDown of donors, NAD or NADP as acceptor|oxidation-reduction process	path:ko00330,path:ko01230	Arginine and proline metabolism|Biosynthesis of amino acids
Medtr4g029440	12.6306	0.945905	24.3153	0.0389016	-4.68403	0.826671	Down	10172035-10176191	zinc finger%2C C3HC4 type (RING finger) protein	GO:0005515,GO:0008270	protein binding|zinc ion binding	path:ko04141	Protein processing in endoplasmic reticulum
Medtr4g032370	14.7172	28.3772	1.05719	26.8421	4.74643	0.675816	Up	11140080-11145047	PPR sDownerfamily protein
Medtr4g035650	52.9985	96.4823	9.51469	10.1404	3.34204	0.076075	Up	12305818-12310667	chaperone dnaJ-like protein
Medtr4g045997	37.6693	6.62134	68.7172	0.0963563	-3.37548	0.216535	Down	16013283-16018731	NAD(P)H dehydrogenase B2	GO:0005509	calcium ion binding
Medtr4g055990	14.1608	1.89181	26.4297	0.0715789	-3.80432	0.971439	Down	20430252-20433595	F-box/RNI/FBD-like domain protein
Medtr4g061140	64.6832	5.67543	123.691	0.0458839	-4.44587	0.00162026	Down	22580311-22583517	L-ascorbate peroxidase	GO:0004601,GO:0006979,GO:0020037,GO:0055114	peroxidase activity|response to oxidative stress|heme binding|oxidation-reduction process	path:ko00053,path:ko00480	Ascorbate and aldarate metabolism|Glutathione metabolism
Medtr4g061200	30.1299	53.9166	6.34313	8.5	3.08746	0.532695	Up	22613977-22618175	AP2-like ethylene-responsive transcription factor	GO:0003677,GO:0003700,GO:0006355	DNA binding|transcription factor activity, sequence-specific DNA binding|regulation of transcription, DNA-templated
Medtr4g061833	48.3246	86.0774	10.5719	8.14211	3.0254	0.195347	Up	22900727-22902946	receptor-like kinase theseus protein	GO:0004672,GO:0004674,GO:0004713,GO:0005524,GO:0006468,GO:0016772	protein kinase activity|protein serine/threonine kinase activity|protein tyrosine kinase activity|ATP binding|protein phosphorylation|transferase activity, transferring phosphorus-containing groDowns
Medtr4g062100	44.1237	4.72953	83.5179	0.0566289	-4.14232	0.0355163	Down	23031203-23034380	ankyrin repeat plant protein	GO:0005515	protein binding
Medtr4g064530	16.3308	0.945905	31.7156	0.0298246	-5.06736	0.451955	Down	24068738-24071605	laccase/diphenol oxidase family protein	GO:0046274,GO:0048046,GO:0052716,GO:0055114	lignin catabolic process|apoplast|hydroquinone:oxygen oxidoreductase activity|oxidation-reduction process
Medtr4g066580	61.2335	10.405	112.062	0.09285	-3.42895	0.032214	Down	25158601-25161504	glycoside hydrolase family 1 protein	GO:0003824,GO:0004553,GO:0005975	catalytic activity|hydrolase activity, hydrolyzing O-glycosyl compounds|carbohydrate metabolic process	path:ko00460,path:ko00500,path:ko00940	Cyanoamino acid metabolism|Starch and sucrose metabolism|Phenylpropanoid biosynthesis
Medtr4g067260	19.558	35.9444	3.17156	11.3333	3.5025	0.771733	Up	25382754-25391572	hypothetical protein
Medtr4g070420	24.1484	2.83772	45.4591	0.0624235	-4.00177	0.346247	Down	26535937-26539897	hypothetical protein
Medtr4g081380	60.0928	110.671	9.51469	11.6316	3.53998	0.0299964	Up	31542781-31545343	thioredoxin
Medtr4g082510	40.1175	72.8347	7.40032	9.84211	3.29897	0.21591	Up	32143504-32149531	DUF863 family protein
Medtr4g083390	19.9197	2.83772	37.0016	0.0766917	-3.70479	0.633762	Down	32456722-32459292	B3 DNA-binding domain protein	GO:0003677,GO:0006355	DNA binding|regulation of transcription, DNA-templated
Medtr4g084560	15.2458	28.3772	2.11438	13.4211	3.74643	0.943002	Up	32917111-32921382	phytanoyl-CoA dioxygenase domain protein			path:ko04146	Peroxisome
Medtr4g086220	25.6229	4.72953	46.5163	0.101675	-3.29797	0.561268	Down	33750080-33751180	AP2/ERF domain transcription factor	GO:0003677,GO:0003700,GO:0006355	DNA binding|transcription factor activity, sequence-specific DNA binding|regulation of transcription, DNA-templated
Medtr4g086760	16.7203	30.269	3.17156	9.54386	3.25457	1	Up	34009959-34013626	peptidyl-prolyl cis-trans isomerase D	GO:0003755,GO:0005515,GO:0006457	peptidyl-prolyl cis-trans isomerase activity|protein binding|protein folding
Medtr4g087280	54.4174	99.3201	9.51469	10.4386	3.38386	0.0633002	Up	34228705-34234038	eukaryotic translation initiation factor eIF2A-like protein	GO:0005515	protein binding
Medtr4g092040	40.3679	77.5642	3.17156	24.4561	4.61212	0.0315443	Up	36526140-36530190	FYVE zinc finger protein	GO:0005515	protein binding
Medtr4g092760	18.1391	33.1067	3.17156	10.4386	3.38386	0.905144	Up	36781498-36790608	palmitoyltransferase TIP1	GO:0005515,GO:0008270	protein binding|zinc ion binding
Medtr4g094805	21.5611	1.89181	41.2303	0.0458839	-4.44587	0.324827	Down	39026089-39034198	nicotinate phosphoribosyltransferase-like protein	GO:0004514,GO:0004516,GO:0009435,GO:0019358	nicotinate-nucleotide diphosphorylase (carboxylating) activity|nicotinate phosphoribosyltransferase activity|NAD biosynthetic process|nicotinate nucleotide salvage	path:ko00760	Nicotinate and nicotinamide metabolism
Medtr4g095370	12.3524	23.6476	1.05719	22.3684	4.48339	0.941271	Up	39748392-39754014	prolyl 4-hydroxylase alpha-like protein			path:ko00330	Arginine and proline metabolism
Medtr4g098640	24.1484	2.83772	45.4591	0.0624235	-4.00177	0.346247	Down	40657026-40661775	ubiquitin family protein
Medtr4g098860	98.0125	193.911	2.11438	91.7105	6.51902	1.36936e-07	Up	40782918-40789028	tetraspanin family protein
Medtr4g099070	24.204	1.89181	46.5163	0.0406699	-4.6199	0.208649	Down	41015147-41023327	electron carrier/iron ion-binding protein%2C putative
Medtr4g101090	138.186	14.1886	262.183	0.0541171	-4.20777	1.587e-06	Down	41752445-41755124	gaba-receptor-associated protein ubiquitin domain protein			path:ko04068,path:ko04140,path:ko04727	FoxO signaling pathway|Regulation of autophagy|GABAergic synapse
Medtr4g101620	25.1221	49.1871	1.05719	46.5263	5.53998	0.108253	Up	41989226-41993314	transaldolase total2 protein	GO:0003824	catalytic activity	path:ko00030,path:ko01200,path:ko01230	Pentose phosphate pathway|Carbon metabolism|Biosynthesis of amino acids
Medtr4g103340	446.05	891.043	1.05719	842.842	9.71912	6.38286e-29	Up	42696403-42697936	60S ribosomal protein L37a-2	GO:0003735,GO:0005622,GO:0005840,GO:0006412	structural constituent of ribosome|intracellular|ribosome|translation	path:ko03010	Ribosome
Medtr4g104620	64.5163	116.346	12.6863	9.17105	3.19709	0.0459519	Up	43319473-43323563	kinase AFC1	GO:0004672,GO:0004674,GO:0004713,GO:0005524,GO:0006468,GO:0016772	protein kinase activity|protein serine/threonine kinase activity|protein tyrosine kinase activity|ATP binding|protein phosphorylation|transferase activity, transferring phosphorus-containing groDowns
Medtr4g107280	16.609	32.1608	1.05719	30.4211	4.927	0.499344	Up	44317933-44321084	ribosomal protein S6 kinase	GO:0004672,GO:0004674,GO:0004713,GO:0005524,GO:0006468,GO:0016772	protein kinase activity|protein serine/threonine kinase activity|protein tyrosine kinase activity|ATP binding|protein phosphorylation|transferase activity, transferring phosphorus-containing groDowns	path:ko04012,path:ko04066,path:ko04150,path:ko04151,path:ko04152,path:ko04350,path:ko04666,path:ko04910	ErbB signaling pathway|HIF-1 signaling pathway|mTOR signaling pathway|PI3K-Akt signaling pathway|AMPK signaling pathway|TGF-beta signaling pathway|Fc gamma R-mediated phagocytosis|Insulin signaling pathway
Medtr4g108080	11.4065	21.7558	1.05719	20.5789	4.3631	1	Up	44796516-44801289	ubiquitin-conjugating enzyme	GO:0016881	acid-amino acid ligase activity	path:ko04120	Ubiquitin mediated proteolysis
Medtr4g109300	15.2179	1.89181	28.5441	0.0662768	-3.91535	0.831562	Down	45387586-45390508	glycoside hydrolase family 79 amine-terminal domain protein	GO:0003824,GO:0005975	catalytic activity|carbohydrate metabolic process	path:ko00531	Glycosaminoglycan degradation
Medtr4g112320	26.3184	1.89181	50.745	0.0372807	-4.74543	0.142201	Down	46124357-46130061	DEAD-box ATP-dependent RNA helicase-like protein	GO:0003676,GO:0004386,GO:0005524,GO:0008026	nucleic acid binding|helicase activity|ATP binding|ATP-dependent helicase activity
Medtr4g112680	46.6276	87.9692	5.28594	16.6421	4.05677	0.035729	Up	45941704-45949859	phenylalanyl-tRNA synthetase beta chain	GO:0000166,GO:0000287,GO:0003723,GO:0004826,GO:0005524,GO:0005737,GO:0006432	nucleotide binding|magnesium ion binding|RNA binding|phenylalanine-tRNA ligase activity|ATP binding|cytoplasm|phenylalanyl-tRNA aminoacylation	path:ko00970	Aminoacyl-tRNA biosynthesis
Medtr4g112810	35.0263	6.62134	63.4313	0.104386	-3.26	0.306862	Down	45912107-45917120	porphyromonas-type peptidyl-arginine deiminase	GO:0009446,GO:0047632	putrescine biosynthetic process|agmatine deiminase activity	path:ko00330	Arginine and proline metabolism
Medtr4g118640	18.5564	34.9985	2.11438	16.5526	4.04899	0.615909	Up	49145064-49149332	1-deoxy-D-xylulose-5-phosphate synthase	GO:0003824,GO:0008152,GO:0008661,GO:0016114	catalytic activity|metabolic process|1-deoxy-D-xylulose-5-phosphate synthase activity|terpenoid biosynthetic process	path:ko00730,path:ko00900	Thiamine metabolism|Terpenoid backbone biosynthesis
Medtr4g118760	13.6322	1.89181	25.3725	0.0745614	-3.74543	1	Down	49201562-49205102	VAMP-associated protein	GO:0005198	structural molecule activity
Medtr4g121540	49.354	5.67543	93.0326	0.0610048	-4.03493	0.0256164	Down	50236896-50237139	hypothetical protein
Medtr4g125440	34.6925	66.2134	3.17156	20.8772	4.38386	0.0789927	Up	52008006-52012499	RNI sDownerfamily protein
Medtr4g129470	76.4236	3.78362	149.064	0.0253826	-5.30002	3.80518e-05	Down	53927634-53932514	E3 ubiquitin-protein ligase XBOS32	GO:0005515,GO:0008270	protein binding|zinc ion binding
Medtr4g130190	30.4915	56.7543	4.22875	13.4211	3.74643	0.864822	Up	54209614-54215619	yeast autophagy 18 (ATG18) protein B%2C related protein	GO:0005515	protein binding
Medtr4g132110	1075.63	108.779	2042.49	0.0532581	-4.23085	8.13484e-19	Down	55184268-55186804	cationic peroxidase	GO:0004601,GO:0006979,GO:0020037,GO:0055114	peroxidase activity|response to oxidative stress|heme binding|oxidation-reduction process	path:ko00940	Phenylpropanoid biosynthesis
Medtr4g134760	67.2149	133.373	1.05719	126.158	6.97909	0.3679	Up	56480127-56484908	Non-lysosomal glucosylceramidase	GO:0003824,GO:0004348,GO:0006680,GO:0016020	catalytic activity|glucosylceramidase activity|glucosylceramide catabolic process|membrane	path:ko00511,path:ko00600	Other glycan degradation|Sphingolipid metabolism
Medtr5g006560	37.4189	73.7806	1.05719	69.7895	6.12494	0.0100065	Up	982081-986699	Serine/Threonine kinase family protein	GO:0004672,GO:0004674,GO:0004713,GO:0005524,GO:0006468,GO:0016772	protein kinase activity|protein serine/threonine kinase activity|protein tyrosine kinase activity|ATP binding|protein phosphorylation|transferase activity, transferring phosphorus-containing groDowns
Medtr5g007030	90.8626	162.696	19.0294	8.54971	3.09588	0.0118641	Up	1173861-1179345	mammalian STARD2 lipid-binding START domain protein
Medtr5g007180	63.793	2.83772	124.748	0.0227475	-5.45815	0.000193823	Down	1231178-1237896	RING/FYVE/PHD zinc finger protein%2C putative
Medtr5g008710	11.0448	0.945905	21.1438	0.0447368	-4.48239	1	Down	1898048-1905097	light-mediated development protein DET1			path:ko04120	Ubiquitin mediated proteolysis
Medtr5g009140	21.0881	0.945905	41.2303	0.022942	-5.44587	0.956536	Down	2114676-2117290	triacylglycerol lipase
Medtr5g012130	11.0448	0.945905	21.1438	0.0447368	-4.48239	1	Down	3592365-3594255	flavin containing monooxygenase FMO GS-OX-like protein	GO:0004499,GO:0050660,GO:0050661,GO:0055114	N,N-dimethylaniline monooxygenase activity|flavin adenine dinucleotide binding|NADP binding|oxidation-reduction process
Medtr5g015530	13.7713	26.4853	1.05719	25.0526	4.64689	0.771733	Up	5386801-5391465	sulfate adenylyltransferase subunit 1/adenylylsulfate kinase	GO:0000103,GO:0004020,GO:0005524	sulfate assimilation|adenylylsulfate kinase activity|ATP binding	path:ko00230,path:ko00920	Purine metabolism|Sulfur metabolism
Medtr5g015590	166.618	34.0526	299.184	0.113818	-3.1352	0.000120935	Down	5415896-5421812	calcium-transporting ATPase 2%2C plasma membrane-type protein	GO:0005388,GO:0005524,GO:0006812,GO:0016020,GO:0016021,GO:0019829,GO:0070588	calcium-transporting ATPase activity|ATP binding|cation transport|membrane|integral component of membrane|cation-transporting ATPase activity|calcium ion transmembrane transport
Medtr5g017490	13.6878	0.945905	26.4297	0.0357895	-4.80432	0.70147	Down	6392116-6393821	ATP-dependent RNA helicase eIF4A-like protein%2C putative			path:ko03013	RNA transport
Medtr5g019550	94.98	20.8099	169.15	0.123026	-3.02296	0.0110994	Down	7394160-7396587	brassinazole-resistant 1 protein			path:ko04075	Plant hormone signal transduction
Medtr5g020270	43.0943	85.1315	1.05719	80.5263	6.33139	0.00274841	Up	7751753-7754815	sugar porter (SP) family MFS transporter	GO:0005215,GO:0006810,GO:0016020,GO:0022891,GO:0055085	transporter activity|transport|membrane|substrate-specific transmembrane transporter activity|transmembrane transport
Medtr5g020850	16.8594	0.945905	32.7728	0.0288625	-5.11466	0.418735	Down	7990149-7993566	gamma carbonic anhydrase-like protein	GO:0016740	transferase activity
Medtr5g022450	23.7033	46.3494	1.05719	43.8421	5.45425	0.142983	Up	8850707-8856565	senescence/dehydration-associated-like protein			path:ko04144	Endocytosis
Medtr5g023170	23.8702	43.5116	4.22875	10.2895	3.3631	0.6292	Up	9213683-9215134	rhodanese-related sulfurtransferase
Medtr5g023760	19.4467	37.8362	1.05719	35.7895	5.16146	0.314534	Up	9442738-9447738	serine acetyltransferase	GO:0005737,GO:0006535,GO:0009001,GO:0016740	cytoplasm|cysteine biosynthetic process from serine|serine O-acetyltransferase activity|transferase activity	path:ko00270,path:ko00920,path:ko01200,path:ko01230	Cysteine and methionine metabolism|Sulfur metabolism|Carbon metabolism|Biosynthesis of amino acids
Medtr5g023980	100.516	7.56724	193.465	0.0391142	-4.67616	9.87295e-06	Down	9578923-9581211	Serine/Threonine-kinase Cx32%2C related protein	GO:0004672,GO:0004674,GO:0004713,GO:0005524,GO:0006468,GO:0016772	protein kinase activity|protein serine/threonine kinase activity|protein tyrosine kinase activity|ATP binding|protein phosphorylation|transferase activity, transferring phosphorus-containing groDowns
Medtr5g024973	17.8609	1.89181	33.83	0.0559211	-4.16046	0.578705	Down	10100787-10101374	hypothetical protein
Medtr5g029230	15.1901	29.3231	1.05719	27.7368	4.79373	0.6292	Up	12224346-12231271	phospholipid/glycerol acyltransferase family protein	GO:0004366,GO:0006650,GO:0008152,GO:0016746	glycerol-3-phosphate O-acyltransferase activity|glycerophospholipid metabolic process|metabolic process|transferase activity, transferring acyl groDowns	path:ko00561,path:ko00564	Glycerolipid metabolism|Glycerophospholipid metabolism
Medtr5g033230	35.8888	0.945905	70.8316	0.0133543	-6.22655	0.00944825	Down	14330873-14338220	glutamate-glyoxylate aminotransferase	GO:0003824,GO:0016847,GO:0030170,GO:0042218	catalytic activity|1-aminocyclopropane-1-carboxylate synthase activity|pyridoxal phosphate binding|1-aminocyclopropane-1-carboxylate biosynthetic process	path:ko00220,path:ko00250,path:ko00260,path:ko00630,path:ko00710,path:ko01200,path:ko01210,path:ko01230	Arginine biosynthesis|Alanine, aspartate and glutamate metabolism|Glycine, serine and threonine metabolism|Glyoxylate and dicarboxylate metabolism|Carbon fixation in photosynthetic organisms|Carbon metabolism|2-Oxocarboxylic acid metabolism|Biosynthesis of amino acids
Medtr5g033800	18.8068	3.78362	33.83	0.111842	-3.16046	0.965368	Down	14585726-14588543	Pmr5/Cas1p GDSL/SGNH-like acyl-esterase family protein
Medtr5g038940	21.5611	1.89181	41.2303	0.0458839	-4.44587	0.324827	Down	17157154-17157615	zinc finger%2C C3HC4 type (RING finger) protein	GO:0005515,GO:0008270	protein binding|zinc ion binding
Medtr5g042620	21.3385	41.6198	1.05719	39.3684	5.29897	0.221725	Up	18733451-18739659	prefoldin chaperone subunit family protein
Medtr5g046430	35.5271	69.997	1.05719	66.2105	6.04899	0.0143043	Up	20357698-20358621	germin family protein	GO:0030145,GO:0045735,GO:0048046	manganese ion binding|nutrient reservoir activity|apoplast
Medtr5g047930	36.9459	0.945905	72.946	0.0129672	-6.26899	0.76859	Down	20976858-20982860	hypothetical protein
Medtr5g061510	17.2767	2.83772	31.7156	0.0894737	-3.48239	0.89009	Down	25546320-25547707	leucine-rich receptor-like kinase family protein
Medtr5g064080	59.9815	112.563	7.40032	15.2105	3.927	0.0125238	Up	26581010-26586171	S-adenosylmethionine-dependent methyltransferase%2C putative
Medtr5g066700	15.7465	1.89181	29.6013	0.0639098	-3.96782	0.783809	Down	28153135-28153548	zinc finger%2C C3HC4 type (RING finger) protein	GO:0005515,GO:0008270	protein binding|zinc ion binding
Medtr5g070040	11.4065	21.7558	1.05719	20.5789	4.3631	1	Up	29678218-29679659	UDP-glucosyltransferase family protein	GO:0008152,GO:0016758	metabolic process|transferase activity, transferring hexosyl groDowns
Medtr5g072480	342.39	29.3231	655.457	0.0447368	-4.48239	5.82249e-13	Down	30830591-30837541	ubiquitin-activating enzyme E1 1	GO:0000166,GO:0006464,GO:0008641	nucleotide binding|cellular protein modification process|small protein activating enzyme activity	path:ko04120	Ubiquitin mediated proteolysis
Medtr5g075680	32.5503	3.78362	61.3169	0.061706	-4.01845	0.143202	Down	32206641-32208510	Mn-specific cation diffusion facilitator transporter MTP8.1
Medtr5g075955	50.7729	8.51315	93.0326	0.0915072	-3.44997	0.0665914	Down	32321859-32333345	transporter family ABC domain protein	GO:0000166,GO:0005524,GO:0006810,GO:0016021,GO:0016887,GO:0017111,GO:0042626,GO:0055085	nucleotide binding|ATP binding|transport|integral component of membrane|ATPase activity|nucleoside-triphosphatase activity|ATPase activity, coDownled to transmembrane movement of substances|transmembrane transport	path:ko02010	ABC transporters
Medtr5g079680	35.8053	65.2675	6.34313	10.2895	3.3631	0.272014	Up	34073115-34077575	hypothetical protein
Medtr5g081910	38.2257	69.0511	7.40032	9.33083	3.222	0.275605	Up	35133294-35139854	peroxisomal membrane carrier protein			path:ko04146	Peroxisome
Medtr5g082110	17.9166	0.945905	34.8872	0.0271132	-5.20486	0.342005	Down	35251109-35255873	glycosyltransferase family protein			path:ko00534	Glycosaminoglycan biosynthesis - heparan sulfate / heparin
Medtr5g086010	23.2303	45.4035	1.05719	42.9474	5.4245	0.155248	Up	37184403-37187682	hypothetical protein
Medtr5g086040	19.558	35.9444	3.17156	11.3333	3.5025	0.771733	Up	37200474-37204679	LysM receptor kinase K1B	GO:0004672,GO:0004674,GO:0004713,GO:0005524,GO:0006468,GO:0016772	protein kinase activity|protein serine/threonine kinase activity|protein tyrosine kinase activity|ATP binding|protein phosphorylation|transferase activity, transferring phosphorus-containing groDowns	path:ko04626	Plant-pathogen interaction
Medtr5g090250	14.2999	26.4853	2.11438	12.5263	3.64689	1	Up	39306717-39307372	inhibitor of trypsin and hageman factor-like protein	GO:0004867,GO:0009611	serine-type endopeptidase inhibitor activity|response to wounding
Medtr5g093570	13.7713	26.4853	1.05719	25.0526	4.64689	0.771733	Up	40855984-40859737	aspartate carbamoyltransferase%2C catalytic chain	GO:0004070,GO:0006207,GO:0006520,GO:0016597,GO:0016743	aspartate carbamoyltransferase activity|'de novo' pyrimidine nucleobase biosynthetic process|cellular amino acid metabolic process|amino acid binding|carboxyl- or carbamoyltransferase activity	path:ko00240,path:ko00250	Pyrimidine metabolism|Alanine, aspartate and glutamate metabolism
Medtr5g093940	27.153	5.67543	48.6307	0.116705	-3.09906	0.611226	Down	41019219-41029624	PHD-finger protein	GO:0003677,GO:0005515,GO:0008270	DNA binding|protein binding|zinc ion binding
Medtr5g096320	11.5734	0.945905	22.201	0.0426065	-4.55278	0.956536	Down	42116936-42119078	receptor-like protein%2C putative	GO:0005515	protein binding
Medtr5g096700	38.0031	72.8347	3.17156	22.9649	4.52136	0.0453729	Up	42292323-42295986	BTB/POZ domain plant protein	GO:0005515	protein binding
Medtr5g097230	14.2999	26.4853	2.11438	12.5263	3.64689	1	Up	42567440-42570388	hypothetical protein
Medtr6g004940	12.3524	23.6476	1.05719	22.3684	4.48339	0.941271	Up	516217-519324	DUF1421 family protein
Medtr6g005645	47.184	6.62134	87.7466	0.0754597	-3.72815	0.053189	Down	871139-871442	hypothetical protein
Medtr6g008220	30.1299	53.9166	6.34313	8.5	3.08746	0.532695	Up	2229604-2235175	ferredoxin-thioredoxin reductase catalytic chain	GO:0008937,GO:0055114	ferredoxin-NAD(P) reductase activity|oxidation-reduction process
Medtr6g009090	12.3524	23.6476	1.05719	22.3684	4.48339	0.941271	Up	2598024-2603413	ABC transporter transmembrane region protein	GO:0000166,GO:0005524,GO:0006810,GO:0016021,GO:0016887,GO:0017111,GO:0042626,GO:0055085	nucleotide binding|ATP binding|transport|integral component of membrane|ATPase activity|nucleoside-triphosphatase activity|ATPase activity, coDownled to transmembrane movement of substances|transmembrane transport	path:ko02010,path:ko04976	ABC transporters|Bile secretion
Medtr6g009580	20.0309	36.8903	3.17156	11.6316	3.53998	0.740116	Up	2937436-2938146	DUF247 domain protein
Medtr6g053730	15.8022	0.945905	30.6585	0.030853	-5.01845	0.48992	Down	19375356-19377961	60S ribosomal protein L36	GO:0003735,GO:0005622,GO:0005840,GO:0006412	structural constituent of ribosome|intracellular|ribosome|translation	path:ko03010	Ribosome
Medtr6g059740	66.9089	3.78362	130.034	0.0290971	-5.10298	0.00025144	Down	20495019-20496532	hypothetical protein
Medtr6g071455	17.6662	32.1608	3.17156	10.1404	3.34204	0.966969	Up	26476975-26480905	carbohydrate-binding protein of the ER protein
Medtr6g078280	22.813	43.5116	2.11438	20.5789	4.3631	0.324827	Up	29385612-29386426	Kunitz type trypsin inhibitor / miraculin	GO:0004866	endopeptidase inhibitor activity
Medtr6g079240	23.3416	43.5116	3.17156	13.7193	3.77813	0.46567	Up	29881712-29885144	pentatricopeptide (PPR) repeat protein
Medtr6g087300	23.2025	0.945905	45.4591	0.0208078	-5.58673	0.123966	Down	33292785-33294847	translation elongation factor Ts protein	GO:0003746,GO:0005515,GO:0005622,GO:0006414	translation elongation factor activity|protein binding|intracellular|translational elongation
Medtr6g088665	24.5657	4.72953	44.4019	0.106516	-3.23085	0.639981	Down	33777376-33782197	2OG-Fe(II) oxygenase family oxidoreductase	GO:0005506,GO:0016491,GO:0016706,GO:0055114	iron ion binding|oxidoreductase activity|oxidoreductase activity, acting on paired donors, with incorporation or reduction of molecular oxygen, 2-oxoglutarate as one donor, and incorporation of one atom each of oxygen into both donors|oxidation-reduction process
Medtr6g090460	79.8734	142.832	16.915	8.44408	3.07794	0.0250774	Up	34037721-34039171	hypothetical protein
Medtr6g092770	21.5611	1.89181	41.2303	0.0458839	-4.44587	0.324827	Down	34935118-34936510	hypothetical protein
Medtr6g472240	16.2751	1.89181	30.6585	0.061706	-4.01845	0.740116	Down	26059889-26060912	hypothetical protein
Medtr7g010440	28.7388	5.67543	51.8022	0.10956	-3.19021	0.503098	Down	2576825-2581222	histone H2A%2C putative	GO:0000786,GO:0003677,GO:0005634,GO:0006334,GO:0046982	nucleosome|DNA binding|nucleus|nucleosome assembly|protein heterodimerization activity
Medtr7g011060	27.7373	4.72953	50.745	0.0932018	-3.4235	0.430206	Down	2865390-2868018	expansin A10	GO:0005576,GO:0009664	extracellular region|plant-type cell wall organization
Medtr7g011570	81.9877	160.804	3.17156	50.7018	5.66396	9.87295e-06	Up	3137623-3142862	vesicle transport V-SNARE protein amine-terminal protein	GO:0005515,GO:0016020,GO:0016192	protein binding|membrane|vesicle-mediated transport	path:ko04130	SNARE interactions in vesicular transport
Medtr7g020860	23.2025	0.945905	45.4591	0.0208078	-5.58673	0.123966	Down	6510331-6519296	ADP-ribosylation factor GTPase-activating protein AGD10	GO:0005515,GO:0005543,GO:0005737,GO:0008060,GO:0008270,GO:0032312	protein binding|phospholipid binding|cytoplasm||zinc ion binding|	path:ko04144	Endocytosis
Medtr7g024873	91.3355	1.89181	180.779	0.0104648	-6.57832	2.05109e-07	Down	8223374-8224031	calcium-binding EF-hand protein	GO:0005509	calcium ion binding
Medtr7g030030	44.9027	81.3479	8.45751	9.61842	3.2658	0.160568	Up	14390179-14393011	iron-regulated ABC transporter membrane component SufB	GO:0016226	iron-sulfur cluster assembly
Medtr7g033915	11.0448	0.945905	21.1438	0.0447368	-4.48239	1	Down	12485648-12486970	cyclin-like F-box protein	GO:0005515	protein binding
Medtr7g047440	14.7172	28.3772	1.05719	26.8421	4.74643	0.675816	Up	16638805-16642667	elongator complex-like protein
Medtr7g056243	31.0758	1.89181	60.2597	0.0313943	-4.99335	0.0575969	Down	19700277-19705563	hypothetical protein	GO:0003824	catalytic activity
Medtr7g056390	15.6909	2.83772	28.5441	0.0994152	-3.33039	1	Down	19885945-19888930	F-box protein interaction domain protein	GO:0005515	protein binding
Medtr7g056587	13.6878	0.945905	26.4297	0.0357895	-4.80432	0.70147	Down	20154801-20163266	Sec14p-like phosphatidylinositol transfer family protein
Medtr7g062900	16.3308	0.945905	31.7156	0.0298246	-5.06736	0.451955	Down	22879141-22882298	lectin-like receptor kinase family protein%2C putative	GO:0004672,GO:0004674,GO:0004713,GO:0005524,GO:0006468,GO:0016772	protein kinase activity|protein serine/threonine kinase activity|protein tyrosine kinase activity|ATP binding|protein phosphorylation|transferase activity, transferring phosphorus-containing groDowns
Medtr7g072560	13.7713	26.4853	1.05719	25.0526	4.64689	0.771733	Up	26989815-26995338	saposin B domain protein			path:ko04142	Lysosome
Medtr7g074290	59.6199	109.725	9.51469	11.5322	3.52759	0.0321785	Up	27762202-27771866	mediator of RNA polymerase II transcription subunit 33A
Medtr7g078720	15.7465	1.89181	29.6013	0.0639098	-3.96782	0.783809	Down	29784053-29784334	glycoside hydrolase family 14 protein	GO:0003824,GO:0005975	catalytic activity|carbohydrate metabolic process	path:ko00500	Starch and sucrose metabolism
Medtr7g080810	11.4065	21.7558	1.05719	20.5789	4.3631	1	Up	30776187-30779646	LRR receptor-like kinase	GO:0004672,GO:0004713,GO:0005524,GO:0006468,GO:0016772	protein kinase activity|protein tyrosine kinase activity|ATP binding|protein phosphorylation|transferase activity, transferring phosphorus-containing groDowns
Medtr7g080930	18.5008	35.9444	1.05719	34	5.08746	0.3679	Up	30835025-30838107	acyl-CoA thioesterase%2C putative
Medtr7g081040	11.4065	21.7558	1.05719	20.5789	4.3631	1	Up	30897446-30901657	trafficking protein particle complex subunit-like protein	GO:0006810	transport
Medtr7g081260	48.881	4.72953	93.0326	0.0508373	-4.29797	0.016416	Down	31002174-31007409	Smr (small MutS-related) domain protein
Medtr7g081715	24.3988	43.5116	5.28594	8.23158	3.04117	0.774007	Up	31351588-31364736	leucine carboxyl methyltransferase	GO:0008168	methyltransferase activity
Medtr7g082730	51.1902	10.405	91.9754	0.113128	-3.14398	0.122071	Down	31718830-31719655	hypothetical protein
Medtr7g082740	23.6198	2.83772	44.4019	0.0639098	-3.96782	0.378743	Down	31721631-31722200	hypothetical protein
Medtr7g083720	12.8254	24.5935	1.05719	23.2632	4.53998	0.886287	Up	32230841-32237569	vacuolar H+-ATPase subunit C			path:ko00190,path:ko04145,path:ko04721,path:ko04966	Oxidative phosphorylation|Phagosome|Synaptic vesicle cycle|Collecting duct acid secretion
Medtr7g084250	14.2164	0.945905	27.4869	0.034413	-4.8609	0.640784	Down	32507940-32511683	tyrosine kinase family protein	GO:0004672,GO:0004713,GO:0005524,GO:0006468,GO:0016772	protein kinase activity|protein tyrosine kinase activity|ATP binding|protein phosphorylation|transferase activity, transferring phosphorus-containing groDowns
Medtr7g087455	17.1376	32.1608	2.11438	15.2105	3.927	0.756162	Up	34027337-34028912	hypothetical protein
Medtr7g088140	38.1701	69.997	6.34313	11.0351	3.46403	0.195347	Up	34297914-34304385	RNA recognition motif%2C a.k.a. RRM%2C RBD protein	GO:0000166,GO:0003676	nucleotide binding|nucleic acid binding	path:ko03040	Spliceosome
Medtr7g089140	20.9212	3.78362	38.0588	0.0994152	-3.33039	0.76859	Down	34858668-34862782	transcription elongation factor (TFIIS) family protein	GO:0003677,GO:0005634,GO:0006351	DNA binding|nucleus|transcription, DNA-templated
Medtr7g090810	40.8965	77.5642	4.22875	18.3421	4.19709	0.0510385	Up	35777125-35781626	F-box protein interaction domain protein
Medtr7g091390	31.66	0.945905	62.3741	0.015165	-6.04311	0.0233013	Down	36109176-36113167	AP2-like ethylene-responsive transcription factor	GO:0003677,GO:0003700,GO:0006355	DNA binding|transcription factor activity, sequence-specific DNA binding|regulation of transcription, DNA-templated
Medtr7g091410	28.4328	55.8084	1.05719	52.7895	5.72218	0.971439	Up	36120598-36127168	PPR containing plant-like protein	GO:0005515	protein binding
Medtr7g091590	28.8501	3.78362	53.9166	0.0701754	-3.83289	0.258413	Down	36233535-36247282	insulin-degrading enzyme	GO:0003824,GO:0004222,GO:0006508,GO:0046872	catalytic activity|metalloendopeptidase activity|proteolysis|metal ion binding
Medtr7g092460	24.677	2.83772	46.5163	0.0610048	-4.03493	0.322803	Down	36636796-36641467	nucleolar gar2-like protein
Medtr7g093390	92.7544	184.452	1.05719	174.474	7.44687	8.02037e-08	Up	37118841-37122307	zinc finger%2C C3HC4 type (RING finger) protein	GO:0005515,GO:0008270	protein binding|zinc ion binding	path:ko04141	Protein processing in endoplasmic reticulum
Medtr7g093830	41.592	2.83772	80.3463	0.0353186	-4.82343	0.0173224	Down	37320384-37320965	disease resistance response protein
Medtr7g096260	193.66	347.147	40.1732	8.64127	3.11124	4.69123e-05	Up	38601352-38612085	multiple RNA-binding domain protein	GO:0000166,GO:0003676	nucleotide binding|nucleic acid binding
Medtr7g096650	83.7683	166.479	1.05719	157.474	7.29897	4.74355e-07	Up	38769985-38772710	bHLH transcription factor-like protein	GO:0046983	protein dimerization activity
Medtr7g098200	44.5688	87.0233	2.11438	41.1579	5.3631	0.00663601	Up	39244097-39248026	peptide transporter
Medtr7g103490	20.3926	3.78362	37.0016	0.102256	-3.28975	0.807825	Down	41867811-41869931	plant/T32M21-140 protein
Medtr7g103900	22.3957	41.6198	3.17156	13.1228	3.714	0.53752	Up	42020541-42022028	DUF868 family protein
Medtr7g104170	11.4065	21.7558	1.05719	20.5789	4.3631	1	Up	42183219-42193586	ubiquitin-protein ligase
Medtr7g104490	13.1592	0.945905	25.3725	0.0372807	-4.74543	0.76859	Down	42345335-42348397	F-box/LRR plant protein	GO:0005515	protein binding
Medtr7g104500	23.3416	43.5116	3.17156	13.7193	3.77813	0.46567	Up	42350738-42356318	cell division FtsZ-like protein	GO:0003924,GO:0005525,GO:0005737,GO:0006184,GO:0043234,GO:0051258	GTPase activity|GTP binding|cytoplasm|obsolete GTP catabolic process|protein complex|protein polymerization	path:ko04112	Cell cycle - Caulobacter
Medtr7g104800	77.3417	140.94	13.7434	10.2551	3.35826	0.0126653	Up	42483010-42489150	RNA recognition motif%2C a.k.a. RRM%2C RBD protein	GO:0000166,GO:0003676	nucleotide binding|nucleic acid binding
Medtr7g105980	26.7079	49.1871	4.22875	11.6316	3.53998	0.439042	Up	43027104-43030189	FBD protein
Medtr7g106190	58.8409	104.995	12.6863	8.27632	3.04899	0.0955423	Up	43141468-43153741	armadillo/beta-catenin-like repeat protein	GO:0005488	binding
Medtr7g106540	14.1608	1.89181	26.4297	0.0715789	-3.80432	0.971439	Down	43371223-43373739	EEIG1/EHBP1 protein amine-terminal domain protein
Medtr7g112140	14.2442	27.4313	1.05719	25.9474	4.69752	0.728819	Up	46103790-46120290	haloacid dehalogenase-like hydrolase family protein	GO:0008152,GO:0016787	metabolic process|hydrolase activity
Medtr7g112570	58.8687	113.509	4.22875	26.8421	4.74643	0.0021663	Up	46304993-46309996	F-box/LRR protein
Medtr7g112710	21.5611	1.89181	41.2303	0.0458839	-4.44587	0.324827	Down	46375168-46377531	transmembrane protein%2C putative
Medtr7g114210	69.6075	2.83772	136.377	0.0208078	-5.58673	0.0374568	Down	47111788-47114772	trafficking protein particle complex subunit-like protein	GO:0020037	heme binding
Medtr7g114980	16.3308	0.945905	31.7156	0.0298246	-5.06736	0.451955	Down	47472190-47474564	aldo/keto reductase family oxidoreductase
Medtr7g115530	20.0309	0.945905	39.116	0.0241821	-5.36992	0.232757	Down	47743113-47747452	myb-like transcription factor family protein	GO:0003677	DNA binding
Medtr7g116320	20.9768	38.7821	3.17156	12.2281	3.61212	0.651805	Up	47961475-47965998	AT hook motif DNA-binding family protein
Medtr7g407010	16.8594	0.945905	32.7728	0.0288625	-5.11466	0.418735	Down	1039059-1041779	regulator of Vps4 activity in the MVB pathway protein			path:ko04144	Endocytosis
Medtr8g007095	19.9753	1.89181	38.0588	0.0497076	-4.33039	0.425946	Down	1252032-1255267	patatin-like phospholipase	GO:0008152	metabolic process
Medtr8g008680	20.9212	39.728	2.11438	18.7895	4.23185	0.437147	Up	1812357-1821416	eukaryotic translation initiation factor 4G-like protein	GO:0003677,GO:0003723,GO:0005488,GO:0005515,GO:0016070	DNA binding|RNA binding|binding|protein binding|RNA metabolic process	path:ko03013	RNA transport
Medtr8g008730	27.0696	52.0248	2.11438	24.6053	4.6209	0.160154	Up	1835765-1842629	coiled-coil protein
Medtr8g010580	52.9985	6.62134	99.3757	0.0666293	-3.9077	0.0233164	Down	2777807-2784759	3-hydroxyisobutyryl-CoA hydrolase-like protein			path:ko00280,path:ko00410,path:ko00640,path:ko01200	Valine, leucine and isoleucine degradation|beta-Alanine metabolism|Propanoate metabolism|Carbon metabolism
Medtr8g012290	46.7945	85.1315	8.45751	10.0658	3.33139	0.124913	Up	3449797-3453478	BHLH transcription factor	GO:0046983	protein dimerization activity
Medtr8g012775	13.6878	0.945905	26.4297	0.0357895	-4.80432	0.70147	Down	3798084-3799559	Defensin related	GO:0006952	defense response
Medtr8g013560	14.2164	0.945905	27.4869	0.034413	-4.8609	0.640784	Down	4119594-4124466	G-type lectin S-receptor-like Serine/Threonine-kinase	GO:0004672,GO:0004674,GO:0004713,GO:0005515,GO:0005524,GO:0006468,GO:0016772	protein kinase activity|protein serine/threonine kinase activity|protein tyrosine kinase activity|protein binding|ATP binding|protein phosphorylation|transferase activity, transferring phosphorus-containing groDowns
Medtr8g013830	11.5734	0.945905	22.201	0.0426065	-4.55278	0.956536	Down	4248251-4251656	transmembrane protein%2C putative
Medtr8g015880	43.6786	84.1856	3.17156	26.5439	4.73031	0.0176802	Up	5225723-5234334	protein phosphatase 2A 55 kDa regulatory subunit B	GO:0000159,GO:0005515,GO:0007165,GO:0008601	protein phosphatase type 2A complex|protein binding|signal transduction|protein phosphatase type 2A regulator activity	path:ko03015,path:ko04071,path:ko04111,path:ko04151,path:ko04152,path:ko04261,path:ko04390,path:ko04391,path:ko04530,path:ko04728	mRNA surveillance pathway|Sphingolipid signaling pathway|Cell cycle - yeast|PI3K-Akt signaling pathway|AMPK signaling pathway|Adrenergic signaling in cardiomyocytes|Hippo signaling pathway|Hippo signaling pathway -fly|Tight junction|Dopaminergic synapse
Medtr8g022410	84.2134	158.912	9.51469	16.7018	4.06193	0.000683846	Up	7943652-7943858	hypothetical protein
Medtr8g023500	13.6322	1.89181	25.3725	0.0745614	-3.74543	1	Down	8498083-8502011	K+-H+ exchange-like protein
Medtr8g031960	19.3354	3.78362	34.8872	0.108453	-3.20486	0.904074	Down	11977937-11980270	NAD(P)-binding rossmann-fold protein	GO:0000166,GO:0008152,GO:0016491	nucleotide binding|metabolic process|oxidoreductase activity	path:ko00902	Monoterpenoid biosynthesis
Medtr8g041820	21.4498	39.728	3.17156	12.5263	3.64689	0.613827	Up	15763503-15764649	receptor kinase	GO:0004672,GO:0004674,GO:0004713,GO:0005524,GO:0006468,GO:0016772	protein kinase activity|protein serine/threonine kinase activity|protein tyrosine kinase activity|ATP binding|protein phosphorylation|transferase activity, transferring phosphorus-containing groDowns
Medtr8g058557	14.2164	0.945905	27.4869	0.034413	-4.8609	0.640784	Down	20184482-20187274	transducin/WD40 repeat protein	GO:0005515	protein binding
Medtr8g058970	29.5456	0.945905	58.1454	0.0162679	-5.94182	0.0341627	Down	20510873-20515890	F-box/RNI/FBD-like domain protein	GO:0005515	protein binding
Medtr8g064630	70.6925	11.3509	130.034	0.0872914	-3.51802	0.0119657	Down	27125562-27130518	carbonic anhydrase family protein	GO:0004089,GO:0008270,GO:0015976	carbonate dehydratase activity|zinc ion binding|carbon utilization	path:ko00910	Nitrogen metabolism
Medtr8g064850	19.6136	34.9985	4.22875	8.27632	3.04899	1	Up	27212183-27218164	pantothenate kinase	GO:0004594,GO:0005524,GO:0015937	pantothenate kinase activity|ATP binding|coenzyme A biosynthetic process	path:ko00770	Pantothenate and CoA biosynthesis
Medtr8g070015	23.7311	0.945905	46.5163	0.0203349	-5.6199	0.110591	Down	29706500-29707286	Lipid transfer protein	GO:0006869	lipid transport
Medtr8g070540	73.0573	141.886	4.22875	33.5526	5.06835	0.000158086	Up	29941393-29946232	CTP synthase-like protein	GO:0003883,GO:0006221	CTP synthase activity|pyrimidine nucleotide biosynthetic process	path:ko00240	Pyrimidine metabolism
Medtr8g070990	30.4915	56.7543	4.22875	13.4211	3.74643	1	Up	30090202-30098383	RNA-binding protein%2C putative	GO:0000166,GO:0003676,GO:0005622,GO:0008270	nucleotide binding|nucleic acid binding|intracellular|zinc ion binding
Medtr8g071280	44.3463	0.945905	87.7466	0.01078	-6.5355	0.00132085	Down	30255924-30260261	methyltransferase PMT16%2C putative
Medtr8g072360	18.3339	2.83772	33.83	0.0838816	-3.5755	0.776373	Down	30587928-30595373	GDA1/CD39 nucleoside phosphatase family protein
Medtr8g073210	12.102	0.945905	23.2581	0.0406699	-4.6199	0.886805	Down	30984347-30988652	glutamate receptor 3.2	GO:0004965,GO:0007186,GO:0016021	G-protein coDownled GABA receptor activity|G-protein coDownled receptor signaling pathway|integral component of membrane
Medtr8g075400	20.5595	0.945905	40.1732	0.0235457	-5.40839	0.210238	Down	31890000-31891004	rRNA-processing EBP2-like protein
Medtr8g080770	155.546	294.177	16.915	17.3914	4.12031	8.22874e-07	Up	34768417-34773414	cytokinin receptor histidine kinase	GO:0000155,GO:0000156,GO:0000160,GO:0004871,GO:0005524,GO:0006355,GO:0007165,GO:0016020,GO:0016310,GO:0016772	phosphorelay sensor kinase activity|phosphorelay response regulator activity|phosphorelay signal transduction system|signal transducer activity|ATP binding|regulation of transcription, DNA-templated|signal transduction|membrane|phosphorylation|transferase activity, transferring phosphorus-containing groDowns	path:ko04075	Plant hormone signal transduction
Medtr8g083210	89.9166	178.776	1.05719	169.105	7.40178	1.40199e-07	Up	35086635-35099203	aspartokinase-homoserine dehydrogenase	GO:0000166,GO:0004072,GO:0004412,GO:0006520,GO:0008652,GO:0009067,GO:0055114	nucleotide binding|aspartate kinase activity|homoserine dehydrogenase activity|cellular amino acid metabolic process|cellular amino acid biosynthetic process|aspartate family amino acid biosynthetic process|oxidation-reduction process	path:ko00260,path:ko00261,path:ko00270,path:ko00300,path:ko01230	Glycine, serine and threonine metabolism|Monobactam biosynthesis|Cysteine and methionine metabolism|Lysine biosynthesis|Biosynthesis of amino acids
Medtr8g085720	50.7172	9.45905	91.9754	0.102843	-3.28148	0.820428	Down	35529667-35535988	O-glycosyl hydrolase family 17 protein	GO:0003824,GO:0004553,GO:0005975	catalytic activity|hydrolase activity, hydrolyzing O-glycosyl compounds|carbohydrate metabolic process
Medtr8g086260	21.9784	39.728	4.22875	9.39474	3.23185	0.779703	Up	35763700-35771375	alpha/beta-hydrolase sDownerfamily protein
Medtr8g086410	12.102	0.945905	23.2581	0.0406699	-4.6199	0.886805	Down	35847999-35851414	MYB-like transcription factor family protein	GO:0003677	DNA binding
Medtr8g087940	20.9212	3.78362	38.0588	0.0994152	-3.33039	0.76859	Down	36384780-36390120	5'-3' exonuclease family protein	GO:0003677,GO:0003824,GO:0004518,GO:0006281,GO:0016788	DNA binding|catalytic activity|nuclease activity|DNA repair|hydrolase activity, acting on ester bonds	path:ko03430	Mismatch repair
Medtr8g092010	12.102	0.945905	23.2581	0.0406699	-4.6199	0.886805	Down	38399252-38401104	WRKY family transcription factor	GO:0003700,GO:0006355,GO:0043565	transcription factor activity, sequence-specific DNA binding|regulation of transcription, DNA-templated|sequence-specific DNA binding
Medtr8g093480	49.9939	93.6446	6.34313	14.7632	3.88393	0.905144	Up	39048437-39057630	zinc finger C-x8-C-x5-C-x3-H type family protein	GO:0003676,GO:0008270	nucleic acid binding|zinc ion binding
Medtr8g094180	43.6229	85.1315	2.11438	40.2632	5.33139	0.00795933	Up	39387427-39392924	core-2/I-branching enzyme
Medtr8g095440	17.8053	2.83772	32.7728	0.0865874	-3.5297	0.827119	Down	39939663-39944560	calmodulin-domain kinase CDPK protein	GO:0004672,GO:0004674,GO:0004713,GO:0005509,GO:0005524,GO:0006468,GO:0016772	protein kinase activity|protein serine/threonine kinase activity|protein tyrosine kinase activity|calcium ion binding|ATP binding|protein phosphorylation|transferase activity, transferring phosphorus-containing groDowns	path:ko04626	Plant-pathogen interaction
Medtr8g097040	116.124	218.504	13.7434	15.8988	3.99084	4.32735e-05	Up	34806610-34809301	transmembrane protein%2C putative
Medtr8g098255	73.1129	15.1345	131.091	0.11545	-3.11466	0.335056	Down	40990922-40992233	DUF2365 family protein
Medtr8g098910	408.269	23.6476	792.891	0.0298246	-5.06736	5.75991e-17	Down	41396935-41401660	monodehydroascorbate reductase	GO:0055114	oxidation-reduction process	path:ko00053	Ascorbate and aldarate metabolism
Medtr8g101670	14.2164	0.945905	27.4869	0.034413	-4.8609	0.640784	Down	42742365-42746854	adenine nucleotide alpha hydrolase-like domain kinase	GO:0004672,GO:0004713,GO:0005524,GO:0006468,GO:0016772	protein kinase activity|protein tyrosine kinase activity|ATP binding|protein phosphorylation|transferase activity, transferring phosphorus-containing groDowns
Medtr8g102190	50.8841	6.62134	95.1469	0.0695906	-3.84496	0.0315998	Down	42976738-42981076	6-phosphofructokinase	GO:0003872,GO:0005524,GO:0005945,GO:0006002,GO:0006096	6-phosphofructokinase activity|ATP binding|6-phosphofructokinase complex|fructose 6-phosphate metabolic process|glycolytic process	path:ko00010,path:ko00030,path:ko00051,path:ko00052,path:ko00680,path:ko01200,path:ko01230,path:ko03018,path:ko04152	Glycolysis / Gluconeogenesis|Pentose phosphate pathway|Fructose and mannose metabolism|Galactose metabolism|Methane metabolism|Carbon metabolism|Biosynthesis of amino acids|RNA degradation|AMPK signaling pathway
Medtr8g102460	27.7929	3.78362	51.8022	0.0730397	-3.77517	0.305716	Down	43122157-43126881	hexokinase	GO:0005524,GO:0005975,GO:0016773	ATP binding|carbohydrate metabolic process|phosphotransferase activity, alcohol groDown as acceptor	path:ko00010,path:ko00051,path:ko00052,path:ko00500,path:ko00520,path:ko00521,path:ko00524,path:ko01200,path:ko04066,path:ko04910,path:ko04973	Glycolysis / Gluconeogenesis|Fructose and mannose metabolism|Galactose metabolism|Starch and sucrose metabolism|Amino sugar and nucleotide sugar metabolism|Streptomycin biosynthesis|Butirosin and neomycin biosynthesis|Carbon metabolism|HIF-1 signaling pathway|Insulin signaling pathway|Carbohydrate digestion and absorption
Medtr8g104310	17.0819	33.1067	1.05719	31.3158	4.96882	0.459751	Up	43927719-43935969	AMSH-like ubiquitin thioesterase	GO:0005515	protein binding	path:ko04144	Endocytosis
Medtr8g106120	260.764	15.1345	506.393	0.0298868	-5.06435	5.00221e-13	Down	44808089-44811877	26S proteasome regulatory complex component	GO:0000502,GO:0005488,GO:0030234,GO:0042176	proteasome complex|binding|enzyme regulator activity|regulation of protein catabolic process	path:ko03050	Proteasome
Medtr8g106780	31.966	58.6461	5.28594	11.0947	3.4718	0.315954	Up	45070010-45075754	peroxisome biogenesis protein			path:ko04146	Peroxisome
Medtr8g107370	86.9676	13.2427	160.693	0.08241	-3.60104	0.0021663	Down	45369296-45375330	phosphoethanolamine N-methyltransferase			path:ko00564	Glycerophospholipid metabolism
Medtr8g432460	32.6616	1.89181	63.4313	0.0298246	-5.06736	0.0426374	Down	12270805-12271580	BON1-associated-like protein	GO:0005515	protein binding
Medtr8g447220	34.6646	3.78362	65.5457	0.057725	-4.11466	0.100453	Down	18538602-18544975	calcium-dependent phospholipid-binding copine family protein	GO:0005515	protein binding
Medtr8g463990	29.49	1.89181	57.0882	0.0331384	-4.91535	0.0769517	Down	22589009-22593984	receptor-like kinase	GO:0004672,GO:0004674,GO:0004713,GO:0005524,GO:0006468,GO:0016772	protein kinase activity|protein serine/threonine kinase activity|protein tyrosine kinase activity|ATP binding|protein phosphorylation|transferase activity, transferring phosphorus-containing groDowns
Medtr8g464030	17.6105	33.1067	2.11438	15.6579	3.96882	0.701581	Up	22605130-22609062	Rab3 GTPase-activating protein non-catalytic subunit
Medtr8g469150	180.334	331.067	29.6013	11.1842	3.48339	7.56414e-06	Up	25095983-25099299	porin/voltage-dependent anion-selective channel protein	GO:0005741,GO:0006820,GO:0008308,GO:0044070,GO:0055085	mitochondrial outer membrane|anion transport|voltage-gated anion channel activity|regulation of anion transport|transmembrane transport	path:ko04020,path:ko04022	Calcium signaling pathway|cGMP - PKG signaling pathway
Medtr8g470030	19.4467	1.89181	37.0016	0.0511278	-4.28975	0.459751	Down	25593878-25594468	hypothetical protein
