# Supplementary material for: Transcriptome analysis reveals insight into molecular hydrogen-induced cadmium tolerance in alfalfa: the prominent role of sulfur and (homo)glutathione metabolism
Source: BMC Plant Biol. 2020 Feb 4;20:58. doi: 10.1186/s12870-020-2272-2 (PMC7001311; doi:10.1186/s12870-020-2272-2)
Supplement: Supplementary file 8 — Additional file 8: Table S5. Biological Process analysis of the 1968 DEGs. [file 12870_2020_2272_MOESM8_ESM.xls]

## Sheet: bp.xls
Supplementary Table S4 | Biological Process analysis of .
maxLevel	levels	GO_Name	GO_ID	Pvalue	Pvalue_adjusted	PAS_Value	PAS_Zscore	max_zscore	min_zscore	Genes	Count	Pop_Hit	List_Total	Background_Genes	URL	PATHS
4	4	oxidation-reduction process	GO:0055114	7.83e-15	1.37e-11	287.08,281.38,-28.77	5.01,4.9,-2.31	19.5663355253,19.5853508534,8.19735050702	-2.18590160979,-1.98246279188,-15.5675970276	MTR_3g081130|0.034406215,1,1;MTR_5g041340|0.057433997,1,1;MTR_8g021020|0.015519399,1,1;MTR_4g029170|12.26898915,1,1;MTR_2g044140|0.034154053,1,1;MTR_8g095220|15.80392157,1,1;MTR_6g015910|0.028944911,1,1;MTR_8g080520|0.045025418,1,1;MTR_1g043760|0.028944911,1,1;MTR_7g079510|127.6470589,1,1;MTR_4g072060|0.103989457,1,1;MTR_2g043850|0.034270088,1,1;MTR_5g018990|0.034406215,1,1;MTR_3g462760|0.0116892…	225	2771	1221	24880	http://www.ebi.ac.uk/QuickGO/GTerm?id=GO:0055114	[]
8	7,8	cytokinesis by cell plate formation	GO:0000911	3.83e-09	3.35e-06	-24.16,-21.02,0.0	-0.62,-0.58,0.11	19.5663355253,19.5853508534,8.19735050702	-2.18590160979,-1.98246279188,-15.5675970276	MTR_4g096700|0.072458122,1,1;MTR_2g047875|0.048305415,1,1;MTR_8g463270|0.037598545,1,1;MTR_2g436750|1,0.044827586,1;MTR_2g010490|0.019820972,0.017663043,1;MTR_5g012010|0.049433026,0.053840361,1;MTR_7g091290|0.01657754,0.014772727,1;MTR_1g111660|0.07815126,0.046428571,1;MTR_4g102790|0.012663399,0.016927083,1;MTR_4g131940|0.013408305,0.047794118,1;MTR_1g075680|0.04597133,0.081932773,1;MTR_4g116870|…	18	69	1221	24880	http://www.ebi.ac.uk/QuickGO/GTerm?id=GO:0000911	[]
6	5,6	cytokinetic process	GO:0032506	1.01e-08	4.44e-06	-24.16,-21.02,0.0	-0.62,-0.58,0.11	19.5663355253,19.5853508534,8.19735050702	-2.18590160979,-1.98246279188,-15.5675970276	MTR_4g096700|0.072458122,1,1;MTR_2g047875|0.048305415,1,1;MTR_8g463270|0.037598545,1,1;MTR_2g436750|1,0.044827586,1;MTR_2g010490|0.019820972,0.017663043,1;MTR_5g012010|0.049433026,0.053840361,1;MTR_7g091290|0.01657754,0.014772727,1;MTR_1g111660|0.07815126,0.046428571,1;MTR_4g102790|0.012663399,0.016927083,1;MTR_4g131940|0.013408305,0.047794118,1;MTR_1g075680|0.04597133,0.081932773,1;MTR_4g116870|…	18	73	1221	24880	http://www.ebi.ac.uk/QuickGO/GTerm?id=GO:0032506	[]
7	6,7	mitotic cytokinetic process	GO:1902410	1.01e-08	4.44e-06	-24.16,-21.02,0.0	-0.62,-0.58,0.11	19.5663355253,19.5853508534,8.19735050702	-2.18590160979,-1.98246279188,-15.5675970276	MTR_4g096700|0.072458122,1,1;MTR_2g047875|0.048305415,1,1;MTR_8g463270|0.037598545,1,1;MTR_2g436750|1,0.044827586,1;MTR_2g010490|0.019820972,0.017663043,1;MTR_5g012010|0.049433026,0.053840361,1;MTR_7g091290|0.01657754,0.014772727,1;MTR_1g111660|0.07815126,0.046428571,1;MTR_4g102790|0.012663399,0.016927083,1;MTR_4g131940|0.013408305,0.047794118,1;MTR_1g075680|0.04597133,0.081932773,1;MTR_4g116870|…	18	73	1221	24880	http://www.ebi.ac.uk/QuickGO/GTerm?id=GO:1902410	[]
6	6	mitotic cytokinesis	GO:0000281	1.28e-08	4.48e-06	-24.16,-21.02,0.0	-0.62,-0.58,0.11	19.5663355253,19.5853508534,8.19735050702	-2.18590160979,-1.98246279188,-15.5675970276	MTR_4g096700|0.072458122,1,1;MTR_2g047875|0.048305415,1,1;MTR_8g463270|0.037598545,1,1;MTR_2g436750|1,0.044827586,1;MTR_2g010490|0.019820972,0.017663043,1;MTR_5g012010|0.049433026,0.053840361,1;MTR_7g091290|0.01657754,0.014772727,1;MTR_1g111660|0.07815126,0.046428571,1;MTR_4g102790|0.012663399,0.016927083,1;MTR_4g131940|0.013408305,0.047794118,1;MTR_1g075680|0.04597133,0.081932773,1;MTR_4g116870|…	18	74	1221	24880	http://www.ebi.ac.uk/QuickGO/GTerm?id=GO:0000281	[]
6	6	cytoskeleton-dependent cytokinesis	GO:0061640	1.61e-08	4.68e-06	-24.16,-21.02,0.0	-0.62,-0.58,0.11	19.5663355253,19.5853508534,8.19735050702	-2.18590160979,-1.98246279188,-15.5675970276	MTR_4g096700|0.072458122,1,1;MTR_2g047875|0.048305415,1,1;MTR_8g463270|0.037598545,1,1;MTR_2g436750|1,0.044827586,1;MTR_2g010490|0.019820972,0.017663043,1;MTR_5g012010|0.049433026,0.053840361,1;MTR_7g091290|0.01657754,0.014772727,1;MTR_1g111660|0.07815126,0.046428571,1;MTR_4g102790|0.012663399,0.016927083,1;MTR_4g131940|0.013408305,0.047794118,1;MTR_1g075680|0.04597133,0.081932773,1;MTR_4g116870|…	18	75	1221	24880	http://www.ebi.ac.uk/QuickGO/GTerm?id=GO:0061640	[]
6	4,5,6	negative regulation of cellular metabolic process	GO:0031324	2.52e-08	6.3e-06	43.3,50.12,-0.08	0.6,0.71,0.1	19.5663355253,19.5853508534,8.19735050702	-2.18590160979,-1.98246279188,-15.5675970276	MTR_7g077210|0.05328495,1,1;MTR_8g463270|0.037598545,1,1;MTR_6g009650|12.4,1,1;MTR_3g109120|1,50.37499997,1;MTR_6g045433|1,15.70833334,1;MTR_1g075410|1,10.74715909,1;MTR_7g077220|1,0.059742647,1;MTR_4g106660|1,0.063476562,1;MTR_6g065460|1,0.010450161,1;MTR_6g078070|1,10.96875,1;MTR_8g087940|1,1,0.099415205;MTR_5g042620|1,1,39.36842105;MTR_7g077190|438.5588236,349.375,1;MTR_1g035090|0.015453639,0.…	38	286	1221	24880	http://www.ebi.ac.uk/QuickGO/GTerm?id=GO:0031324	[]
5	5	cytokinesis	GO:0000910	4.99e-08	1.09e-05	-25.19,-22.03,0.0	-0.64,-0.6,0.11	19.5663355253,19.5853508534,8.19735050702	-2.18590160979,-1.98246279188,-15.5675970276	MTR_4g096700|0.072458122,1,1;MTR_2g047875|0.048305415,1,1;MTR_8g463270|0.037598545,1,1;MTR_2g436750|1,0.044827586,1;MTR_2g010490|0.019820972,0.017663043,1;MTR_1g076700|0.092864924,0.097800926,1;MTR_5g012010|0.049433026,0.053840361,1;MTR_7g091290|0.01657754,0.014772727,1;MTR_1g111660|0.07815126,0.046428571,1;MTR_4g102790|0.012663399,0.016927083,1;MTR_4g131940|0.013408305,0.047794118,1;MTR_1g075680…	19	89	1221	24880	http://www.ebi.ac.uk/QuickGO/GTerm?id=GO:0000910	[]
5	5	mitotic cell cycle process	GO:1903047	3.54e-07	6.54e-05	-33.53,-25.5,0.0	-0.79,-0.66,0.11	19.5663355253,19.5853508534,8.19735050702	-2.18590160979,-1.98246279188,-15.5675970276	MTR_7g073500|0.021453287,1,1;MTR_4g096700|0.072458122,1,1;MTR_7g013070|0.031713555,1,1;MTR_2g047875|0.048305415,1,1;MTR_3g085750|0.090174531,1,1;MTR_8g463270|0.037598545,1,1;MTR_2g436750|1,0.044827586,1;MTR_2g010490|0.019820972,0.017663043,1;MTR_1g035090|0.015453639,0.027542373,1;MTR_5g012010|0.049433026,0.053840361,1;MTR_7g091290|0.01657754,0.014772727,1;MTR_3g085940|0.010420168,0.018571429,1;MT…	24	151	1221	24880	http://www.ebi.ac.uk/QuickGO/GTerm?id=GO:1903047	[]
2	2	metabolic process	GO:0008152	3.74e-07	6.54e-05	1092.12,1090.69,-164.17	19.57,19.59,-13.68	19.5663355253,19.5853508534,8.19735050702	-2.18590160979,-1.98246279188,-15.5675970276	MTR_8g014930|0.023993808,1,1;MTR_5g033680|0.06512605,1,1;MTR_3g081130|0.034406215,1,1;MTR_3g011910|12.76470589,1,1;MTR_7g073500|0.021453287,1,1;MTR_8g104820|0.080375952,1,1;MTR_5g041340|0.057433997,1,1;MTR_8g021020|0.015519399,1,1;MTR_0057s0130|0.099724265,1,1;MTR_7g081500|0.106543291,1,1;MTR_3g009560|0.019399249,1,1;MTR_4g039430|0.086442704,1,1;MTR_2g024330|0.105295662,1,1;MTR_4g029170|12.268989…	1058	20261	1221	24880	http://www.ebi.ac.uk/QuickGO/GTerm?id=GO:0008152	[]
										.11613876,21.875,1;MTR_3g072870|0.05802139,0.059090909,1;MTR_8g465980|93.00000002,55.24999997,1;MTR_7g096320|169.3076923,163.1249999,1;MTR_3g088150|58.46148459,57.26190476,1;MTR_5g026620|205.9828431,203.125,1;MTR_7g070510|18.84313725,18.2,1;MTR_2g069320|20.59912854,15.49768519,1;MTR_8g087425|1523.102941,1439.546875,1;MTR_7g103420|72.94117649,149.4999999,1;MTR_2g016280|19.20588235,20.23387097,1;MT…
6	6	negative regulation of proteolysis	GO:0045861	4.22e-07	6.72e-05	25.72,29.3,2.41	0.28,0.33,0.31	19.5663355253,19.5853508534,8.19735050702	-2.18590160979,-1.98246279188,-15.5675970276	MTR_7g077210|0.05328495,1,1;MTR_6g009650|12.4,1,1;MTR_6g045433|1,15.70833334,1;MTR_1g075410|1,10.74715909,1;MTR_7g077220|1,0.059742647,1;MTR_6g065460|1,0.010450161,1;MTR_6g078070|1,10.96875,1;MTR_7g077190|438.5588236,349.375,1;MTR_1g035090|0.015453639,0.027542373,1;MTR_6g078290|165.9411765,163.8295454,1;MTR_3g085940|0.010420168,0.018571429,1;MTR_2g073010|91.98692809,89.0138889,1;MTR_6g044810|21.4…	21	121	1221	24880	http://www.ebi.ac.uk/QuickGO/GTerm?id=GO:0045861	[]
6	4,5,6	negative regulation of macromolecule metabolic process	GO:0010605	6.51e-07	9.49e-05	47.0,49.21,2.33	0.67,0.69,0.31	19.5663355253,19.5853508534,8.19735050702	-2.18590160979,-1.98246279188,-15.5675970276	MTR_7g077210|0.05328495,1,1;MTR_4g096700|0.072458122,1,1;MTR_3g085750|0.090174531,1,1;MTR_8g463270|0.037598545,1,1;MTR_4g125920|0.030392157,1,1;MTR_6g009650|12.4,1,1;MTR_3g109120|1,50.37499997,1;MTR_6g045433|1,15.70833334,1;MTR_1g075410|1,10.74715909,1;MTR_7g077220|1,0.059742647,1;MTR_4g106660|1,0.063476562,1;MTR_6g065460|1,0.010450161,1;MTR_6g078070|1,10.96875,1;MTR_1g492940|1,0.094078947,1;MTR_…	41	363	1221	24880	http://www.ebi.ac.uk/QuickGO/GTerm?id=GO:0010605	[]
6	6	regulation of proteolysis	GO:0030162	9.67e-07	0.000126	25.72,29.3,2.41	0.28,0.33,0.31	19.5663355253,19.5853508534,8.19735050702	-2.18590160979,-1.98246279188,-15.5675970276	MTR_7g077210|0.05328495,1,1;MTR_6g009650|12.4,1,1;MTR_6g045433|1,15.70833334,1;MTR_1g075410|1,10.74715909,1;MTR_7g077220|1,0.059742647,1;MTR_6g065460|1,0.010450161,1;MTR_6g078070|1,10.96875,1;MTR_7g077190|438.5588236,349.375,1;MTR_1g035090|0.015453639,0.027542373,1;MTR_6g078290|165.9411765,163.8295454,1;MTR_3g085940|0.010420168,0.018571429,1;MTR_2g073010|91.98692809,89.0138889,1;MTR_6g044810|21.4…	21	127	1221	24880	http://www.ebi.ac.uk/QuickGO/GTerm?id=GO:0030162	[]
4	4	response to oxidative stress	GO:0006979	1.03e-06	0.000126	49.86,47.48,-2.56	0.72,0.66,-0.1	19.5663355253,19.5853508534,8.19735050702	-2.18590160979,-1.98246279188,-15.5675970276	MTR_4g029170|12.26898915,1,1;MTR_5g074710|0.006679595,1,1;MTR_5g074760|0.062521008,1,1;MTR_1g052535|0.018995098,1,1;MTR_4g130540|1681.033614,1,1;MTR_3g075380|1,8.558333335,1;MTR_4g046713|1,0.079656863,1;MTR_8g101480|1,8.970000001,1;MTR_7g114240|1,82.87499995,1;MTR_8g066120|1,19.5,1;MTR_4g061140|1,1,0.045883941;MTR_3g083980|1,1,42.94736842;MTR_3g051460|1,1,0.029824561;MTR_2g099175|0.044321895,0.02…	37	317	1221	24880	http://www.ebi.ac.uk/QuickGO/GTerm?id=GO:0006979	[]
4	4	microtubule-based process	GO:0007017	1.08e-06	0.000126	-33.81,-34.8,0.0	-0.8,-0.83,0.11	19.5663355253,19.5853508534,8.19735050702	-2.18590160979,-1.98246279188,-15.5675970276	MTR_6g053680|0.036470588,1,1;MTR_2g047875|0.048305415,1,1;MTR_7g113520|0.028054299,1,1;MTR_4g071210|0.047987616,1,1;MTR_2g436750|1,0.044827586,1;MTR_7g105030|1,0.092653509,1;MTR_4g071900|1,0.0442607,1;MTR_1g082920|1,0.042763158,1;MTR_4g092140|1,0.033854167,1;MTR_4g007060|1,1,0.081339713;MTR_2g010490|0.019820972,0.017663043,1;MTR_1g076700|0.092864924,0.097800926,1;MTR_8g098360|0.070763828,0.024253…	30	230	1221	24880	http://www.ebi.ac.uk/QuickGO/GTerm?id=GO:0007017	[]
5	5	heat acclimation	GO:0010286	1.53e-06	0.000167	15.67,12.5,0.0	0.1,0.03,0.11	19.5663355253,19.5853508534,8.19735050702	-2.18590160979,-1.98246279188,-15.5675970276	MTR_4g130540|1681.033614,1,1;MTR_6g008210|67.04152249,62.89705882,1;MTR_7g069480|13.91285403,12.27155173,1;MTR_1g050502|14.49226007,9.407894736,1;MTR_3g092460|857.9705884,1198.437499,1;MTR_3g104550|19.85620915,27.80555555,1;MTR_4g010320|263.8039215,213.4166666,1;MTR_8g028265|45.58823529,61.74999999,1	8	19	1221	24880	http://www.ebi.ac.uk/QuickGO/GTerm?id=GO:0010286	[]
5	5	negative regulation of protein metabolic process	GO:0051248	2.39e-06	0.000189	27.29,30.75,1.32	0.31,0.36,0.22	19.5663355253,19.5853508534,8.19735050702	-2.18590160979,-1.98246279188,-15.5675970276	MTR_7g077210|0.05328495,1,1;MTR_6g009650|12.4,1,1;MTR_6g045433|1,15.70833334,1;MTR_1g075410|1,10.74715909,1;MTR_7g077220|1,0.059742647,1;MTR_6g065460|1,0.010450161,1;MTR_6g078070|1,10.96875,1;MTR_7g077190|438.5588236,349.375,1;MTR_1g035090|0.015453639,0.027542373,1;MTR_6g078290|165.9411765,163.8295454,1;MTR_3g085940|0.010420168,0.018571429,1;MTR_2g073010|91.98692809,89.0138889,1;MTR_6g044810|21.4…	22	145	1221	24880	http://www.ebi.ac.uk/QuickGO/GTerm?id=GO:0051248	[]
6	5,6	negative regulation of cellular protein metabolic process	GO:0032269	2.39e-06	0.000189	27.29,30.75,1.32	0.31,0.36,0.22	19.5663355253,19.5853508534,8.19735050702	-2.18590160979,-1.98246279188,-15.5675970276	MTR_7g077210|0.05328495,1,1;MTR_6g009650|12.4,1,1;MTR_6g045433|1,15.70833334,1;MTR_1g075410|1,10.74715909,1;MTR_7g077220|1,0.059742647,1;MTR_6g065460|1,0.010450161,1;MTR_6g078070|1,10.96875,1;MTR_7g077190|438.5588236,349.375,1;MTR_1g035090|0.015453639,0.027542373,1;MTR_6g078290|165.9411765,163.8295454,1;MTR_3g085940|0.010420168,0.018571429,1;MTR_2g073010|91.98692809,89.0138889,1;MTR_6g044810|21.4…	22	145	1221	24880	http://www.ebi.ac.uk/QuickGO/GTerm?id=GO:0032269	[]
6	6	regulation of peptidase activity	GO:0052547	2.43e-06	0.000189	21.93,26.01,2.41	0.21,0.27,0.31	19.5663355253,19.5853508534,8.19735050702	-2.18590160979,-1.98246279188,-15.5675970276	MTR_7g077210|0.05328495,1,1;MTR_6g009650|12.4,1,1;MTR_6g045433|1,15.70833334,1;MTR_1g075410|1,10.74715909,1;MTR_7g077220|1,0.059742647,1;MTR_6g065460|1,0.010450161,1;MTR_6g078070|1,10.96875,1;MTR_7g077190|438.5588236,349.375,1;MTR_6g078290|165.9411765,163.8295454,1;MTR_2g073010|91.98692809,89.0138889,1;MTR_6g044810|21.42647059,18.82291667,1;MTR_6g045403|35.55882354,56.87500001,1;MTR_1g057110|88.2…	19	113	1221	24880	http://www.ebi.ac.uk/QuickGO/GTerm?id=GO:0052547	[]
8	7,8	negative regulation of endopeptidase activity	GO:0010951	2.43e-06	0.000189	21.93,26.01,2.41	0.21,0.27,0.31	19.5663355253,19.5853508534,8.19735050702	-2.18590160979,-1.98246279188,-15.5675970276	MTR_7g077210|0.05328495,1,1;MTR_6g009650|12.4,1,1;MTR_6g045433|1,15.70833334,1;MTR_1g075410|1,10.74715909,1;MTR_7g077220|1,0.059742647,1;MTR_6g065460|1,0.010450161,1;MTR_6g078070|1,10.96875,1;MTR_7g077190|438.5588236,349.375,1;MTR_6g078290|165.9411765,163.8295454,1;MTR_2g073010|91.98692809,89.0138889,1;MTR_6g044810|21.42647059,18.82291667,1;MTR_6g045403|35.55882354,56.87500001,1;MTR_1g057110|88.2…	19	113	1221	24880	http://www.ebi.ac.uk/QuickGO/GTerm?id=GO:0010951	[]
7	7	regulation of endopeptidase activity	GO:0052548	2.43e-06	0.000189	21.93,26.01,2.41	0.21,0.27,0.31	19.5663355253,19.5853508534,8.19735050702	-2.18590160979,-1.98246279188,-15.5675970276	MTR_7g077210|0.05328495,1,1;MTR_6g009650|12.4,1,1;MTR_6g045433|1,15.70833334,1;MTR_1g075410|1,10.74715909,1;MTR_7g077220|1,0.059742647,1;MTR_6g065460|1,0.010450161,1;MTR_6g078070|1,10.96875,1;MTR_7g077190|438.5588236,349.375,1;MTR_6g078290|165.9411765,163.8295454,1;MTR_2g073010|91.98692809,89.0138889,1;MTR_6g044810|21.42647059,18.82291667,1;MTR_6g045403|35.55882354,56.87500001,1;MTR_1g057110|88.2…	19	113	1221	24880	http://www.ebi.ac.uk/QuickGO/GTerm?id=GO:0052548	[]
7	6,7	negative regulation of peptidase activity	GO:0010466	2.43e-06	0.000189	21.93,26.01,2.41	0.21,0.27,0.31	19.5663355253,19.5853508534,8.19735050702	-2.18590160979,-1.98246279188,-15.5675970276	MTR_7g077210|0.05328495,1,1;MTR_6g009650|12.4,1,1;MTR_6g045433|1,15.70833334,1;MTR_1g075410|1,10.74715909,1;MTR_7g077220|1,0.059742647,1;MTR_6g065460|1,0.010450161,1;MTR_6g078070|1,10.96875,1;MTR_7g077190|438.5588236,349.375,1;MTR_6g078290|165.9411765,163.8295454,1;MTR_2g073010|91.98692809,89.0138889,1;MTR_6g044810|21.42647059,18.82291667,1;MTR_6g045403|35.55882354,56.87500001,1;MTR_1g057110|88.2…	19	113	1221	24880	http://www.ebi.ac.uk/QuickGO/GTerm?id=GO:0010466	[]
7	7	oxylipin biosynthetic process	GO:0031408	2.49e-06	0.000189	-15.38,0.02,0.0	-0.46,-0.2,0.11	19.5663355253,19.5853508534,8.19735050702	-2.18590160979,-1.98246279188,-15.5675970276	MTR_3g081130|0.034406215,1,1;MTR_8g021020|0.015519399,1,1;MTR_8g018450|0.085013026,1,1;MTR_8g018590|0.017271314,1,1;MTR_8g018520|0.024313725,1,1;MTR_8g018735|0.08456948,1,1;MTR_8g018510|0.028492647,1,1;MTR_8g018430|1,0.025793651,1;MTR_3g079420|1,1,21.47368421;MTR_8g020970|89.3529412,55.24999997,1;MTR_7g113410|59.26470588,41.70833333,1;MTR_8g018730|0.048355979,0.015994094,1	12	48	1221	24880	http://www.ebi.ac.uk/QuickGO/GTerm?id=GO:0031408	[]
6	5,6	negative regulation of hydrolase activity	GO:0051346	2.78e-06	0.000203	21.93,26.01,2.41	0.21,0.27,0.31	19.5663355253,19.5853508534,8.19735050702	-2.18590160979,-1.98246279188,-15.5675970276	MTR_7g077210|0.05328495,1,1;MTR_6g009650|12.4,1,1;MTR_6g045433|1,15.70833334,1;MTR_1g075410|1,10.74715909,1;MTR_7g077220|1,0.059742647,1;MTR_6g065460|1,0.010450161,1;MTR_6g078070|1,10.96875,1;MTR_7g077190|438.5588236,349.375,1;MTR_6g078290|165.9411765,163.8295454,1;MTR_2g073010|91.98692809,89.0138889,1;MTR_6g044810|21.42647059,18.82291667,1;MTR_6g045403|35.55882354,56.87500001,1;MTR_1g057110|88.2…	19	114	1221	24880	http://www.ebi.ac.uk/QuickGO/GTerm?id=GO:0051346	[]
6	6	oxylipin metabolic process	GO:0031407	3.15e-06	0.000221	-15.38,0.02,0.0	-0.46,-0.2,0.11	19.5663355253,19.5853508534,8.19735050702	-2.18590160979,-1.98246279188,-15.5675970276	MTR_3g081130|0.034406215,1,1;MTR_8g021020|0.015519399,1,1;MTR_8g018450|0.085013026,1,1;MTR_8g018590|0.017271314,1,1;MTR_8g018520|0.024313725,1,1;MTR_8g018735|0.08456948,1,1;MTR_8g018510|0.028492647,1,1;MTR_8g018430|1,0.025793651,1;MTR_3g079420|1,1,21.47368421;MTR_8g020970|89.3529412,55.24999997,1;MTR_7g113410|59.26470588,41.70833333,1;MTR_8g018730|0.048355979,0.015994094,1	12	49	1221	24880	http://www.ebi.ac.uk/QuickGO/GTerm?id=GO:0031407	[]
11	6,7,8,10,11	histone H3-K9 methylation	GO:0051567	3.72e-06	0.000241	-19.22,-14.08,0.0	-0.53,-0.46,0.11	19.5663355253,19.5853508534,8.19735050702	-2.18590160979,-1.98246279188,-15.5675970276	MTR_4g096700|0.072458122,1,1;MTR_2g047875|0.048305415,1,1;MTR_3g085750|0.090174531,1,1;MTR_8g463270|0.037598545,1,1;MTR_7g091290|0.01657754,0.014772727,1;MTR_1g111660|0.07815126,0.046428571,1;MTR_4g131940|0.013408305,0.047794118,1;MTR_1g075680|0.04597133,0.081932773,1;MTR_4g116870|0.070316044,0.066838046,1;MTR_3g067940|0.067538126,0.034391534,1;MTR_8g075260|0.021708683,0.024181548,1;MTR_2g102680|…	14	67	1221	24880	http://www.ebi.ac.uk/QuickGO/GTerm?id=GO:0051567	[]
5	5	histone H3-K9 modification	GO:0061647	3.72e-06	0.000241	-19.22,-14.08,0.0	-0.53,-0.46,0.11	19.5663355253,19.5853508534,8.19735050702	-2.18590160979,-1.98246279188,-15.5675970276	MTR_4g096700|0.072458122,1,1;MTR_2g047875|0.048305415,1,1;MTR_3g085750|0.090174531,1,1;MTR_8g463270|0.037598545,1,1;MTR_7g091290|0.01657754,0.014772727,1;MTR_1g111660|0.07815126,0.046428571,1;MTR_4g131940|0.013408305,0.047794118,1;MTR_1g075680|0.04597133,0.081932773,1;MTR_4g116870|0.070316044,0.066838046,1;MTR_3g067940|0.067538126,0.034391534,1;MTR_8g075260|0.021708683,0.024181548,1;MTR_2g102680|…	14	67	1221	24880	http://www.ebi.ac.uk/QuickGO/GTerm?id=GO:0061647	[]
3	3	negative regulation of cellular process	GO:0048523	3.97e-06	0.000248	45.65,52.21,-0.08	0.64,0.75,0.1	19.5663355253,19.5853508534,8.19735050702	-2.18590160979,-1.98246279188,-15.5675970276	MTR_7g077210|0.05328495,1,1;MTR_8g463270|0.037598545,1,1;MTR_6g009650|12.4,1,1;MTR_3g109120|1,50.37499997,1;MTR_6g045433|1,15.70833334,1;MTR_1g075410|1,10.74715909,1;MTR_7g077220|1,0.059742647,1;MTR_4g106660|1,0.063476562,1;MTR_6g065460|1,0.010450161,1;MTR_6g078070|1,10.96875,1;MTR_8g087940|1,1,0.099415205;MTR_5g042620|1,1,39.36842105;MTR_7g077190|438.5588236,349.375,1;MTR_1g035090|0.015453639,0.…	40	376	1221	24880	http://www.ebi.ac.uk/QuickGO/GTerm?id=GO:0048523	[]
5	5	mitotic cell cycle	GO:0000278	9.69e-06	0.000584	-35.47,-26.54,0.0	-0.83,-0.68,0.11	19.5663355253,19.5853508534,8.19735050702	-2.18590160979,-1.98246279188,-15.5675970276	MTR_7g073500|0.021453287,1,1;MTR_4g096700|0.072458122,1,1;MTR_7g013070|0.031713555,1,1;MTR_2g047875|0.048305415,1,1;MTR_3g085750|0.090174531,1,1;MTR_8g463270|0.037598545,1,1;MTR_2g086780|0.011397059,1,1;MTR_5g016520|1,0.091981132,1;MTR_2g436750|1,0.044827586,1;MTR_7g020860|1,1,0.020807834;MTR_2g010490|0.019820972,0.017663043,1;MTR_1g035090|0.015453639,0.027542373,1;MTR_5g012010|0.049433026,0.0538…	27	218	1221	24880	http://www.ebi.ac.uk/QuickGO/GTerm?id=GO:0000278	[]
5	5	microtubule-based movement	GO:0007018	1.29e-05	0.000739	-15.84,-16.38,0.0	-0.47,-0.5,0.11	19.5663355253,19.5853508534,8.19735050702	-2.18590160979,-1.98246279188,-15.5675970276	MTR_6g053680|0.036470588,1,1;MTR_7g113520|0.028054299,1,1;MTR_4g071210|0.047987616,1,1;MTR_7g105030|1,0.092653509,1;MTR_4g071900|1,0.0442607,1;MTR_1g082920|1,0.042763158,1;MTR_4g092140|1,0.033854167,1;MTR_7g091290|0.01657754,0.014772727,1;MTR_3g084790|0.078263065,0.076716738,1;MTR_1g075680|0.04597133,0.081932773,1;MTR_6g082470|0.025926958,0.030805687,1;MTR_8g104200|116.7058824,136.4999999,1;MTR_2…	15	84	1221	24880	http://www.ebi.ac.uk/QuickGO/GTerm?id=GO:0007018	[]
3	3	single-organism metabolic process	GO:0044710	1.31e-05	0.000739	439.99,425.17,-1.4	7.77,7.51,-0.01	19.5663355253,19.5853508534,8.19735050702	-2.18590160979,-1.98246279188,-15.5675970276	MTR_3g081130|0.034406215,1,1;MTR_5g041340|0.057433997,1,1;MTR_8g021020|0.015519399,1,1;MTR_4g039430|0.086442704,1,1;MTR_4g029170|12.26898915,1,1;MTR_4g096700|0.072458122,1,1;MTR_2g044140|0.034154053,1,1;MTR_8g095220|15.80392157,1,1;MTR_6g015910|0.028944911,1,1;MTR_8g080520|0.045025418,1,1;MTR_5g014090|10.94117647,1,1;MTR_1g043760|0.028944911,1,1;MTR_7g079510|127.6470589,1,1;MTR_3g060280|45.588235…	370	6240	1221	24880	http://www.ebi.ac.uk/QuickGO/GTerm?id=GO:0044710	[]
6	6	response to cyclopentenone	GO:0010583	2.02e-05	0.0011	-7.05,-9.79,0.0	-0.31,-0.38,0.11	19.5663355253,19.5853508534,8.19735050702	-2.18590160979,-1.98246279188,-15.5675970276	MTR_2g436750|1,0.044827586,1;MTR_1g080860|1,0.030092593,1;MTR_6g008210|67.04152249,62.89705882,1;MTR_5g012010|0.049433026,0.053840361,1;MTR_6g082470|0.025926958,0.030805687,1;MTR_7g109200|0.079549941,0.076342282,1;MTR_3g072870|0.05802139,0.059090909,1	7	19	1221	24880	http://www.ebi.ac.uk/QuickGO/GTerm?id=GO:0010583	[]
7	6,7	DNA replication initiation	GO:0006270	3.4e-05	0.0018	-12.27,-9.53,0.0	-0.41,-0.37,0.11	19.5663355253,19.5853508534,8.19735050702	-2.18590160979,-1.98246279188,-15.5675970276	MTR_4g096700|0.072458122,1,1;MTR_3g085750|0.090174531,1,1;MTR_8g463270|0.037598545,1,1;MTR_8g090000|1,0.071038251,1;MTR_1g111660|0.07815126,0.046428571,1;MTR_4g131940|0.013408305,0.047794118,1;MTR_4g116870|0.070316044,0.066838046,1;MTR_8g075260|0.021708683,0.024181548,1;MTR_1g105290|0.022794118,0.0203125,1;MTR_7g109480|0.059928197,0.05721831,1	10	43	1221	24880	http://www.ebi.ac.uk/QuickGO/GTerm?id=GO:0006270	[]
3	3	cell proliferation	GO:0008283	4.1e-05	0.00211	-20.95,-16.79,0.0	-0.56,-0.5,0.11	19.5663355253,19.5853508534,8.19735050702	-2.18590160979,-1.98246279188,-15.5675970276	MTR_4g096700|0.072458122,1,1;MTR_2g047875|0.048305415,1,1;MTR_3g085750|0.090174531,1,1;MTR_8g463270|0.037598545,1,1;MTR_5g015140|1,17.46875,1;MTR_7g114570|21.39607842,25.89166666,1;MTR_5g012010|0.049433026,0.053840361,1;MTR_3g085940|0.010420168,0.018571429,1;MTR_4g131940|0.013408305,0.047794118,1;MTR_4g116870|0.070316044,0.066838046,1;MTR_3g067940|0.067538126,0.034391534,1;MTR_6g082470|0.02592695…	16	103	1221	24880	http://www.ebi.ac.uk/QuickGO/GTerm?id=GO:0008283	[]
5	5	regulation of hydrolase activity	GO:0051336	6.82e-05	0.00341	23.44,30.77,6.71	0.24,0.36,0.67	19.5663355253,19.5853508534,8.19735050702	-2.18590160979,-1.98246279188,-15.5675970276	MTR_7g077210|0.05328495,1,1;MTR_6g009650|12.4,1,1;MTR_6g045433|1,15.70833334,1;MTR_1g075410|1,10.74715909,1;MTR_7g077220|1,0.059742647,1;MTR_5g081410|1,0.0203125,1;MTR_6g065460|1,0.010450161,1;MTR_6g078070|1,10.96875,1;MTR_3g069590|1,0.029017857,1;MTR_8g464030|1,1,15.65789474;MTR_7g020860|1,1,0.020807834;MTR_7g077190|438.5588236,349.375,1;MTR_6g078290|165.9411765,163.8295454,1;MTR_2g073010|91.986…	24	204	1221	24880	http://www.ebi.ac.uk/QuickGO/GTerm?id=GO:0051336	[]
4	4	movement of cell or subcellular component	GO:0006928	8.4e-05	0.00408	-15.84,-16.38,0.0	-0.47,-0.5,0.11	19.5663355253,19.5853508534,8.19735050702	-2.18590160979,-1.98246279188,-15.5675970276	MTR_6g053680|0.036470588,1,1;MTR_7g113520|0.028054299,1,1;MTR_4g071210|0.047987616,1,1;MTR_7g105030|1,0.092653509,1;MTR_4g071900|1,0.0442607,1;MTR_1g082920|1,0.042763158,1;MTR_4g092140|1,0.033854167,1;MTR_7g091290|0.01657754,0.014772727,1;MTR_3g084790|0.078263065,0.076716738,1;MTR_1g075680|0.04597133,0.081932773,1;MTR_6g082470|0.025926958,0.030805687,1;MTR_8g104200|116.7058824,136.4999999,1;MTR_2…	15	98	1221	24880	http://www.ebi.ac.uk/QuickGO/GTerm?id=GO:0006928	[]
9	5,7,8,9	DNA methylation	GO:0006306	0.00012	0.00552	-17.43,-13.77,0.0	-0.5,-0.45,0.11	19.5663355253,19.5853508534,8.19735050702	-2.18590160979,-1.98246279188,-15.5675970276	MTR_4g096700|0.072458122,1,1;MTR_2g047875|0.048305415,1,1;MTR_3g085750|0.090174531,1,1;MTR_8g463270|0.037598545,1,1;MTR_4g106660|1,0.063476562,1;MTR_7g114570|21.39607842,25.89166666,1;MTR_1g111660|0.07815126,0.046428571,1;MTR_4g131940|0.013408305,0.047794118,1;MTR_4g116870|0.070316044,0.066838046,1;MTR_3g067940|0.067538126,0.034391534,1;MTR_8g075260|0.021708683,0.024181548,1;MTR_2g102680|0.044914…	14	90	1221	24880	http://www.ebi.ac.uk/QuickGO/GTerm?id=GO:0006306	[]
8	7,8	DNA alkylation	GO:0006305	0.00012	0.00552	-17.43,-13.77,0.0	-0.5,-0.45,0.11	19.5663355253,19.5853508534,8.19735050702	-2.18590160979,-1.98246279188,-15.5675970276	MTR_4g096700|0.072458122,1,1;MTR_2g047875|0.048305415,1,1;MTR_3g085750|0.090174531,1,1;MTR_8g463270|0.037598545,1,1;MTR_4g106660|1,0.063476562,1;MTR_7g114570|21.39607842,25.89166666,1;MTR_1g111660|0.07815126,0.046428571,1;MTR_4g131940|0.013408305,0.047794118,1;MTR_4g116870|0.070316044,0.066838046,1;MTR_3g067940|0.067538126,0.034391534,1;MTR_8g075260|0.021708683,0.024181548,1;MTR_2g102680|0.044914…	14	90	1221	24880	http://www.ebi.ac.uk/QuickGO/GTerm?id=GO:0006305	[]
5	5	response to ethylene	GO:0009723	0.000133	0.00589	15.71,14.08,0.0	0.1,0.06,0.11	19.5663355253,19.5853508534,8.19735050702	-2.18590160979,-1.98246279188,-15.5675970276	MTR_5g090970|31.9117647,1,1;MTR_6g033280|215.6323529,189.71875,1;MTR_6g008210|67.04152249,62.89705882,1;MTR_4g125470|14.36029412,17.26562501,1;MTR_7g114570|21.39607842,25.89166666,1;MTR_1g050502|14.49226007,9.407894736,1;MTR_3g110450|15.38602941,12.84765625,1;MTR_6g086280|89.41272904,121.5286885,1;MTR_5g027970|30.96800827,29.6491228,1;MTR_7g096930|58.76737966,51.70454546,1	10	50	1221	24880	http://www.ebi.ac.uk/QuickGO/GTerm?id=GO:0009723	[]
4	4	cell division	GO:0051301	0.000135	0.00589	-28.98,-25.32,0.0	-0.71,-0.66,0.11	19.5663355253,19.5853508534,8.19735050702	-2.18590160979,-1.98246279188,-15.5675970276	MTR_4g096700|0.072458122,1,1;MTR_2g047875|0.048305415,1,1;MTR_8g463270|0.037598545,1,1;MTR_2g436750|1,0.044827586,1;MTR_7g104500|1,1,13.71929825;MTR_2g010490|0.019820972,0.017663043,1;MTR_1g076700|0.092864924,0.097800926,1;MTR_1g035090|0.015453639,0.027542373,1;MTR_5g012010|0.049433026,0.053840361,1;MTR_7g091290|0.01657754,0.014772727,1;MTR_3g085940|0.010420168,0.018571429,1;MTR_1g111660|0.078151…	22	187	1221	24880	http://www.ebi.ac.uk/QuickGO/GTerm?id=GO:0051301	[]
8	7,8	DNA methylation or demethylation	GO:0044728	0.000172	0.00715	-17.43,-13.77,0.0	-0.5,-0.45,0.11	19.5663355253,19.5853508534,8.19735050702	-2.18590160979,-1.98246279188,-15.5675970276	MTR_4g096700|0.072458122,1,1;MTR_2g047875|0.048305415,1,1;MTR_3g085750|0.090174531,1,1;MTR_8g463270|0.037598545,1,1;MTR_4g106660|1,0.063476562,1;MTR_7g114570|21.39607842,25.89166666,1;MTR_1g111660|0.07815126,0.046428571,1;MTR_4g131940|0.013408305,0.047794118,1;MTR_4g116870|0.070316044,0.066838046,1;MTR_3g067940|0.067538126,0.034391534,1;MTR_8g075260|0.021708683,0.024181548,1;MTR_2g102680|0.044914…	14	93	1221	24880	http://www.ebi.ac.uk/QuickGO/GTerm?id=GO:0044728	[]
7	6,7	DNA modification	GO:0006304	0.000172	0.00715	-17.43,-13.77,0.0	-0.5,-0.45,0.11	19.5663355253,19.5853508534,8.19735050702	-2.18590160979,-1.98246279188,-15.5675970276	MTR_4g096700|0.072458122,1,1;MTR_2g047875|0.048305415,1,1;MTR_3g085750|0.090174531,1,1;MTR_8g463270|0.037598545,1,1;MTR_4g106660|1,0.063476562,1;MTR_7g114570|21.39607842,25.89166666,1;MTR_1g111660|0.07815126,0.046428571,1;MTR_4g131940|0.013408305,0.047794118,1;MTR_4g116870|0.070316044,0.066838046,1;MTR_3g067940|0.067538126,0.034391534,1;MTR_8g075260|0.021708683,0.024181548,1;MTR_2g102680|0.044914…	14	93	1221	24880	http://www.ebi.ac.uk/QuickGO/GTerm?id=GO:0006304	[]
6	5,6	microtubule cytoskeleton organization	GO:0000226	0.000193	0.00786	-20.2,-19.83,0.0	-0.55,-0.56,0.11	19.5663355253,19.5853508534,8.19735050702	-2.18590160979,-1.98246279188,-15.5675970276	MTR_2g047875|0.048305415,1,1;MTR_2g436750|1,0.044827586,1;MTR_4g007060|1,1,0.081339713;MTR_2g010490|0.019820972,0.017663043,1;MTR_1g076700|0.092864924,0.097800926,1;MTR_5g012010|0.049433026,0.053840361,1;MTR_7g091290|0.01657754,0.014772727,1;MTR_1g111660|0.07815126,0.046428571,1;MTR_4g102790|0.012663399,0.016927083,1;MTR_4g131940|0.013408305,0.047794118,1;MTR_1g075680|0.04597133,0.081932773,1;MTR…	16	117	1221	24880	http://www.ebi.ac.uk/QuickGO/GTerm?id=GO:0000226	[]
7	5,6,7	sepal morphogenesis	GO:0048447	0.000252	0.00957	-9.23,-6.83,0.0	-0.35,-0.32,0.11	19.5663355253,19.5853508534,8.19735050702	-2.18590160979,-1.98246279188,-15.5675970276	MTR_7g073500|0.021453287,1,1;MTR_4g099070|1,1,0.040669856;MTR_1g111660|0.07815126,0.046428571,1;MTR_4g102790|0.012663399,0.016927083,1;MTR_4g131940|0.013408305,0.047794118,1;MTR_1g075680|0.04597133,0.081932773,1;MTR_2g102680|0.044914518,0.048029557,1	7	27	1221	24880	http://www.ebi.ac.uk/QuickGO/GTerm?id=GO:0048447	[]
5	5	sepal formation	GO:0048453	0.000252	0.00957	-9.23,-6.83,0.0	-0.35,-0.32,0.11	19.5663355253,19.5853508534,8.19735050702	-2.18590160979,-1.98246279188,-15.5675970276	MTR_7g073500|0.021453287,1,1;MTR_4g099070|1,1,0.040669856;MTR_1g111660|0.07815126,0.046428571,1;MTR_4g102790|0.012663399,0.016927083,1;MTR_4g131940|0.013408305,0.047794118,1;MTR_1g075680|0.04597133,0.081932773,1;MTR_2g102680|0.044914518,0.048029557,1	7	27	1221	24880	http://www.ebi.ac.uk/QuickGO/GTerm?id=GO:0048453	[]
5	5	petal formation	GO:0048451	0.000252	0.00957	-9.23,-6.83,0.0	-0.35,-0.32,0.11	19.5663355253,19.5853508534,8.19735050702	-2.18590160979,-1.98246279188,-15.5675970276	MTR_7g073500|0.021453287,1,1;MTR_4g099070|1,1,0.040669856;MTR_1g111660|0.07815126,0.046428571,1;MTR_4g102790|0.012663399,0.016927083,1;MTR_4g131940|0.013408305,0.047794118,1;MTR_1g075680|0.04597133,0.081932773,1;MTR_2g102680|0.044914518,0.048029557,1	7	27	1221	24880	http://www.ebi.ac.uk/QuickGO/GTerm?id=GO:0048451	[]
3	3	negative regulation of metabolic process	GO:0009892	0.000263	0.0098	51.69,57.52,-0.08	0.75,0.84,0.1	19.5663355253,19.5853508534,8.19735050702	-2.18590160979,-1.98246279188,-15.5675970276	MTR_7g077210|0.05328495,1,1;MTR_4g096700|0.072458122,1,1;MTR_3g085750|0.090174531,1,1;MTR_8g463270|0.037598545,1,1;MTR_4g125920|0.030392157,1,1;MTR_6g009650|12.4,1,1;MTR_3g109120|1,50.37499997,1;MTR_6g045433|1,15.70833334,1;MTR_1g075410|1,10.74715909,1;MTR_7g077220|1,0.059742647,1;MTR_4g106660|1,0.063476562,1;MTR_6g065460|1,0.010450161,1;MTR_7g108905|1,0.030660377,1;MTR_6g078070|1,10.96875,1;MTR_…	46	545	1221	24880	http://www.ebi.ac.uk/QuickGO/GTerm?id=GO:0009892	[]
7	5,6,7	petal morphogenesis	GO:0048446	0.000321	0.0112	-9.23,-6.83,0.0	-0.35,-0.32,0.11	19.5663355253,19.5853508534,8.19735050702	-2.18590160979,-1.98246279188,-15.5675970276	MTR_7g073500|0.021453287,1,1;MTR_4g099070|1,1,0.040669856;MTR_1g111660|0.07815126,0.046428571,1;MTR_4g102790|0.012663399,0.016927083,1;MTR_4g131940|0.013408305,0.047794118,1;MTR_1g075680|0.04597133,0.081932773,1;MTR_2g102680|0.044914518,0.048029557,1	7	28	1221	24880	http://www.ebi.ac.uk/QuickGO/GTerm?id=GO:0048446	[]
5	5	flower calyx development	GO:0048464	0.000321	0.0112	-9.23,-6.83,0.0	-0.35,-0.32,0.11	19.5663355253,19.5853508534,8.19735050702	-2.18590160979,-1.98246279188,-15.5675970276	MTR_7g073500|0.021453287,1,1;MTR_4g099070|1,1,0.040669856;MTR_1g111660|0.07815126,0.046428571,1;MTR_4g102790|0.012663399,0.016927083,1;MTR_4g131940|0.013408305,0.047794118,1;MTR_1g075680|0.04597133,0.081932773,1;MTR_2g102680|0.044914518,0.048029557,1	7	28	1221	24880	http://www.ebi.ac.uk/QuickGO/GTerm?id=GO:0048464	[]
6	5,6	sepal development	GO:0048442	0.000321	0.0112	-9.23,-6.83,0.0	-0.35,-0.32,0.11	19.5663355253,19.5853508534,8.19735050702	-2.18590160979,-1.98246279188,-15.5675970276	MTR_7g073500|0.021453287,1,1;MTR_4g099070|1,1,0.040669856;MTR_1g111660|0.07815126,0.046428571,1;MTR_4g102790|0.012663399,0.016927083,1;MTR_4g131940|0.013408305,0.047794118,1;MTR_1g075680|0.04597133,0.081932773,1;MTR_2g102680|0.044914518,0.048029557,1	7	28	1221	24880	http://www.ebi.ac.uk/QuickGO/GTerm?id=GO:0048442	[]
5	5	aminoglycan metabolic process	GO:0006022	0.000406	0.0139	12.4,11.9,0.0	0.04,0.02,0.11	19.5663355253,19.5853508534,8.19735050702	-2.18590160979,-1.98246279188,-15.5675970276	MTR_5g082110|1,1,0.027113238;MTR_4g116920|71.72549019,59.04166667,1;MTR_2g099470|80.81727158,70.60106383,1;MTR_3g110320|377.4705883,313.6249998,1;MTR_8g074335|123.0882353,122.6875,1;MTR_2g099465|41.7132353,27.421875,1;MTR_3g110280|224.2941177,181.9999999,1	7	29	1221	24880	http://www.ebi.ac.uk/QuickGO/GTerm?id=GO:0006022	[]
5	5	negative regulation of cellular biosynthetic process	GO:0031327	0.000437	0.0147	-17.58,-20.82,-5.52	-0.5,-0.58,-0.35	19.5663355253,19.5853508534,8.19735050702	-2.18590160979,-1.98246279188,-15.5675970276	MTR_8g463270|0.037598545,1,1;MTR_3g109120|1,50.37499997,1;MTR_4g106660|1,0.063476562,1;MTR_8g087940|1,1,0.099415205;MTR_5g042620|1,1,39.36842105;MTR_7g114570|21.39607842,25.89166666,1;MTR_7g091290|0.01657754,0.014772727,1;MTR_1g111660|0.07815126,0.046428571,1;MTR_4g131940|0.013408305,0.047794118,1;MTR_7g118330|57.74509801,77.99999999,1;MTR_8g466030|45.15916956,42.77573529,1;MTR_1g075680|0.0459713…	17	138	1221	24880	http://www.ebi.ac.uk/QuickGO/GTerm?id=GO:0031327	[]
6	6	proline catabolic process	GO:0006562	0.000454	0.015	5.26,5.26,0.0	-0.09,-0.1,0.11	19.5663355253,19.5853508534,8.19735050702	-2.18590160979,-1.98246279188,-15.5675970276	MTR_6g016640|54.54010694,45.2784091,1;MTR_6g016635|120.9607843,170.0833333,1;MTR_6g016650|27.80882353,23.69791666,1	3	4	1221	24880	http://www.ebi.ac.uk/QuickGO/GTerm?id=GO:0006562	[]
4	4	cell cycle process	GO:0022402	0.000464	0.015	-35.89,-27.92,-3.27	-0.83,-0.71,-0.16	19.5663355253,19.5853508534,8.19735050702	-2.18590160979,-1.98246279188,-15.5675970276	MTR_7g073500|0.021453287,1,1;MTR_4g096700|0.072458122,1,1;MTR_7g013070|0.031713555,1,1;MTR_2g047875|0.048305415,1,1;MTR_3g085750|0.090174531,1,1;MTR_8g463270|0.037598545,1,1;MTR_2g436750|1,0.044827586,1;MTR_8g087940|1,1,0.099415205;MTR_4g007060|1,1,0.081339713;MTR_2g460780|1,1,0.067105263;MTR_2g010490|0.019820972,0.017663043,1;MTR_1g076700|0.092864924,0.097800926,1;MTR_1g035090|0.015453639,0.0275…	29	302	1221	24880	http://www.ebi.ac.uk/QuickGO/GTerm?id=GO:0022402	[]
4	4	negative regulation of biosynthetic process	GO:0009890	0.000476	0.0151	-17.58,-20.82,-5.52	-0.5,-0.58,-0.35	19.5663355253,19.5853508534,8.19735050702	-2.18590160979,-1.98246279188,-15.5675970276	MTR_8g463270|0.037598545,1,1;MTR_3g109120|1,50.37499997,1;MTR_4g106660|1,0.063476562,1;MTR_8g087940|1,1,0.099415205;MTR_5g042620|1,1,39.36842105;MTR_7g114570|21.39607842,25.89166666,1;MTR_7g091290|0.01657754,0.014772727,1;MTR_1g111660|0.07815126,0.046428571,1;MTR_4g131940|0.013408305,0.047794118,1;MTR_7g118330|57.74509801,77.99999999,1;MTR_8g466030|45.15916956,42.77573529,1;MTR_1g075680|0.0459713…	17	139	1221	24880	http://www.ebi.ac.uk/QuickGO/GTerm?id=GO:0009890	[]
4	4	negative regulation of nitrogen compound metabolic process	GO:0051172	0.000518	0.0162	-17.58,-20.82,-5.52	-0.5,-0.58,-0.35	19.5663355253,19.5853508534,8.19735050702	-2.18590160979,-1.98246279188,-15.5675970276	MTR_8g463270|0.037598545,1,1;MTR_3g109120|1,50.37499997,1;MTR_4g106660|1,0.063476562,1;MTR_8g087940|1,1,0.099415205;MTR_5g042620|1,1,39.36842105;MTR_7g114570|21.39607842,25.89166666,1;MTR_7g091290|0.01657754,0.014772727,1;MTR_1g111660|0.07815126,0.046428571,1;MTR_4g131940|0.013408305,0.047794118,1;MTR_7g118330|57.74509801,77.99999999,1;MTR_8g466030|45.15916956,42.77573529,1;MTR_1g075680|0.0459713…	17	140	1221	24880	http://www.ebi.ac.uk/QuickGO/GTerm?id=GO:0051172	[]
6	6	negative regulation of cellular macromolecule biosynthetic process	GO:2000113	0.0007	0.0215	-17.58,-18.88,-1.6	-0.5,-0.54,-0.02	19.5663355253,19.5853508534,8.19735050702	-2.18590160979,-1.98246279188,-15.5675970276	MTR_8g463270|0.037598545,1,1;MTR_3g109120|1,50.37499997,1;MTR_4g106660|1,0.063476562,1;MTR_8g087940|1,1,0.099415205;MTR_5g042620|1,1,39.36842105;MTR_7g114570|21.39607842,25.89166666,1;MTR_7g091290|0.01657754,0.014772727,1;MTR_1g111660|0.07815126,0.046428571,1;MTR_4g131940|0.013408305,0.047794118,1;MTR_7g118330|57.74509801,77.99999999,1;MTR_8g466030|45.15916956,42.77573529,1;MTR_1g075680|0.0459713…	16	131	1221	24880	http://www.ebi.ac.uk/QuickGO/GTerm?id=GO:2000113	[]
6	5,6	negative regulation of macromolecule biosynthetic process	GO:0010558	0.000826	0.0244	-17.58,-18.88,-1.6	-0.5,-0.54,-0.02	19.5663355253,19.5853508534,8.19735050702	-2.18590160979,-1.98246279188,-15.5675970276	MTR_8g463270|0.037598545,1,1;MTR_3g109120|1,50.37499997,1;MTR_4g106660|1,0.063476562,1;MTR_8g087940|1,1,0.099415205;MTR_5g042620|1,1,39.36842105;MTR_7g114570|21.39607842,25.89166666,1;MTR_7g091290|0.01657754,0.014772727,1;MTR_1g111660|0.07815126,0.046428571,1;MTR_4g131940|0.013408305,0.047794118,1;MTR_7g118330|57.74509801,77.99999999,1;MTR_8g466030|45.15916956,42.77573529,1;MTR_1g075680|0.0459713…	16	133	1221	24880	http://www.ebi.ac.uk/QuickGO/GTerm?id=GO:0010558	[]
6	6	amino sugar catabolic process	GO:0046348	0.000866	0.0244	12.4,11.9,0.0	0.04,0.02,0.11	19.5663355253,19.5853508534,8.19735050702	-2.18590160979,-1.98246279188,-15.5675970276	MTR_4g116920|71.72549019,59.04166667,1;MTR_2g099470|80.81727158,70.60106383,1;MTR_3g110320|377.4705883,313.6249998,1;MTR_8g074335|123.0882353,122.6875,1;MTR_2g099465|41.7132353,27.421875,1;MTR_3g110280|224.2941177,181.9999999,1	6	24	1221	24880	http://www.ebi.ac.uk/QuickGO/GTerm?id=GO:0046348	[]
8	7,8	chitin catabolic process	GO:0006032	0.000866	0.0244	12.4,11.9,0.0	0.04,0.02,0.11	19.5663355253,19.5853508534,8.19735050702	-2.18590160979,-1.98246279188,-15.5675970276	MTR_4g116920|71.72549019,59.04166667,1;MTR_2g099470|80.81727158,70.60106383,1;MTR_3g110320|377.4705883,313.6249998,1;MTR_8g074335|123.0882353,122.6875,1;MTR_2g099465|41.7132353,27.421875,1;MTR_3g110280|224.2941177,181.9999999,1	6	24	1221	24880	http://www.ebi.ac.uk/QuickGO/GTerm?id=GO:0006032	[]
7	7	glucosamine-containing compound catabolic process	GO:1901072	0.000866	0.0244	12.4,11.9,0.0	0.04,0.02,0.11	19.5663355253,19.5853508534,8.19735050702	-2.18590160979,-1.98246279188,-15.5675970276	MTR_4g116920|71.72549019,59.04166667,1;MTR_2g099470|80.81727158,70.60106383,1;MTR_3g110320|377.4705883,313.6249998,1;MTR_8g074335|123.0882353,122.6875,1;MTR_2g099465|41.7132353,27.421875,1;MTR_3g110280|224.2941177,181.9999999,1	6	24	1221	24880	http://www.ebi.ac.uk/QuickGO/GTerm?id=GO:1901072	[]
6	6	chitin metabolic process	GO:0006030	0.000866	0.0244	12.4,11.9,0.0	0.04,0.02,0.11	19.5663355253,19.5853508534,8.19735050702	-2.18590160979,-1.98246279188,-15.5675970276	MTR_4g116920|71.72549019,59.04166667,1;MTR_2g099470|80.81727158,70.60106383,1;MTR_3g110320|377.4705883,313.6249998,1;MTR_8g074335|123.0882353,122.6875,1;MTR_2g099465|41.7132353,27.421875,1;MTR_3g110280|224.2941177,181.9999999,1	6	24	1221	24880	http://www.ebi.ac.uk/QuickGO/GTerm?id=GO:0006030	[]
4	4	histone modification	GO:0016570	0.000934	0.0259	-28.2,-20.55,-1.4	-0.69,-0.57,-0.01	19.5663355253,19.5853508534,8.19735050702	-2.18590160979,-1.98246279188,-15.5675970276	MTR_4g096700|0.072458122,1,1;MTR_2g047875|0.048305415,1,1;MTR_3g081380|32.21568627,1,1;MTR_3g085750|0.090174531,1,1;MTR_8g463270|0.037598545,1,1;MTR_2g086780|0.011397059,1,1;MTR_5g016520|1,0.091981132,1;MTR_5g004640|1,0.083663366,1;MTR_3g088625|1,1,0.111842105;MTR_1g012910|1,1,25.05263158;MTR_4g099070|1,1,0.040669856;MTR_7g091290|0.01657754,0.014772727,1;MTR_3g085940|0.010420168,0.018571429,1;MTR…	24	243	1221	24880	http://www.ebi.ac.uk/QuickGO/GTerm?id=GO:0016570	[]
8	6,7,8	negative regulation of transcription, DNA-templated	GO:0045892	0.00103	0.0277	-16.01,-17.43,-0.59	-0.47,-0.52,0.06	19.5663355253,19.5853508534,8.19735050702	-2.18590160979,-1.98246279188,-15.5675970276	MTR_8g463270|0.037598545,1,1;MTR_3g109120|1,50.37499997,1;MTR_4g106660|1,0.063476562,1;MTR_8g087940|1,1,0.099415205;MTR_5g042620|1,1,39.36842105;MTR_7g114570|21.39607842,25.89166666,1;MTR_7g091290|0.01657754,0.014772727,1;MTR_1g111660|0.07815126,0.046428571,1;MTR_4g131940|0.013408305,0.047794118,1;MTR_7g118330|57.74509801,77.99999999,1;MTR_8g466030|45.15916956,42.77573529,1;MTR_1g075680|0.0459713…	15	123	1221	24880	http://www.ebi.ac.uk/QuickGO/GTerm?id=GO:0045892	[]
5	5	cytoskeleton organization	GO:0007010	0.00106	0.0277	-26.43,-25.82,-2.77	-0.66,-0.67,-0.12	19.5663355253,19.5853508534,8.19735050702	-2.18590160979,-1.98246279188,-15.5675970276	MTR_4g013235|0.012663399,1,1;MTR_1g113960|10.43228454,1,1;MTR_2g047875|0.048305415,1,1;MTR_5g016520|1,0.091981132,1;MTR_2g436750|1,0.044827586,1;MTR_5g061980|1,38.45833333,1;MTR_7g020860|1,1,0.020807834;MTR_4g007060|1,1,0.081339713;MTR_2g010490|0.019820972,0.017663043,1;MTR_1g076700|0.092864924,0.097800926,1;MTR_7g114570|21.39607842,25.89166666,1;MTR_5g062190|96.03921564,91,1;MTR_5g012010|0.04943…	23	231	1221	24880	http://www.ebi.ac.uk/QuickGO/GTerm?id=GO:0007010	[]
7	7	covalent chromatin modification	GO:0016569	0.00109	0.0277	-28.2,-21.75,-1.4	-0.69,-0.59,-0.01	19.5663355253,19.5853508534,8.19735050702	-2.18590160979,-1.98246279188,-15.5675970276	MTR_4g096700|0.072458122,1,1;MTR_2g047875|0.048305415,1,1;MTR_3g081380|32.21568627,1,1;MTR_3g085750|0.090174531,1,1;MTR_8g463270|0.037598545,1,1;MTR_2g086780|0.011397059,1,1;MTR_5g016520|1,0.091981132,1;MTR_4g106660|1,0.063476562,1;MTR_5g004640|1,0.083663366,1;MTR_3g088625|1,1,0.111842105;MTR_1g012910|1,1,25.05263158;MTR_4g099070|1,1,0.040669856;MTR_7g091290|0.01657754,0.014772727,1;MTR_3g085940|…	25	260	1221	24880	http://www.ebi.ac.uk/QuickGO/GTerm?id=GO:0016569	[]
6	6	glucosamine-containing compound metabolic process	GO:1901071	0.00109	0.0277	12.4,11.9,0.0	0.04,0.02,0.11	19.5663355253,19.5853508534,8.19735050702	-2.18590160979,-1.98246279188,-15.5675970276	MTR_4g116920|71.72549019,59.04166667,1;MTR_2g099470|80.81727158,70.60106383,1;MTR_3g110320|377.4705883,313.6249998,1;MTR_8g074335|123.0882353,122.6875,1;MTR_2g099465|41.7132353,27.421875,1;MTR_3g110280|224.2941177,181.9999999,1	6	25	1221	24880	http://www.ebi.ac.uk/QuickGO/GTerm?id=GO:1901071	[]
6	6	aminoglycan catabolic process	GO:0006026	0.00109	0.0277	12.4,11.9,0.0	0.04,0.02,0.11	19.5663355253,19.5853508534,8.19735050702	-2.18590160979,-1.98246279188,-15.5675970276	MTR_4g116920|71.72549019,59.04166667,1;MTR_2g099470|80.81727158,70.60106383,1;MTR_3g110320|377.4705883,313.6249998,1;MTR_8g074335|123.0882353,122.6875,1;MTR_2g099465|41.7132353,27.421875,1;MTR_3g110280|224.2941177,181.9999999,1	6	25	1221	24880	http://www.ebi.ac.uk/QuickGO/GTerm?id=GO:0006026	[]
9	8,9	DNA unwinding involved in DNA replication	GO:0006268	0.00109	0.0277	-3.52,-2.42,0.0	-0.25,-0.24,0.11	19.5663355253,19.5853508534,8.19735050702	-2.18590160979,-1.98246279188,-15.5675970276	MTR_4g096700|0.072458122,1,1;MTR_4g116870|0.070316044,0.066838046,1;MTR_7g109480|0.059928197,0.05721831,1	3	5	1221	24880	http://www.ebi.ac.uk/QuickGO/GTerm?id=GO:0006268	[]
5	5	corolla development	GO:0048465	0.00113	0.0278	-9.23,-6.83,0.0	-0.35,-0.32,0.11	19.5663355253,19.5853508534,8.19735050702	-2.18590160979,-1.98246279188,-15.5675970276	MTR_7g073500|0.021453287,1,1;MTR_4g099070|1,1,0.040669856;MTR_1g111660|0.07815126,0.046428571,1;MTR_4g102790|0.012663399,0.016927083,1;MTR_4g131940|0.013408305,0.047794118,1;MTR_1g075680|0.04597133,0.081932773,1;MTR_2g102680|0.044914518,0.048029557,1	7	34	1221	24880	http://www.ebi.ac.uk/QuickGO/GTerm?id=GO:0048465	[]
6	5,6	petal development	GO:0048441	0.00113	0.0278	-9.23,-6.83,0.0	-0.35,-0.32,0.11	19.5663355253,19.5853508534,8.19735050702	-2.18590160979,-1.98246279188,-15.5675970276	MTR_7g073500|0.021453287,1,1;MTR_4g099070|1,1,0.040669856;MTR_1g111660|0.07815126,0.046428571,1;MTR_4g102790|0.012663399,0.016927083,1;MTR_4g131940|0.013408305,0.047794118,1;MTR_1g075680|0.04597133,0.081932773,1;MTR_2g102680|0.044914518,0.048029557,1	7	34	1221	24880	http://www.ebi.ac.uk/QuickGO/GTerm?id=GO:0048441	[]
6	6	negative regulation of RNA biosynthetic process	GO:1902679	0.00122	0.0291	-16.01,-17.43,-0.59	-0.47,-0.52,0.06	19.5663355253,19.5853508534,8.19735050702	-2.18590160979,-1.98246279188,-15.5675970276	MTR_8g463270|0.037598545,1,1;MTR_3g109120|1,50.37499997,1;MTR_4g106660|1,0.063476562,1;MTR_8g087940|1,1,0.099415205;MTR_5g042620|1,1,39.36842105;MTR_7g114570|21.39607842,25.89166666,1;MTR_7g091290|0.01657754,0.014772727,1;MTR_1g111660|0.07815126,0.046428571,1;MTR_4g131940|0.013408305,0.047794118,1;MTR_7g118330|57.74509801,77.99999999,1;MTR_8g466030|45.15916956,42.77573529,1;MTR_1g075680|0.0459713…	15	125	1221	24880	http://www.ebi.ac.uk/QuickGO/GTerm?id=GO:1902679	[]
7	7	negative regulation of nucleic acid-templated transcription	GO:1903507	0.00122	0.0291	-16.01,-17.43,-0.59	-0.47,-0.52,0.06	19.5663355253,19.5853508534,8.19735050702	-2.18590160979,-1.98246279188,-15.5675970276	MTR_8g463270|0.037598545,1,1;MTR_3g109120|1,50.37499997,1;MTR_4g106660|1,0.063476562,1;MTR_8g087940|1,1,0.099415205;MTR_5g042620|1,1,39.36842105;MTR_7g114570|21.39607842,25.89166666,1;MTR_7g091290|0.01657754,0.014772727,1;MTR_1g111660|0.07815126,0.046428571,1;MTR_4g131940|0.013408305,0.047794118,1;MTR_7g118330|57.74509801,77.99999999,1;MTR_8g466030|45.15916956,42.77573529,1;MTR_1g075680|0.0459713…	15	125	1221	24880	http://www.ebi.ac.uk/QuickGO/GTerm?id=GO:1903507	[]
7	5,6,7	negative regulation of RNA metabolic process	GO:0051253	0.00132	0.031	-16.01,-17.43,-0.59	-0.47,-0.52,0.06	19.5663355253,19.5853508534,8.19735050702	-2.18590160979,-1.98246279188,-15.5675970276	MTR_8g463270|0.037598545,1,1;MTR_3g109120|1,50.37499997,1;MTR_4g106660|1,0.063476562,1;MTR_8g087940|1,1,0.099415205;MTR_5g042620|1,1,39.36842105;MTR_7g114570|21.39607842,25.89166666,1;MTR_7g091290|0.01657754,0.014772727,1;MTR_1g111660|0.07815126,0.046428571,1;MTR_4g131940|0.013408305,0.047794118,1;MTR_7g118330|57.74509801,77.99999999,1;MTR_8g466030|45.15916956,42.77573529,1;MTR_1g075680|0.0459713…	15	126	1221	24880	http://www.ebi.ac.uk/QuickGO/GTerm?id=GO:0051253	[]
2	2	negative regulation of biological process	GO:0048519	0.00133	0.031	59.62,63.51,-14.13	0.89,0.95,-1.08	19.5663355253,19.5853508534,8.19735050702	-2.18590160979,-1.98246279188,-15.5675970276	MTR_7g077210|0.05328495,1,1;MTR_4g096700|0.072458122,1,1;MTR_3g085750|0.090174531,1,1;MTR_8g463270|0.037598545,1,1;MTR_5g090970|31.9117647,1,1;MTR_4g125920|0.030392157,1,1;MTR_6g009650|12.4,1,1;MTR_3g109120|1,50.37499997,1;MTR_6g045433|1,15.70833334,1;MTR_1g075410|1,10.74715909,1;MTR_7g077220|1,0.059742647,1;MTR_4g106660|1,0.063476562,1;MTR_6g065460|1,0.010450161,1;MTR_7g108905|1,0.030660377,1;MT…	54	719	1221	24880	http://www.ebi.ac.uk/QuickGO/GTerm?id=GO:0048519	[]
8	5,8	histone phosphorylation	GO:0016572	0.00142	0.0321	-6.53,-5.97,0.0	-0.3,-0.31,0.11	19.5663355253,19.5853508534,8.19735050702	-2.18590160979,-1.98246279188,-15.5675970276	MTR_2g047875|0.048305415,1,1;MTR_5g016520|1,0.091981132,1;MTR_3g085940|0.010420168,0.018571429,1;MTR_6g082470|0.025926958,0.030805687,1;MTR_1g105290|0.022794118,0.0203125,1	5	18	1221	24880	http://www.ebi.ac.uk/QuickGO/GTerm?id=GO:0016572	[]
5	5	proline metabolic process	GO:0006560	0.00142	0.0321	6.77,5.26,0.0	-0.06,-0.1,0.11	19.5663355253,19.5853508534,8.19735050702	-2.18590160979,-1.98246279188,-15.5675970276	MTR_5g090970|31.9117647,1,1;MTR_4g020110|1,1,0.011046134;MTR_6g016640|54.54010694,45.2784091,1;MTR_6g016635|120.9607843,170.0833333,1;MTR_6g016650|27.80882353,23.69791666,1	5	18	1221	24880	http://www.ebi.ac.uk/QuickGO/GTerm?id=GO:0006560	[]
9	7,9	glutamine family amino acid catabolic process	GO:0009065	0.00144	0.0321	6.3,6.27,0.0	-0.07,-0.09,0.11	19.5663355253,19.5853508534,8.19735050702	-2.18590160979,-1.98246279188,-15.5675970276	MTR_6g016640|54.54010694,45.2784091,1;MTR_4g060430|10.82576322,10.30537975,1;MTR_6g016635|120.9607843,170.0833333,1;MTR_6g016650|27.80882353,23.69791666,1	4	11	1221	24880	http://www.ebi.ac.uk/QuickGO/GTerm?id=GO:0009065	[]
3	3	methylation	GO:0032259	0.00145	0.0321	-48.07,-54.64,-14.61	-1.05,-1.19,-1.12	19.5663355253,19.5853508534,8.19735050702	-2.18590160979,-1.98246279188,-15.5675970276	MTR_4g096700|0.072458122,1,1;MTR_4g037245|10.74922601,1,1;MTR_2g047875|0.048305415,1,1;MTR_3g085750|0.090174531,1,1;MTR_8g463270|0.037598545,1,1;MTR_6g015620|0.030140982,1,1;MTR_4g033015|1,18.26018519,1;MTR_2g438370|1,15.6,1;MTR_7g007090|1,0.036931818,1;MTR_7g012070|1,0.022260274,1;MTR_3g117060|1,0.049914676,1;MTR_4g106660|1,0.063476562,1;MTR_5g074680|1,0.065373563,1;MTR_4g088200|1,16.76003649,1;…	56	755	1221	24880	http://www.ebi.ac.uk/QuickGO/GTerm?id=GO:0032259	[]
10	6,7,9,10	histone lysine methylation	GO:0034968	0.00154	0.0338	-19.22,-14.08,-0.45	-0.53,-0.46,0.07	19.5663355253,19.5853508534,8.19735050702	-2.18590160979,-1.98246279188,-15.5675970276	MTR_4g096700|0.072458122,1,1;MTR_2g047875|0.048305415,1,1;MTR_3g085750|0.090174531,1,1;MTR_8g463270|0.037598545,1,1;MTR_3g088625|1,1,0.111842105;MTR_1g012910|1,1,25.05263158;MTR_7g091290|0.01657754,0.014772727,1;MTR_1g111660|0.07815126,0.046428571,1;MTR_4g131940|0.013408305,0.047794118,1;MTR_1g075680|0.04597133,0.081932773,1;MTR_4g116870|0.070316044,0.066838046,1;MTR_3g067940|0.067538126,0.034391…	16	141	1221	24880	http://www.ebi.ac.uk/QuickGO/GTerm?id=GO:0034968	[]
7	6,7	negative regulation of gene expression, epigenetic	GO:0045814	0.0016	0.0342	-12.59,-12.21,0.0	-0.41,-0.42,0.11	19.5663355253,19.5853508534,8.19735050702	-2.18590160979,-1.98246279188,-15.5675970276	MTR_8g463270|0.037598545,1,1;MTR_4g106660|1,0.063476562,1;MTR_8g087940|1,1,0.099415205;MTR_7g114570|21.39607842,25.89166666,1;MTR_7g091290|0.01657754,0.014772727,1;MTR_1g111660|0.07815126,0.046428571,1;MTR_4g131940|0.013408305,0.047794118,1;MTR_1g075680|0.04597133,0.081932773,1;MTR_3g067940|0.067538126,0.034391534,1;MTR_2g102680|0.044914518,0.048029557,1;MTR_7g109480|0.059928197,0.05721831,1	11	79	1221	24880	http://www.ebi.ac.uk/QuickGO/GTerm?id=GO:0045814	[]
8	5,7,8	chromatin silencing	GO:0006342	0.0016	0.0342	-12.59,-12.21,0.0	-0.41,-0.42,0.11	19.5663355253,19.5853508534,8.19735050702	-2.18590160979,-1.98246279188,-15.5675970276	MTR_8g463270|0.037598545,1,1;MTR_4g106660|1,0.063476562,1;MTR_8g087940|1,1,0.099415205;MTR_7g114570|21.39607842,25.89166666,1;MTR_7g091290|0.01657754,0.014772727,1;MTR_1g111660|0.07815126,0.046428571,1;MTR_4g131940|0.013408305,0.047794118,1;MTR_1g075680|0.04597133,0.081932773,1;MTR_3g067940|0.067538126,0.034391534,1;MTR_2g102680|0.044914518,0.048029557,1;MTR_7g109480|0.059928197,0.05721831,1	11	79	1221	24880	http://www.ebi.ac.uk/QuickGO/GTerm?id=GO:0006342	[]
5	5	carbohydrate derivative catabolic process	GO:1901136	0.00162	0.0342	16.53,16.03,0.0	0.11,0.09,0.11	19.5663355253,19.5853508534,8.19735050702	-2.18590160979,-1.98246279188,-15.5675970276	MTR_2g015380|43.7647059,48.74999997,1;MTR_4g116920|71.72549019,59.04166667,1;MTR_2g099470|80.81727158,70.60106383,1;MTR_3g110320|377.4705883,313.6249998,1;MTR_8g074335|123.0882353,122.6875,1;MTR_2g099465|41.7132353,27.421875,1;MTR_3g110280|224.2941177,181.9999999,1;MTR_4g134760|306.3529413,272.9999998,126.1578947	8	46	1221	24880	http://www.ebi.ac.uk/QuickGO/GTerm?id=GO:1901136	[]
5	5	amino sugar metabolic process	GO:0006040	0.00168	0.0349	12.4,11.9,0.0	0.04,0.02,0.11	19.5663355253,19.5853508534,8.19735050702	-2.18590160979,-1.98246279188,-15.5675970276	MTR_4g116920|71.72549019,59.04166667,1;MTR_2g099470|80.81727158,70.60106383,1;MTR_3g110320|377.4705883,313.6249998,1;MTR_8g074335|123.0882353,122.6875,1;MTR_2g099465|41.7132353,27.421875,1;MTR_3g110280|224.2941177,181.9999999,1	6	27	1221	24880	http://www.ebi.ac.uk/QuickGO/GTerm?id=GO:0006040	[]
7	6,7	regulation of DNA replication	GO:0006275	0.0017	0.0349	-13.89,-8.6,0.0	-0.44,-0.36,0.11	19.5663355253,19.5853508534,8.19735050702	-2.18590160979,-1.98246279188,-15.5675970276	MTR_7g073500|0.021453287,1,1;MTR_4g096700|0.072458122,1,1;MTR_3g085750|0.090174531,1,1;MTR_8g463270|0.037598545,1,1;MTR_1g111660|0.07815126,0.046428571,1;MTR_4g131940|0.013408305,0.047794118,1;MTR_4g116870|0.070316044,0.066838046,1;MTR_3g067940|0.067538126,0.034391534,1;MTR_8g075260|0.021708683,0.024181548,1;MTR_1g105290|0.022794118,0.0203125,1	10	68	1221	24880	http://www.ebi.ac.uk/QuickGO/GTerm?id=GO:0006275	[]
9	6,8,9	peptidyl-lysine methylation	GO:0018022	0.00192	0.0391	-19.22,-14.08,-0.45	-0.53,-0.46,0.07	19.5663355253,19.5853508534,8.19735050702	-2.18590160979,-1.98246279188,-15.5675970276	MTR_4g096700|0.072458122,1,1;MTR_2g047875|0.048305415,1,1;MTR_3g085750|0.090174531,1,1;MTR_8g463270|0.037598545,1,1;MTR_3g088625|1,1,0.111842105;MTR_1g012910|1,1,25.05263158;MTR_7g091290|0.01657754,0.014772727,1;MTR_1g111660|0.07815126,0.046428571,1;MTR_4g131940|0.013408305,0.047794118,1;MTR_1g075680|0.04597133,0.081932773,1;MTR_4g116870|0.070316044,0.066838046,1;MTR_3g067940|0.067538126,0.034391…	16	144	1221	24880	http://www.ebi.ac.uk/QuickGO/GTerm?id=GO:0018022	[]
5	4,5	respiratory burst involved in defense response	GO:0002679	0.00208	0.0413	6.35,5.93,0.0	-0.07,-0.09,0.11	19.5663355253,19.5853508534,8.19735050702	-2.18590160979,-1.98246279188,-15.5675970276	MTR_6g023460|169.5882353,137.3125,1;MTR_1g050502|14.49226007,9.407894736,1;MTR_3g110450|15.38602941,12.84765625,1;MTR_7g096930|58.76737966,51.70454546,1	4	12	1221	24880	http://www.ebi.ac.uk/QuickGO/GTerm?id=GO:0002679	[]
4	4	respiratory burst	GO:0045730	0.00208	0.0413	6.35,5.93,0.0	-0.07,-0.09,0.11	19.5663355253,19.5853508534,8.19735050702	-2.18590160979,-1.98246279188,-15.5675970276	MTR_6g023460|169.5882353,137.3125,1;MTR_1g050502|14.49226007,9.407894736,1;MTR_3g110450|15.38602941,12.84765625,1;MTR_7g096930|58.76737966,51.70454546,1	4	12	1221	24880	http://www.ebi.ac.uk/QuickGO/GTerm?id=GO:0045730	[]
9	5,6,8,9	histone methylation	GO:0016571	0.00214	0.0417	-19.22,-14.08,-1.4	-0.53,-0.46,-0.01	19.5663355253,19.5853508534,8.19735050702	-2.18590160979,-1.98246279188,-15.5675970276	MTR_4g096700|0.072458122,1,1;MTR_2g047875|0.048305415,1,1;MTR_3g085750|0.090174531,1,1;MTR_8g463270|0.037598545,1,1;MTR_3g088625|1,1,0.111842105;MTR_1g012910|1,1,25.05263158;MTR_4g099070|1,1,0.040669856;MTR_7g091290|0.01657754,0.014772727,1;MTR_1g111660|0.07815126,0.046428571,1;MTR_4g131940|0.013408305,0.047794118,1;MTR_1g075680|0.04597133,0.081932773,1;MTR_4g116870|0.070316044,0.066838046,1;MTR_…	17	159	1221	24880	http://www.ebi.ac.uk/QuickGO/GTerm?id=GO:0016571	[]
6	6	glutamine family amino acid metabolic process	GO:0009064	0.00215	0.0417	15.09,14.99,0.43	0.09,0.07,0.15	19.5663355253,19.5853508534,8.19735050702	-2.18590160979,-1.98246279188,-15.5675970276	MTR_5g090970|31.9117647,1,1;MTR_2g009720|1,0.099178404,1;MTR_4g020110|1,1,0.011046134;MTR_6g016640|54.54010694,45.2784091,1;MTR_4g060430|10.82576322,10.30537975,1;MTR_2g021242|0.04995971,0.044520548,1;MTR_6g016635|120.9607843,170.0833333,1;MTR_6g004280|62.72941177,62.07499999,1;MTR_4g103830|20.66666667,17.51388889,1;MTR_7g082570|36.15975936,41.16051136,1;MTR_6g016650|27.80882353,23.69791666,1;MTR…	12	94	1221	24880	http://www.ebi.ac.uk/QuickGO/GTerm?id=GO:0009064	[]
4	4	response to heat	GO:0009408	0.00228	0.0438	21.09,20.37,0.0	0.2,0.17,0.11	19.5663355253,19.5853508534,8.19735050702	-2.18590160979,-1.98246279188,-15.5675970276	MTR_4g130540|1681.033614,1,1;MTR_8g101480|1,8.970000001,1;MTR_2g087660|1,15.90789474,1;MTR_6g008210|67.04152249,62.89705882,1;MTR_7g069480|13.91285403,12.27155173,1;MTR_1g050502|14.49226007,9.407894736,1;MTR_3g092460|857.9705884,1198.437499,1;MTR_3g104550|19.85620915,27.80555555,1;MTR_4g010320|263.8039215,213.4166666,1;MTR_2g015050|71.84705881,76.69999999,1;MTR_6g043060|24.00980393,20.58333334,1;…	14	120	1221	24880	http://www.ebi.ac.uk/QuickGO/GTerm?id=GO:0009408	[]
5	5	thigmotropism	GO:0009652	0.00241	0.0458	0.0,-0.44,0.0	-0.18,-0.21,0.11	19.5663355253,19.5853508534,8.19735050702	-2.18590160979,-1.98246279188,-15.5675970276	MTR_5g016520|1,0.091981132,1;MTR_5g027970|30.96800827,29.6491228,1	2	2	1221	24880	http://www.ebi.ac.uk/QuickGO/GTerm?id=GO:0009652	[]
6	5,6	negative regulation of nucleobase-containing compound metabolic process	GO:0045934	0.00244	0.0459	-16.01,-17.43,-0.59	-0.47,-0.52,0.06	19.5663355253,19.5853508534,8.19735050702	-2.18590160979,-1.98246279188,-15.5675970276	MTR_8g463270|0.037598545,1,1;MTR_3g109120|1,50.37499997,1;MTR_4g106660|1,0.063476562,1;MTR_8g087940|1,1,0.099415205;MTR_5g042620|1,1,39.36842105;MTR_7g114570|21.39607842,25.89166666,1;MTR_7g091290|0.01657754,0.014772727,1;MTR_1g111660|0.07815126,0.046428571,1;MTR_4g131940|0.013408305,0.047794118,1;MTR_7g118330|57.74509801,77.99999999,1;MTR_8g466030|45.15916956,42.77573529,1;MTR_1g075680|0.0459713…	15	134	1221	24880	http://www.ebi.ac.uk/QuickGO/GTerm?id=GO:0045934	[]
5	5	lignin metabolic process	GO:0009808	0.00297	0.0553	-3.87,-0.37,0.16	-0.25,-0.21,0.12	19.5663355253,19.5853508534,8.19735050702	-2.18590160979,-1.98246279188,-15.5675970276	MTR_3g462760|0.011689291,1,1;MTR_5g020600|0.014358499,1,1;MTR_4g064530|1,1,0.029824561;MTR_5g073210|0.079549941,0.038171141,1;MTR_4g019225|71.84705881,61.09999999,1;MTR_7g083720|102.1176471,1,23.26315789	6	30	1221	24880	http://www.ebi.ac.uk/QuickGO/GTerm?id=GO:0009808	[]
5	4,5	toxin metabolic process	GO:0009404	0.00403	0.0721	7.27,7.1,2.78	-0.05,-0.07,0.34	19.5663355253,19.5853508534,8.19735050702	-2.18590160979,-1.98246279188,-15.5675970276	MTR_5g090970|31.9117647,1,1;MTR_1g116380|1,14.08333333,1;MTR_3g103580|1,1,22.36842105;MTR_6g008210|67.04152249,62.89705882,1;MTR_3g104550|19.85620915,27.80555555,1;MTR_8g098410|17.99744245,13.98913044,1;MTR_7g112570|24.1617647,36.56250002,26.84210526	7	42	1221	24880	http://www.ebi.ac.uk/QuickGO/GTerm?id=GO:0009404	[]
7	6,7	regulation of mitotic cell cycle phase transition	GO:1901990	0.00403	0.0721	-10.19,-5.8,0.0	-0.37,-0.31,0.11	19.5663355253,19.5853508534,8.19735050702	-2.18590160979,-1.98246279188,-15.5675970276	MTR_7g073500|0.021453287,1,1;MTR_3g085750|0.090174531,1,1;MTR_8g463270|0.037598545,1,1;MTR_1g035090|0.015453639,0.027542373,1;MTR_3g085940|0.010420168,0.018571429,1;MTR_1g111660|0.07815126,0.046428571,1;MTR_4g116870|0.070316044,0.066838046,1	7	42	1221	24880	http://www.ebi.ac.uk/QuickGO/GTerm?id=GO:1901990	[]
6	6	regulation of cell cycle phase transition	GO:1901987	0.00403	0.0721	-10.19,-5.8,0.0	-0.37,-0.31,0.11	19.5663355253,19.5853508534,8.19735050702	-2.18590160979,-1.98246279188,-15.5675970276	MTR_7g073500|0.021453287,1,1;MTR_3g085750|0.090174531,1,1;MTR_8g463270|0.037598545,1,1;MTR_1g035090|0.015453639,0.027542373,1;MTR_3g085940|0.010420168,0.018571429,1;MTR_1g111660|0.07815126,0.046428571,1;MTR_4g116870|0.070316044,0.066838046,1	7	42	1221	24880	http://www.ebi.ac.uk/QuickGO/GTerm?id=GO:1901987	[]
6	5,6	negative regulation of gene expression	GO:0010629	0.00404	0.0721	-21.28,-19.91,-1.6	-0.57,-0.56,-0.02	19.5663355253,19.5853508534,8.19735050702	-2.18590160979,-1.98246279188,-15.5675970276	MTR_4g096700|0.072458122,1,1;MTR_3g085750|0.090174531,1,1;MTR_8g463270|0.037598545,1,1;MTR_4g125920|0.030392157,1,1;MTR_3g109120|1,50.37499997,1;MTR_4g106660|1,0.063476562,1;MTR_1g492940|1,0.094078947,1;MTR_8g087940|1,1,0.099415205;MTR_5g042620|1,1,39.36842105;MTR_7g114570|21.39607842,25.89166666,1;MTR_7g091290|0.01657754,0.014772727,1;MTR_1g111660|0.07815126,0.046428571,1;MTR_4g131940|0.01340830…	20	212	1221	24880	http://www.ebi.ac.uk/QuickGO/GTerm?id=GO:0010629	[]
6	5,6	regulation of mitotic cell cycle	GO:0007346	0.00408	0.0721	-12.13,-5.8,0.0	-0.4,-0.31,0.11	19.5663355253,19.5853508534,8.19735050702	-2.18590160979,-1.98246279188,-15.5675970276	MTR_7g073500|0.021453287,1,1;MTR_3g085750|0.090174531,1,1;MTR_8g463270|0.037598545,1,1;MTR_2g086780|0.011397059,1,1;MTR_1g035090|0.015453639,0.027542373,1;MTR_3g085940|0.010420168,0.018571429,1;MTR_1g111660|0.07815126,0.046428571,1;MTR_4g116870|0.070316044,0.066838046,1	8	53	1221	24880	http://www.ebi.ac.uk/QuickGO/GTerm?id=GO:0007346	[]
6	6	lignin catabolic process	GO:0046274	0.00453	0.0783	-6.73,-0.37,0.0	-0.31,-0.21,0.11	19.5663355253,19.5853508534,8.19735050702	-2.18590160979,-1.98246279188,-15.5675970276	MTR_3g462760|0.011689291,1,1;MTR_5g020600|0.014358499,1,1;MTR_4g064530|1,1,0.029824561;MTR_5g073210|0.079549941,0.038171141,1;MTR_4g019225|71.84705881,61.09999999,1	5	23	1221	24880	http://www.ebi.ac.uk/QuickGO/GTerm?id=GO:0046274	[]
6	5,6	phenylpropanoid catabolic process	GO:0046271	0.00453	0.0783	-6.73,-0.37,0.0	-0.31,-0.21,0.11	19.5663355253,19.5853508534,8.19735050702	-2.18590160979,-1.98246279188,-15.5675970276	MTR_3g462760|0.011689291,1,1;MTR_5g020600|0.014358499,1,1;MTR_4g064530|1,1,0.029824561;MTR_5g073210|0.079549941,0.038171141,1;MTR_4g019225|71.84705881,61.09999999,1	5	23	1221	24880	http://www.ebi.ac.uk/QuickGO/GTerm?id=GO:0046271	[]
6	6	mitotic cell cycle phase transition	GO:0044772	0.00461	0.0783	-10.19,-5.8,0.0	-0.37,-0.31,0.11	19.5663355253,19.5853508534,8.19735050702	-2.18590160979,-1.98246279188,-15.5675970276	MTR_7g073500|0.021453287,1,1;MTR_3g085750|0.090174531,1,1;MTR_8g463270|0.037598545,1,1;MTR_1g035090|0.015453639,0.027542373,1;MTR_3g085940|0.010420168,0.018571429,1;MTR_1g111660|0.07815126,0.046428571,1;MTR_4g116870|0.070316044,0.066838046,1	7	43	1221	24880	http://www.ebi.ac.uk/QuickGO/GTerm?id=GO:0044772	[]
5	5	cell cycle phase transition	GO:0044770	0.00461	0.0783	-10.19,-5.8,0.0	-0.37,-0.31,0.11	19.5663355253,19.5853508534,8.19735050702	-2.18590160979,-1.98246279188,-15.5675970276	MTR_7g073500|0.021453287,1,1;MTR_3g085750|0.090174531,1,1;MTR_8g463270|0.037598545,1,1;MTR_1g035090|0.015453639,0.027542373,1;MTR_3g085940|0.010420168,0.018571429,1;MTR_1g111660|0.07815126,0.046428571,1;MTR_4g116870|0.070316044,0.066838046,1	7	43	1221	24880	http://www.ebi.ac.uk/QuickGO/GTerm?id=GO:0044770	[]
8	7,8	DNA-dependent DNA replication	GO:0006261	0.00475	0.0798	-15.42,-12.72,-0.36	-0.46,-0.43,0.08	19.5663355253,19.5853508534,8.19735050702	-2.18590160979,-1.98246279188,-15.5675970276	MTR_4g096700|0.072458122,1,1;MTR_3g085750|0.090174531,1,1;MTR_8g463270|0.037598545,1,1;MTR_8g090000|1,0.071038251,1;MTR_3g050140|1,1,34;MTR_2g460780|1,1,0.067105263;MTR_3g085940|0.010420168,0.018571429,1;MTR_1g111660|0.07815126,0.046428571,1;MTR_4g131940|0.013408305,0.047794118,1;MTR_4g116870|0.070316044,0.066838046,1;MTR_3g067940|0.067538126,0.034391534,1;MTR_8g075260|0.021708683,0.024181548,1;M…	14	130	1221	24880	http://www.ebi.ac.uk/QuickGO/GTerm?id=GO:0006261	[]
4	4	organ formation	GO:0048645	0.00518	0.0864	-10.47,-10.0,-4.67	-0.37,-0.38,-0.28	19.5663355253,19.5853508534,8.19735050702	-2.18590160979,-1.98246279188,-15.5675970276	MTR_7g073500|0.021453287,1,1;MTR_7g020860|1,1,0.020807834;MTR_4g099070|1,1,0.040669856;MTR_1g111660|0.07815126,0.046428571,1;MTR_4g102790|0.012663399,0.016927083,1;MTR_4g131940|0.013408305,0.047794118,1;MTR_1g075680|0.04597133,0.081932773,1;MTR_2g102680|0.044914518,0.048029557,1;MTR_3g072870|0.05802139,0.059090909,1;MTR_4g129470|1,0.011524823,0.025382605	10	79	1221	24880	http://www.ebi.ac.uk/QuickGO/GTerm?id=GO:0048645	[]
6	6	chromatin modification	GO:0016568	0.00571	0.0941	-28.2,-22.93,-1.4	-0.69,-0.62,-0.01	19.5663355253,19.5853508534,8.19735050702	-2.18590160979,-1.98246279188,-15.5675970276	MTR_4g096700|0.072458122,1,1;MTR_2g047875|0.048305415,1,1;MTR_3g081380|32.21568627,1,1;MTR_3g085750|0.090174531,1,1;MTR_8g463270|0.037598545,1,1;MTR_2g086780|0.011397059,1,1;MTR_5g016520|1,0.091981132,1;MTR_4g106660|1,0.063476562,1;MTR_4g118845|1,0.065878378,1;MTR_5g004640|1,0.083663366,1;MTR_3g088625|1,1,0.111842105;MTR_1g012910|1,1,25.05263158;MTR_4g099070|1,1,0.040669856;MTR_7g091290|0.0165775…	26	310	1221	24880	http://www.ebi.ac.uk/QuickGO/GTerm?id=GO:0016568	[]
4	4	cell cycle	GO:0007049	0.00589	0.0963	-39.5,-30.57,-6.28	-0.9,-0.75,-0.42	19.5663355253,19.5853508534,8.19735050702	-2.18590160979,-1.98246279188,-15.5675970276	MTR_7g073500|0.021453287,1,1;MTR_4g096700|0.072458122,1,1;MTR_7g013070|0.031713555,1,1;MTR_2g047875|0.048305415,1,1;MTR_3g085750|0.090174531,1,1;MTR_8g463270|0.037598545,1,1;MTR_2g086780|0.011397059,1,1;MTR_5g016520|1,0.091981132,1;MTR_2g436750|1,0.044827586,1;MTR_8g087940|1,1,0.099415205;MTR_7g020860|1,1,0.020807834;MTR_4g007060|1,1,0.081339713;MTR_2g460780|1,1,0.067105263;MTR_3g100710|1,1,21.47…	34	438	1221	24880	http://www.ebi.ac.uk/QuickGO/GTerm?id=GO:0007049	[]
4	4	secondary metabolic process	GO:0019748	0.00678	0.109	21.66,16.51,2.8	0.21,0.1,0.35	19.5663355253,19.5853508534,8.19735050702	-2.18590160979,-1.98246279188,-15.5675970276	MTR_3g462760|0.011689291,1,1;MTR_5g090970|31.9117647,1,1;MTR_5g020600|0.014358499,1,1;MTR_1g116380|1,14.08333333,1;MTR_3g103580|1,1,22.36842105;MTR_4g064530|1,1,0.029824561;MTR_5g073210|0.079549941,0.038171141,1;MTR_6g008210|67.04152249,62.89705882,1;MTR_4g105080|72.9411765,85.31249999,1;MTR_7g078070|11.27272727,24.81818182,1;MTR_3g104550|19.85620915,27.80555555,1;MTR_7g027175|31.7815126,20.19642…	17	178	1221	24880	http://www.ebi.ac.uk/QuickGO/GTerm?id=GO:0019748	[]
5	5	regulation of protein metabolic process	GO:0051246	0.00679	0.109	33.14,35.92,7.8	0.42,0.45,0.77	19.5663355253,19.5853508534,8.19735050702	-2.18590160979,-1.98246279188,-15.5675970276	MTR_7g077210|0.05328495,1,1;MTR_5g013590|0.091176471,1,1;MTR_4g112440|0.036109493,1,1;MTR_6g009650|12.4,1,1;MTR_6g045433|1,15.70833334,1;MTR_1g075410|1,10.74715909,1;MTR_7g077220|1,0.059742647,1;MTR_6g065460|1,0.010450161,1;MTR_6g078070|1,10.96875,1;MTR_7g077190|438.5588236,349.375,1;MTR_1g035090|0.015453639,0.027542373,1;MTR_6g078290|165.9411765,163.8295454,1;MTR_3g085940|0.010420168,0.018571429…	27	330	1221	24880	http://www.ebi.ac.uk/QuickGO/GTerm?id=GO:0051246	[]
4	4	negative regulation of molecular function	GO:0044092	0.00699	0.111	32.17,37.56,2.41	0.4,0.48,0.31	19.5663355253,19.5853508534,8.19735050702	-2.18590160979,-1.98246279188,-15.5675970276	MTR_7g077210|0.05328495,1,1;MTR_6g009650|12.4,1,1;MTR_6g045433|1,15.70833334,1;MTR_1g075410|1,10.74715909,1;MTR_7g077220|1,0.059742647,1;MTR_6g065460|1,0.010450161,1;MTR_7g108905|1,0.030660377,1;MTR_6g078070|1,10.96875,1;MTR_7g077190|438.5588236,349.375,1;MTR_1g035090|0.015453639,0.027542373,1;MTR_6g078290|165.9411765,163.8295454,1;MTR_3g085940|0.010420168,0.018571429,1;MTR_2g073010|91.98692809,8…	26	315	1221	24880	http://www.ebi.ac.uk/QuickGO/GTerm?id=GO:0044092	[]
6	5,6	regulation of cellular protein metabolic process	GO:0032268	0.00727	0.115	33.14,34.06,6.28	0.42,0.42,0.64	19.5663355253,19.5853508534,8.19735050702	-2.18590160979,-1.98246279188,-15.5675970276	MTR_7g077210|0.05328495,1,1;MTR_5g013590|0.091176471,1,1;MTR_4g112440|0.036109493,1,1;MTR_6g009650|12.4,1,1;MTR_6g045433|1,15.70833334,1;MTR_1g075410|1,10.74715909,1;MTR_7g077220|1,0.059742647,1;MTR_6g065460|1,0.010450161,1;MTR_6g078070|1,10.96875,1;MTR_7g077190|438.5588236,349.375,1;MTR_1g035090|0.015453639,0.027542373,1;MTR_6g078290|165.9411765,163.8295454,1;MTR_3g085940|0.010420168,0.018571429…	26	316	1221	24880	http://www.ebi.ac.uk/QuickGO/GTerm?id=GO:0032268	[]
3	3	anatomical structure formation involved in morphogenesis	GO:0048646	0.00776	0.12	-13.13,-12.54,-4.67	-0.42,-0.43,-0.28	19.5663355253,19.5853508534,8.19735050702	-2.18590160979,-1.98246279188,-15.5675970276	MTR_7g073500|0.021453287,1,1;MTR_7g020860|1,1,0.020807834;MTR_4g099070|1,1,0.040669856;MTR_1g111660|0.07815126,0.046428571,1;MTR_4g102790|0.012663399,0.016927083,1;MTR_4g131940|0.013408305,0.047794118,1;MTR_1g075680|0.04597133,0.081932773,1;MTR_6g082470|0.025926958,0.030805687,1;MTR_2g102680|0.044914518,0.048029557,1;MTR_5g017160|0.08432506,0.093930636,1;MTR_3g072870|0.05802139,0.059090909,1;MTR_…	12	110	1221	24880	http://www.ebi.ac.uk/QuickGO/GTerm?id=GO:0048646	[]
6	6	polysaccharide catabolic process	GO:0000272	0.00777	0.12	-15.7,-14.98,0.0	-0.47,-0.47,0.11	19.5663355253,19.5853508534,8.19735050702	-2.18590160979,-1.98246279188,-15.5675970276	MTR_8g104820|0.080375952,1,1;MTR_1g017020|0.080281169,1,1;MTR_7g102940|0.027629234,1,1;MTR_5g013640|17.50588235,1,1;MTR_1g088190|1,0.0975,1;MTR_2g020240|1,9.750000002,1;MTR_7g108905|1,0.030660377,1;MTR_7g078720|1,1,0.063909774;MTR_6g477770|14.63114187,18.18088235,1;MTR_5g013620|18.96470588,20.475,1;MTR_1g047370|0.043370429,0.036891892,1;MTR_3g075320|0.084815322,0.107073643,1;MTR_6g021950|0.028054…	16	166	1221	24880	http://www.ebi.ac.uk/QuickGO/GTerm?id=GO:0000272	[]
7	6,7	regulation of gene expression, epigenetic	GO:0040029	0.00797	0.122	-20.55,-16.69,0.0	-0.56,-0.5,0.11	19.5663355253,19.5853508534,8.19735050702	-2.18590160979,-1.98246279188,-15.5675970276	MTR_4g096700|0.072458122,1,1;MTR_2g047875|0.048305415,1,1;MTR_3g085750|0.090174531,1,1;MTR_8g463270|0.037598545,1,1;MTR_4g106660|1,0.063476562,1;MTR_8g087940|1,1,0.099415205;MTR_7g114570|21.39607842,25.89166666,1;MTR_7g091290|0.01657754,0.014772727,1;MTR_1g111660|0.07815126,0.046428571,1;MTR_4g131940|0.013408305,0.047794118,1;MTR_1g075680|0.04597133,0.081932773,1;MTR_4g116870|0.070316044,0.066838…	17	181	1221	24880	http://www.ebi.ac.uk/QuickGO/GTerm?id=GO:0040029	[]
5	5	organonitrogen compound catabolic process	GO:1901565	0.00821	0.125	26.14,26.05,0.0	0.29,0.27,0.11	19.5663355253,19.5853508534,8.19735050702	-2.18590160979,-1.98246279188,-15.5675970276	MTR_1g095900|0.084995015,1,1;MTR_8g066120|1,19.5,1;MTR_6g016640|54.54010694,45.2784091,1;MTR_2g015380|43.7647059,48.74999997,1;MTR_4g060430|10.82576322,10.30537975,1;MTR_4g125470|14.36029412,17.26562501,1;MTR_2g035405|12.12647059,16.65625,1;MTR_6g016635|120.9607843,170.0833333,1;MTR_4g116920|71.72549019,59.04166667,1;MTR_2g099470|80.81727158,70.60106383,1;MTR_3g110320|377.4705883,313.6249998,1;MT…	16	167	1221	24880	http://www.ebi.ac.uk/QuickGO/GTerm?id=GO:1901565	[]
7	7	monocarboxylic acid biosynthetic process	GO:0072330	0.0083	0.125	31.73,26.87,3.89	0.39,0.29,0.44	19.5663355253,19.5853508534,8.19735050702	-2.18590160979,-1.98246279188,-15.5675970276	MTR_3g081130|0.034406215,1,1;MTR_8g021020|0.015519399,1,1;MTR_8g018450|0.085013026,1,1;MTR_8g018590|0.017271314,1,1;MTR_8g018520|0.024313725,1,1;MTR_8g018735|0.08456948,1,1;MTR_8g018510|0.028492647,1,1;MTR_1g041085|1,29.24999999,1;MTR_8g018430|1,0.025793651,1;MTR_3g079420|1,1,21.47368421;MTR_6g023460|169.5882353,137.3125,1;MTR_7g118170|76.58823531,90.99999995,1;MTR_4g125470|14.36029412,17.2656250…	24	288	1221	24880	http://www.ebi.ac.uk/QuickGO/GTerm?id=GO:0072330	[]
7	7	protein alkylation	GO:0008213	0.0084	0.125	-19.22,-14.08,-1.4	-0.53,-0.46,-0.01	19.5663355253,19.5853508534,8.19735050702	-2.18590160979,-1.98246279188,-15.5675970276	MTR_4g096700|0.072458122,1,1;MTR_2g047875|0.048305415,1,1;MTR_3g085750|0.090174531,1,1;MTR_8g463270|0.037598545,1,1;MTR_3g088625|1,1,0.111842105;MTR_1g012910|1,1,25.05263158;MTR_4g099070|1,1,0.040669856;MTR_7g091290|0.01657754,0.014772727,1;MTR_1g111660|0.07815126,0.046428571,1;MTR_4g131940|0.013408305,0.047794118,1;MTR_1g075680|0.04597133,0.081932773,1;MTR_4g116870|0.070316044,0.066838046,1;MTR_…	17	182	1221	24880	http://www.ebi.ac.uk/QuickGO/GTerm?id=GO:0008213	[]
8	5,7,8	protein methylation	GO:0006479	0.0084	0.125	-19.22,-14.08,-1.4	-0.53,-0.46,-0.01	19.5663355253,19.5853508534,8.19735050702	-2.18590160979,-1.98246279188,-15.5675970276	MTR_4g096700|0.072458122,1,1;MTR_2g047875|0.048305415,1,1;MTR_3g085750|0.090174531,1,1;MTR_8g463270|0.037598545,1,1;MTR_3g088625|1,1,0.111842105;MTR_1g012910|1,1,25.05263158;MTR_4g099070|1,1,0.040669856;MTR_7g091290|0.01657754,0.014772727,1;MTR_1g111660|0.07815126,0.046428571,1;MTR_4g131940|0.013408305,0.047794118,1;MTR_1g075680|0.04597133,0.081932773,1;MTR_4g116870|0.070316044,0.066838046,1;MTR_…	17	182	1221	24880	http://www.ebi.ac.uk/QuickGO/GTerm?id=GO:0006479	[]
6	4,5,6	floral organ morphogenesis	GO:0048444	0.00925	0.135	-9.23,-6.83,-5.13	-0.35,-0.32,-0.32	19.5663355253,19.5853508534,8.19735050702	-2.18590160979,-1.98246279188,-15.5675970276	MTR_7g073500|0.021453287,1,1;MTR_7g020860|1,1,0.020807834;MTR_1g021835|1,1,0.008858781;MTR_4g099070|1,1,0.040669856;MTR_1g111660|0.07815126,0.046428571,1;MTR_4g102790|0.012663399,0.016927083,1;MTR_4g131940|0.013408305,0.047794118,1;MTR_1g075680|0.04597133,0.081932773,1;MTR_2g102680|0.044914518,0.048029557,1	9	73	1221	24880	http://www.ebi.ac.uk/QuickGO/GTerm?id=GO:0048444	[]
5	5	post-embryonic organ morphogenesis	GO:0048563	0.00925	0.135	-9.23,-6.83,-5.13	-0.35,-0.32,-0.32	19.5663355253,19.5853508534,8.19735050702	-2.18590160979,-1.98246279188,-15.5675970276	MTR_7g073500|0.021453287,1,1;MTR_7g020860|1,1,0.020807834;MTR_1g021835|1,1,0.008858781;MTR_4g099070|1,1,0.040669856;MTR_1g111660|0.07815126,0.046428571,1;MTR_4g102790|0.012663399,0.016927083,1;MTR_4g131940|0.013408305,0.047794118,1;MTR_1g075680|0.04597133,0.081932773,1;MTR_2g102680|0.044914518,0.048029557,1	9	73	1221	24880	http://www.ebi.ac.uk/QuickGO/GTerm?id=GO:0048563	[]
5	5	response to reactive oxygen species	GO:0000302	0.011	0.158	10.97,10.47,0.0	0.01,-0.01,0.11	19.5663355253,19.5853508534,8.19735050702	-2.18590160979,-1.98246279188,-15.5675970276	MTR_1g052535|0.018995098,1,1;MTR_4g130540|1681.033614,1,1;MTR_8g101480|1,8.970000001,1;MTR_7g114240|1,82.87499995,1;MTR_8g066120|1,19.5,1;MTR_3g083980|1,1,42.94736842;MTR_7g069480|13.91285403,12.27155173,1;MTR_2g015050|71.84705881,76.69999999,1;MTR_6g086280|89.41272904,121.5286885,1;MTR_4g012860|11.71266968,17.6875,1	10	88	1221	24880	http://www.ebi.ac.uk/QuickGO/GTerm?id=GO:0000302	[]
5	5	secondary metabolite catabolic process	GO:0090487	0.0112	0.16	5.76,7.1,2.78	-0.08,-0.07,0.34	19.5663355253,19.5853508534,8.19735050702	-2.18590160979,-1.98246279188,-15.5675970276	MTR_1g116380|1,14.08333333,1;MTR_3g103580|1,1,22.36842105;MTR_6g008210|67.04152249,62.89705882,1;MTR_3g104550|19.85620915,27.80555555,1;MTR_8g098410|17.99744245,13.98913044,1;MTR_7g112570|24.1617647,36.56250002,26.84210526	6	39	1221	24880	http://www.ebi.ac.uk/QuickGO/GTerm?id=GO:0090487	[]
5	5	toxin catabolic process	GO:0009407	0.0112	0.16	5.76,7.1,2.78	-0.08,-0.07,0.34	19.5663355253,19.5853508534,8.19735050702	-2.18590160979,-1.98246279188,-15.5675970276	MTR_1g116380|1,14.08333333,1;MTR_3g103580|1,1,22.36842105;MTR_6g008210|67.04152249,62.89705882,1;MTR_3g104550|19.85620915,27.80555555,1;MTR_8g098410|17.99744245,13.98913044,1;MTR_7g112570|24.1617647,36.56250002,26.84210526	6	39	1221	24880	http://www.ebi.ac.uk/QuickGO/GTerm?id=GO:0009407	[]
5	4,5	negative regulation of catalytic activity	GO:0043086	0.0114	0.161	30.41,35.67,2.41	0.37,0.45,0.31	19.5663355253,19.5853508534,8.19735050702	-2.18590160979,-1.98246279188,-15.5675970276	MTR_7g077210|0.05328495,1,1;MTR_6g009650|12.4,1,1;MTR_6g045433|1,15.70833334,1;MTR_1g075410|1,10.74715909,1;MTR_7g077220|1,0.059742647,1;MTR_6g065460|1,0.010450161,1;MTR_7g108905|1,0.030660377,1;MTR_6g078070|1,10.96875,1;MTR_7g077190|438.5588236,349.375,1;MTR_1g035090|0.015453639,0.027542373,1;MTR_6g078290|165.9411765,163.8295454,1;MTR_3g085940|0.010420168,0.018571429,1;MTR_2g073010|91.98692809,8…	25	312	1221	24880	http://www.ebi.ac.uk/QuickGO/GTerm?id=GO:0043086	[]
9	8,9	cysteine biosynthetic process from serine	GO:0006535	0.0124	0.168	1.59,4.34,0.0	-0.16,-0.12,0.11	19.5663355253,19.5853508534,8.19735050702	-2.18590160979,-1.98246279188,-15.5675970276	MTR_1g081620|0.025503908,1,1;MTR_7g078070|11.27272727,24.81818182,1;MTR_3g058410|29.48780487,20.86737805,1;MTR_5g023760|1,42.24999998,35.78947368	4	19	1221	24880	http://www.ebi.ac.uk/QuickGO/GTerm?id=GO:0006535	[]
6	6	cell cycle G2/M phase transition	GO:0044839	0.0125	0.168	-6.4,-2.51,0.0	-0.3,-0.25,0.11	19.5663355253,19.5853508534,8.19735050702	-2.18590160979,-1.98246279188,-15.5675970276	MTR_7g073500|0.021453287,1,1;MTR_3g085750|0.090174531,1,1;MTR_8g463270|0.037598545,1,1;MTR_1g111660|0.07815126,0.046428571,1;MTR_4g116870|0.070316044,0.066838046,1	5	29	1221	24880	http://www.ebi.ac.uk/QuickGO/GTerm?id=GO:0044839	[]
2	2	rhythmic process	GO:0048511	0.0125	0.168	4.59,5.92,-0.28	-0.1,-0.09,0.09	19.5663355253,19.5853508534,8.19735050702	-2.18590160979,-1.98246279188,-15.5675970276	MTR_2g034750|1,26.8125,1;MTR_8g094180|1,1,40.26315789;MTR_7g118330|57.74509801,77.99999999,1;MTR_8g098410|17.99744245,13.98913044,1;MTR_1g085160|37.07843137,28.16666666,0.047317814	5	29	1221	24880	http://www.ebi.ac.uk/QuickGO/GTerm?id=GO:0048511	[]
7	7	regulation of cell cycle G2/M phase transition	GO:1902749	0.0125	0.168	-6.4,-2.51,0.0	-0.3,-0.25,0.11	19.5663355253,19.5853508534,8.19735050702	-2.18590160979,-1.98246279188,-15.5675970276	MTR_7g073500|0.021453287,1,1;MTR_3g085750|0.090174531,1,1;MTR_8g463270|0.037598545,1,1;MTR_1g111660|0.07815126,0.046428571,1;MTR_4g116870|0.070316044,0.066838046,1	5	29	1221	24880	http://www.ebi.ac.uk/QuickGO/GTerm?id=GO:1902749	[]
3	3	circadian rhythm	GO:0007623	0.0125	0.168	4.59,5.92,-0.28	-0.1,-0.09,0.09	19.5663355253,19.5853508534,8.19735050702	-2.18590160979,-1.98246279188,-15.5675970276	MTR_2g034750|1,26.8125,1;MTR_8g094180|1,1,40.26315789;MTR_7g118330|57.74509801,77.99999999,1;MTR_8g098410|17.99744245,13.98913044,1;MTR_1g085160|37.07843137,28.16666666,0.047317814	5	29	1221	24880	http://www.ebi.ac.uk/QuickGO/GTerm?id=GO:0007623	[]
8	7,8	regulation of G2/M transition of mitotic cell cycle	GO:0010389	0.0125	0.168	-6.4,-2.51,0.0	-0.3,-0.25,0.11	19.5663355253,19.5853508534,8.19735050702	-2.18590160979,-1.98246279188,-15.5675970276	MTR_7g073500|0.021453287,1,1;MTR_3g085750|0.090174531,1,1;MTR_8g463270|0.037598545,1,1;MTR_1g111660|0.07815126,0.046428571,1;MTR_4g116870|0.070316044,0.066838046,1	5	29	1221	24880	http://www.ebi.ac.uk/QuickGO/GTerm?id=GO:0010389	[]
7	6,7	G2/M transition of mitotic cell cycle	GO:0000086	0.0125	0.168	-6.4,-2.51,0.0	-0.3,-0.25,0.11	19.5663355253,19.5853508534,8.19735050702	-2.18590160979,-1.98246279188,-15.5675970276	MTR_7g073500|0.021453287,1,1;MTR_3g085750|0.090174531,1,1;MTR_8g463270|0.037598545,1,1;MTR_1g111660|0.07815126,0.046428571,1;MTR_4g116870|0.070316044,0.066838046,1	5	29	1221	24880	http://www.ebi.ac.uk/QuickGO/GTerm?id=GO:0000086	[]
4	4	floral organ formation	GO:0048449	0.0127	0.168	-9.23,-6.83,-3.07	-0.35,-0.32,-0.15	19.5663355253,19.5853508534,8.19735050702	-2.18590160979,-1.98246279188,-15.5675970276	MTR_7g073500|0.021453287,1,1;MTR_7g020860|1,1,0.020807834;MTR_4g099070|1,1,0.040669856;MTR_1g111660|0.07815126,0.046428571,1;MTR_4g102790|0.012663399,0.016927083,1;MTR_4g131940|0.013408305,0.047794118,1;MTR_1g075680|0.04597133,0.081932773,1;MTR_2g102680|0.044914518,0.048029557,1	8	64	1221	24880	http://www.ebi.ac.uk/QuickGO/GTerm?id=GO:0048449	[]
3	3	response to chemical	GO:0042221	0.0133	0.175	75.66,79.91,-14.02	1.18,1.25,-1.07	19.5663355253,19.5853508534,8.19735050702	-2.18590160979,-1.98246279188,-15.5675970276	MTR_5g090970|31.9117647,1,1;MTR_7g110790|27.96078431,1,1;MTR_1g052535|0.018995098,1,1;MTR_4g130540|1681.033614,1,1;MTR_1g095830|0.033503165,1,1;MTR_2g100780|0.025683513,1,1;MTR_2g436750|1,0.044827586,1;MTR_1g080860|1,0.030092593,1;MTR_6g488150|1,0.034574468,1;MTR_4g106660|1,0.063476562,1;MTR_8g101480|1,8.970000001,1;MTR_7g114240|1,82.87499995,1;MTR_8g010550|1,0.079268293,1;MTR_1g116380|1,14.08333…	67	1037	1221	24880	http://www.ebi.ac.uk/QuickGO/GTerm?id=GO:0042221	[]
7	4,5,7	root cap development	GO:0048829	0.0135	0.176	0.0,-2.23,0.0	-0.18,-0.24,0.11	19.5663355253,19.5853508534,8.19735050702	-2.18590160979,-1.98246279188,-15.5675970276	MTR_4g073770|1,0.098984772,1;MTR_3g072870|0.05802139,0.059090909,1	2	4	1221	24880	http://www.ebi.ac.uk/QuickGO/GTerm?id=GO:0048829	[]
6	6	ethylene biosynthetic process	GO:0009693	0.0149	0.186	4.67,6.41,0.0	-0.1,-0.08,0.11	19.5663355253,19.5853508534,8.19735050702	-2.18590160979,-1.98246279188,-15.5675970276	MTR_6g023460|169.5882353,137.3125,1;MTR_1g050502|14.49226007,9.407894736,1;MTR_2g014650|19.20069205,23.03676471,1;MTR_4g129470|1,0.011524823,0.025382605	4	20	1221	24880	http://www.ebi.ac.uk/QuickGO/GTerm?id=GO:0009693	[]
4	4	olefin metabolic process	GO:1900673	0.0149	0.186	4.67,6.41,0.0	-0.1,-0.08,0.11	19.5663355253,19.5853508534,8.19735050702	-2.18590160979,-1.98246279188,-15.5675970276	MTR_6g023460|169.5882353,137.3125,1;MTR_1g050502|14.49226007,9.407894736,1;MTR_2g014650|19.20069205,23.03676471,1;MTR_4g129470|1,0.011524823,0.025382605	4	20	1221	24880	http://www.ebi.ac.uk/QuickGO/GTerm?id=GO:1900673	[]
5	5	olefin biosynthetic process	GO:1900674	0.0149	0.186	4.67,6.41,0.0	-0.1,-0.08,0.11	19.5663355253,19.5853508534,8.19735050702	-2.18590160979,-1.98246279188,-15.5675970276	MTR_6g023460|169.5882353,137.3125,1;MTR_1g050502|14.49226007,9.407894736,1;MTR_2g014650|19.20069205,23.03676471,1;MTR_4g129470|1,0.011524823,0.025382605	4	20	1221	24880	http://www.ebi.ac.uk/QuickGO/GTerm?id=GO:1900674	[]
6	5,6	ethylene metabolic process	GO:0009692	0.0149	0.186	4.67,6.41,0.0	-0.1,-0.08,0.11	19.5663355253,19.5853508534,8.19735050702	-2.18590160979,-1.98246279188,-15.5675970276	MTR_6g023460|169.5882353,137.3125,1;MTR_1g050502|14.49226007,9.407894736,1;MTR_2g014650|19.20069205,23.03676471,1;MTR_4g129470|1,0.011524823,0.025382605	4	20	1221	24880	http://www.ebi.ac.uk/QuickGO/GTerm?id=GO:0009692	[]
5	5	alkene biosynthetic process	GO:0043450	0.0149	0.186	4.67,6.41,0.0	-0.1,-0.08,0.11	19.5663355253,19.5853508534,8.19735050702	-2.18590160979,-1.98246279188,-15.5675970276	MTR_6g023460|169.5882353,137.3125,1;MTR_1g050502|14.49226007,9.407894736,1;MTR_2g014650|19.20069205,23.03676471,1;MTR_4g129470|1,0.011524823,0.025382605	4	20	1221	24880	http://www.ebi.ac.uk/QuickGO/GTerm?id=GO:0043450	[]
5	4,5	cellular alkene metabolic process	GO:0043449	0.0149	0.186	4.67,6.41,0.0	-0.1,-0.08,0.11	19.5663355253,19.5853508534,8.19735050702	-2.18590160979,-1.98246279188,-15.5675970276	MTR_6g023460|169.5882353,137.3125,1;MTR_1g050502|14.49226007,9.407894736,1;MTR_2g014650|19.20069205,23.03676471,1;MTR_4g129470|1,0.011524823,0.025382605	4	20	1221	24880	http://www.ebi.ac.uk/QuickGO/GTerm?id=GO:0043449	[]
4	4	single-organism catabolic process	GO:0044712	0.0152	0.187	47.5,50.15,5.49	0.67,0.71,0.57	19.5663355253,19.5853508534,8.19735050702	-2.18590160979,-1.98246279188,-15.5675970276	MTR_7g079510|127.6470589,1,1;MTR_3g462760|0.011689291,1,1;MTR_5g020600|0.014358499,1,1;MTR_7g103920|1,12.8375,1;MTR_4g115350|1,0.065,1;MTR_5g017670|1,0.082802548,1;MTR_7g114240|1,82.87499995,1;MTR_1g116380|1,14.08333333,1;MTR_8g066120|1,19.5,1;MTR_3g103580|1,1,22.36842105;MTR_8g007095|1,1,0.049707602;MTR_5g081910|1,1,9.330827068;MTR_4g064530|1,1,0.029824561;MTR_6g016640|54.54010694,45.2784091,1;M…	40	570	1221	24880	http://www.ebi.ac.uk/QuickGO/GTerm?id=GO:0044712	[]
5	4,5	regulation of cell cycle	GO:0051726	0.0153	0.187	-20.97,-13.21,0.0	-0.56,-0.44,0.11	19.5663355253,19.5853508534,8.19735050702	-2.18590160979,-1.98246279188,-15.5675970276	MTR_7g073500|0.021453287,1,1;MTR_4g096700|0.072458122,1,1;MTR_3g085750|0.090174531,1,1;MTR_8g463270|0.037598545,1,1;MTR_2g086780|0.011397059,1,1;MTR_3g100710|1,1,21.47368421;MTR_1g035090|0.015453639,0.027542373,1;MTR_3g085940|0.010420168,0.018571429,1;MTR_1g111660|0.07815126,0.046428571,1;MTR_4g131940|0.013408305,0.047794118,1;MTR_4g116870|0.070316044,0.066838046,1;MTR_3g067940|0.067538126,0.0343…	15	164	1221	24880	http://www.ebi.ac.uk/QuickGO/GTerm?id=GO:0051726	[]
7	4,6,7	gene silencing	GO:0016458	0.0153	0.187	-16.3,-13.23,0.0	-0.48,-0.44,0.11	19.5663355253,19.5853508534,8.19735050702	-2.18590160979,-1.98246279188,-15.5675970276	MTR_4g096700|0.072458122,1,1;MTR_3g085750|0.090174531,1,1;MTR_8g463270|0.037598545,1,1;MTR_4g125920|0.030392157,1,1;MTR_4g106660|1,0.063476562,1;MTR_1g492940|1,0.094078947,1;MTR_8g087940|1,1,0.099415205;MTR_7g114570|21.39607842,25.89166666,1;MTR_7g091290|0.01657754,0.014772727,1;MTR_1g111660|0.07815126,0.046428571,1;MTR_4g131940|0.013408305,0.047794118,1;MTR_1g075680|0.04597133,0.081932773,1;MTR_…	15	164	1221	24880	http://www.ebi.ac.uk/QuickGO/GTerm?id=GO:0016458	[]
5	5	small molecule biosynthetic process	GO:0044283	0.0156	0.188	59.17,54.01,17.77	0.89,0.78,1.6	19.5663355253,19.5853508534,8.19735050702	-2.18590160979,-1.98246279188,-15.5675970276	MTR_3g081130|0.034406215,1,1;MTR_8g021020|0.015519399,1,1;MTR_4g037245|10.74922601,1,1;MTR_3g069160|60.1764706,1,1;MTR_1g081620|0.025503908,1,1;MTR_8g018450|0.085013026,1,1;MTR_3g092095|47.41176471,1,1;MTR_8g018590|0.017271314,1,1;MTR_8g018520|0.024313725,1,1;MTR_5g090970|31.9117647,1,1;MTR_8g018735|0.08456948,1,1;MTR_2g015370|0.102734051,1,1;MTR_8g018510|0.028492647,1,1;MTR_1g102870|1,29.25,1;MT…	52	779	1221	24880	http://www.ebi.ac.uk/QuickGO/GTerm?id=GO:0044283	[]
5	5	oxoacid metabolic process	GO:0043436	0.0156	0.188	88.92,97.73,28.46	1.42,1.57,2.5	19.5663355253,19.5853508534,8.19735050702	-2.18590160979,-1.98246279188,-15.5675970276	MTR_3g081130|0.034406215,1,1;MTR_8g021020|0.015519399,1,1;MTR_7g079510|127.6470589,1,1;MTR_3g069160|60.1764706,1,1;MTR_1g081620|0.025503908,1,1;MTR_8g018450|0.085013026,1,1;MTR_8g018590|0.017271314,1,1;MTR_8g018520|0.024313725,1,1;MTR_5g090970|31.9117647,1,1;MTR_3g073180|0.043940468,1,1;MTR_8g018735|0.08456948,1,1;MTR_2g015370|0.102734051,1,1;MTR_8g018510|0.028492647,1,1;MTR_7g103920|1,12.8375,1;…	85	1371	1221	24880	http://www.ebi.ac.uk/QuickGO/GTerm?id=GO:0043436	[]
6	6	fatty acid biosynthetic process	GO:0006633	0.0159	0.189	-20.9,15.66,2.77	-0.56,0.08,0.34	19.5663355253,19.5853508534,8.19735050702	-2.18590160979,-1.98246279188,-15.5675970276	MTR_3g081130|0.034406215,1,1;MTR_8g021020|0.015519399,1,1;MTR_8g018450|0.085013026,1,1;MTR_8g018590|0.017271314,1,1;MTR_8g018520|0.024313725,1,1;MTR_8g018735|0.08456948,1,1;MTR_8g018510|0.028492647,1,1;MTR_1g041085|1,29.24999999,1;MTR_8g018430|1,0.025793651,1;MTR_3g079420|1,1,21.47368421;MTR_7g118170|76.58823531,90.99999995,1;MTR_8g020970|89.3529412,55.24999997,1;MTR_5g076620|129.4705883,72.31249…	17	195	1221	24880	http://www.ebi.ac.uk/QuickGO/GTerm?id=GO:0006633	[]
5	5	response to hydrogen peroxide	GO:0042542	0.0159	0.189	9.25,8.55,0.0	-0.02,-0.05,0.11	19.5663355253,19.5853508534,8.19735050702	-2.18590160979,-1.98246279188,-15.5675970276	MTR_4g130540|1681.033614,1,1;MTR_8g101480|1,8.970000001,1;MTR_8g066120|1,19.5,1;MTR_7g069480|13.91285403,12.27155173,1;MTR_2g015050|71.84705881,76.69999999,1;MTR_6g086280|89.41272904,121.5286885,1;MTR_4g012860|11.71266968,17.6875,1	7	54	1221	24880	http://www.ebi.ac.uk/QuickGO/GTerm?id=GO:0042542	[]
4	4	cellular amino acid metabolic process	GO:0006520	0.016	0.189	47.32,53.9,18.36	0.67,0.78,1.65	19.5663355253,19.5853508534,8.19735050702	-2.18590160979,-1.98246279188,-15.5675970276	MTR_3g069160|60.1764706,1,1;MTR_1g081620|0.025503908,1,1;MTR_5g090970|31.9117647,1,1;MTR_2g015370|0.102734051,1,1;MTR_0016s0030|1,9.208333337,1;MTR_1g102870|1,29.25,1;MTR_2g009720|1,0.099178404,1;MTR_3g084500|1,0.038385827,1;MTR_8g066120|1,19.5,1;MTR_4g020110|1,1,0.011046134;MTR_3g103580|1,1,22.36842105;MTR_5g093570|1,1,25.05263158;MTR_3g083980|1,1,42.94736842;MTR_4g112680|1,1,16.64210526;MTR_6g0…	45	658	1221	24880	http://www.ebi.ac.uk/QuickGO/GTerm?id=GO:0006520	[]
4	4	organic acid metabolic process	GO:0006082	0.0161	0.189	88.92,97.73,28.46	1.42,1.57,2.5	19.5663355253,19.5853508534,8.19735050702	-2.18590160979,-1.98246279188,-15.5675970276	MTR_3g081130|0.034406215,1,1;MTR_8g021020|0.015519399,1,1;MTR_7g079510|127.6470589,1,1;MTR_3g069160|60.1764706,1,1;MTR_1g081620|0.025503908,1,1;MTR_8g018450|0.085013026,1,1;MTR_8g018590|0.017271314,1,1;MTR_8g018520|0.024313725,1,1;MTR_5g090970|31.9117647,1,1;MTR_3g073180|0.043940468,1,1;MTR_8g018735|0.08456948,1,1;MTR_2g015370|0.102734051,1,1;MTR_8g018510|0.028492647,1,1;MTR_7g103920|1,12.8375,1;…	85	1373	1221	24880	http://www.ebi.ac.uk/QuickGO/GTerm?id=GO:0006082	[]
4	4	regulation of primary metabolic process	GO:0080090	0.0177	0.206	170.21,178.15,-14.98	2.89,3.03,-1.15	19.5663355253,19.5853508534,8.19735050702	-2.18590160979,-1.98246279188,-15.5675970276	MTR_7g073500|0.021453287,1,1;MTR_7g077210|0.05328495,1,1;MTR_8g087000|48.32352942,1,1;MTR_4g096700|0.072458122,1,1;MTR_5g013590|0.091176471,1,1;MTR_4g112440|0.036109493,1,1;MTR_5g010910|30.08823529,1,1;MTR_3g081380|32.21568627,1,1;MTR_3g085750|0.090174531,1,1;MTR_2g035610|10.65625,1,1;MTR_8g463270|0.037598545,1,1;MTR_5g090970|31.9117647,1,1;MTR_2g105390|0.030392157,1,1;MTR_7g110790|27.96078431,1,…	150	2592	1221	24880	http://www.ebi.ac.uk/QuickGO/GTerm?id=GO:0080090	[]
3	3	pathogenesis	GO:0009405	0.0178	0.206	-7.19,-7.54,0.0	-0.31,-0.34,0.11	19.5663355253,19.5853508534,8.19735050702	-2.18590160979,-1.98246279188,-15.5675970276	MTR_7g044920|1,0.053571429,1;MTR_3g067430|0.024313725,0.043333333,1;MTR_7g044980|0.035569494,0.029583875,1;MTR_6g047880|0.060784314,0.066203704,1;MTR_3g067280|0.034733894,0.079100529,1;MTR_3g067830|0.035218379,0.080203863,1	6	43	1221	24880	http://www.ebi.ac.uk/QuickGO/GTerm?id=GO:0009405	[]
7	7	L-serine metabolic process	GO:0006563	0.0189	0.217	5.25,5.45,0.0	-0.09,-0.1,0.11	19.5663355253,19.5853508534,8.19735050702	-2.18590160979,-1.98246279188,-15.5675970276	MTR_1g081620|0.025503908,1,1;MTR_7g078070|11.27272727,24.81818182,1;MTR_3g058410|29.48780487,20.86737805,1;MTR_3g073470|13.73172906,12.77840909,1;MTR_5g023760|1,42.24999998,35.78947368	5	32	1221	24880	http://www.ebi.ac.uk/QuickGO/GTerm?id=GO:0006563	[]
5	5	carbohydrate catabolic process	GO:0016052	0.019	0.217	-1.48,-1.44,-1.37	-0.21,-0.23,-0.0	19.5663355253,19.5853508534,8.19735050702	-2.18590160979,-1.98246279188,-15.5675970276	MTR_8g104820|0.080375952,1,1;MTR_1g017020|0.080281169,1,1;MTR_7g102940|0.027629234,1,1;MTR_5g013640|17.50588235,1,1;MTR_7g103920|1,12.8375,1;MTR_4g115350|1,0.065,1;MTR_1g088190|1,0.0975,1;MTR_2g020240|1,9.750000002,1;MTR_7g114240|1,82.87499995,1;MTR_7g108905|1,0.030660377,1;MTR_7g078720|1,1,0.063909774;MTR_6g477770|14.63114187,18.18088235,1;MTR_5g013620|18.96470588,20.475,1;MTR_1g047370|0.0433704…	24	310	1221	24880	http://www.ebi.ac.uk/QuickGO/GTerm?id=GO:0016052	[]
6	6	carboxylic acid metabolic process	GO:0019752	0.0192	0.219	85.7,95.8,26.89	1.37,1.54,2.37	19.5663355253,19.5853508534,8.19735050702	-2.18590160979,-1.98246279188,-15.5675970276	MTR_3g081130|0.034406215,1,1;MTR_8g021020|0.015519399,1,1;MTR_7g079510|127.6470589,1,1;MTR_3g069160|60.1764706,1,1;MTR_1g081620|0.025503908,1,1;MTR_8g018450|0.085013026,1,1;MTR_8g018590|0.017271314,1,1;MTR_8g018520|0.024313725,1,1;MTR_5g090970|31.9117647,1,1;MTR_8g018735|0.08456948,1,1;MTR_2g015370|0.102734051,1,1;MTR_8g018510|0.028492647,1,1;MTR_7g103920|1,12.8375,1;MTR_0016s0030|1,9.208333337,1…	82	1329	1221	24880	http://www.ebi.ac.uk/QuickGO/GTerm?id=GO:0019752	[]
5	5	chromatin organization	GO:0006325	0.0204	0.231	-30.79,-25.49,-1.4	-0.74,-0.66,-0.01	19.5663355253,19.5853508534,8.19735050702	-2.18590160979,-1.98246279188,-15.5675970276	MTR_4g096700|0.072458122,1,1;MTR_2g047875|0.048305415,1,1;MTR_3g081380|32.21568627,1,1;MTR_3g085750|0.090174531,1,1;MTR_8g463270|0.037598545,1,1;MTR_2g086780|0.011397059,1,1;MTR_5g016520|1,0.091981132,1;MTR_4g106660|1,0.063476562,1;MTR_4g118845|1,0.065878378,1;MTR_5g004640|1,0.083663366,1;MTR_3g088625|1,1,0.111842105;MTR_1g012910|1,1,25.05263158;MTR_4g099070|1,1,0.040669856;MTR_7g114570|21.396078…	28	378	1221	24880	http://www.ebi.ac.uk/QuickGO/GTerm?id=GO:0006325	[]
6	6	hydrogen sulfide biosynthetic process	GO:0070814	0.0218	0.24	0.0,0.0,0.0	-0.18,-0.2,0.11	19.5663355253,19.5853508534,8.19735050702	-2.18590160979,-1.98246279188,-15.5675970276	MTR_7g085650|1,40.62499998,1;MTR_5g015530|1,1,25.05263158	2	5	1221	24880	http://www.ebi.ac.uk/QuickGO/GTerm?id=GO:0070814	[]
5	5	hydrogen sulfide metabolic process	GO:0070813	0.0218	0.24	0.0,0.0,0.0	-0.18,-0.2,0.11	19.5663355253,19.5853508534,8.19735050702	-2.18590160979,-1.98246279188,-15.5675970276	MTR_7g085650|1,40.62499998,1;MTR_5g015530|1,1,25.05263158	2	5	1221	24880	http://www.ebi.ac.uk/QuickGO/GTerm?id=GO:0070813	[]
5	5	allantoin metabolic process	GO:0000255	0.0218	0.24	0.0,0.0,0.0	-0.18,-0.2,0.11	19.5663355253,19.5853508534,8.19735050702	-2.18590160979,-1.98246279188,-15.5675970276	MTR_1g095900|0.084995015,1,1;MTR_8g010550|1,0.079268293,1	2	5	1221	24880	http://www.ebi.ac.uk/QuickGO/GTerm?id=GO:0000255	[]
4	4	embryonic morphogenesis	GO:0048598	0.0218	0.24	0.0,-0.14,0.0	-0.18,-0.2,0.11	19.5663355253,19.5853508534,8.19735050702	-2.18590160979,-1.98246279188,-15.5675970276	MTR_1g116380|1,14.08333333,1;MTR_4g073770|1,0.098984772,1	2	5	1221	24880	http://www.ebi.ac.uk/QuickGO/GTerm?id=GO:0048598	[]
5	4,5	regulation of cellular metabolic process	GO:0031323	0.0221	0.242	170.63,178.71,-13.61	2.9,3.04,-1.03	19.5663355253,19.5853508534,8.19735050702	-2.18590160979,-1.98246279188,-15.5675970276	MTR_7g073500|0.021453287,1,1;MTR_7g077210|0.05328495,1,1;MTR_8g087000|48.32352942,1,1;MTR_4g096700|0.072458122,1,1;MTR_5g013590|0.091176471,1,1;MTR_4g112440|0.036109493,1,1;MTR_5g010910|30.08823529,1,1;MTR_3g081380|32.21568627,1,1;MTR_3g085750|0.090174531,1,1;MTR_2g035610|10.65625,1,1;MTR_8g463270|0.037598545,1,1;MTR_5g090970|31.9117647,1,1;MTR_2g105390|0.030392157,1,1;MTR_7g110790|27.96078431,1,…	149	2592	1221	24880	http://www.ebi.ac.uk/QuickGO/GTerm?id=GO:0031323	[]
4	4	phenylpropanoid metabolic process	GO:0009698	0.0229	0.249	-0.49,1.42,0.16	-0.19,-0.17,0.12	19.5663355253,19.5853508534,8.19735050702	-2.18590160979,-1.98246279188,-15.5675970276	MTR_3g462760|0.011689291,1,1;MTR_5g020600|0.014358499,1,1;MTR_4g064530|1,1,0.029824561;MTR_5g073210|0.079549941,0.038171141,1;MTR_7g027175|31.7815126,20.19642856,1;MTR_4g019225|71.84705881,61.09999999,1;MTR_7g083720|102.1176471,1,23.26315789	7	58	1221	24880	http://www.ebi.ac.uk/QuickGO/GTerm?id=GO:0009698	[]
6	6	cellular response to ethylene stimulus	GO:0071369	0.0242	0.26	6.21,6.18,0.0	-0.07,-0.09,0.11	19.5663355253,19.5853508534,8.19735050702	-2.18590160979,-1.98246279188,-15.5675970276	MTR_7g114570|21.39607842,25.89166666,1;MTR_1g050502|14.49226007,9.407894736,1;MTR_6g086280|89.41272904,121.5286885,1;MTR_7g096930|58.76737966,51.70454546,1	4	23	1221	24880	http://www.ebi.ac.uk/QuickGO/GTerm?id=GO:0071369	[]
7	6,7	ethylene-activated signaling pathway	GO:0009873	0.0242	0.26	6.21,6.18,0.0	-0.07,-0.09,0.11	19.5663355253,19.5853508534,8.19735050702	-2.18590160979,-1.98246279188,-15.5675970276	MTR_7g114570|21.39607842,25.89166666,1;MTR_1g050502|14.49226007,9.407894736,1;MTR_6g086280|89.41272904,121.5286885,1;MTR_7g096930|58.76737966,51.70454546,1	4	23	1221	24880	http://www.ebi.ac.uk/QuickGO/GTerm?id=GO:0009873	[]
7	5,6,7	regulation of DNA metabolic process	GO:0051052	0.025	0.266	-13.89,-8.6,0.0	-0.44,-0.36,0.11	19.5663355253,19.5853508534,8.19735050702	-2.18590160979,-1.98246279188,-15.5675970276	MTR_7g073500|0.021453287,1,1;MTR_4g096700|0.072458122,1,1;MTR_3g085750|0.090174531,1,1;MTR_8g463270|0.037598545,1,1;MTR_1g111660|0.07815126,0.046428571,1;MTR_4g131940|0.013408305,0.047794118,1;MTR_4g116870|0.070316044,0.066838046,1;MTR_3g067940|0.067538126,0.034391534,1;MTR_8g075260|0.021708683,0.024181548,1;MTR_1g105290|0.022794118,0.0203125,1	10	100	1221	24880	http://www.ebi.ac.uk/QuickGO/GTerm?id=GO:0051052	[]
5	5	regulation of cell cycle process	GO:0010564	0.0263	0.279	-11.36,-7.26,0.0	-0.39,-0.33,0.11	19.5663355253,19.5853508534,8.19735050702	-2.18590160979,-1.98246279188,-15.5675970276	MTR_7g073500|0.021453287,1,1;MTR_3g085750|0.090174531,1,1;MTR_8g463270|0.037598545,1,1;MTR_1g035090|0.015453639,0.027542373,1;MTR_3g085940|0.010420168,0.018571429,1;MTR_1g111660|0.07815126,0.046428571,1;MTR_4g116870|0.070316044,0.066838046,1;MTR_3g067940|0.067538126,0.034391534,1	8	73	1221	24880	http://www.ebi.ac.uk/QuickGO/GTerm?id=GO:0010564	[]
7	6,7	DNA replication	GO:0006260	0.0279	0.294	-19.74,-15.73,-0.36	-0.54,-0.49,0.08	19.5663355253,19.5853508534,8.19735050702	-2.18590160979,-1.98246279188,-15.5675970276	MTR_7g073500|0.021453287,1,1;MTR_4g096700|0.072458122,1,1;MTR_2g047875|0.048305415,1,1;MTR_3g085750|0.090174531,1,1;MTR_8g463270|0.037598545,1,1;MTR_4g109580|0.04601967,1,1;MTR_7g039370|1,0.024253731,1;MTR_8g090000|1,0.071038251,1;MTR_4g127950|1,0.040289256,1;MTR_3g050140|1,1,34;MTR_2g460780|1,1,0.067105263;MTR_3g085940|0.010420168,0.018571429,1;MTR_1g111660|0.07815126,0.046428571,1;MTR_4g131940|…	19	240	1221	24880	http://www.ebi.ac.uk/QuickGO/GTerm?id=GO:0006260	[]
6	6	anthocyanin-containing compound biosynthetic process	GO:0009718	0.0286	0.299	2.46,1.07,0.0	-0.14,-0.18,0.11	19.5663355253,19.5853508534,8.19735050702	-2.18590160979,-1.98246279188,-15.5675970276	MTR_5g090970|31.9117647,1,1;MTR_3g088675|0.003506787,0.00625,1;MTR_3g093980|16.86017358,13.65710383,0.088490457	3	14	1221	24880	http://www.ebi.ac.uk/QuickGO/GTerm?id=GO:0009718	[]
8	8	peptidyl-lysine modification	GO:0018205	0.029	0.302	-22.69,-15.2,-0.45	-0.59,-0.48,0.07	19.5663355253,19.5853508534,8.19735050702	-2.18590160979,-1.98246279188,-15.5675970276	MTR_4g096700|0.072458122,1,1;MTR_2g047875|0.048305415,1,1;MTR_3g081380|32.21568627,1,1;MTR_3g085750|0.090174531,1,1;MTR_8g463270|0.037598545,1,1;MTR_3g088625|1,1,0.111842105;MTR_1g012910|1,1,25.05263158;MTR_7g091290|0.01657754,0.014772727,1;MTR_1g111660|0.07815126,0.046428571,1;MTR_4g131940|0.013408305,0.047794118,1;MTR_1g075680|0.04597133,0.081932773,1;MTR_5g015680|91.1764706,13.16250001,1;MTR_4…	18	225	1221	24880	http://www.ebi.ac.uk/QuickGO/GTerm?id=GO:0018205	[]
5	5	organic cyclic compound catabolic process	GO:1901361	0.0307	0.317	21.54,15.52,0.0	0.21,0.08,0.11	19.5663355253,19.5853508534,8.19735050702	-2.18590160979,-1.98246279188,-15.5675970276	MTR_3g462760|0.011689291,1,1;MTR_1g095900|0.084995015,1,1;MTR_7g112320|65.64705884,1,1;MTR_5g020600|0.014358499,1,1;MTR_4g064530|1,1,0.029824561;MTR_6g016640|54.54010694,45.2784091,1;MTR_5g073210|0.079549941,0.038171141,1;MTR_2g015380|43.7647059,48.74999997,1;MTR_4g125470|14.36029412,17.26562501,1;MTR_2g035405|12.12647059,16.65625,1;MTR_6g016635|120.9607843,170.0833333,1;MTR_7g114570|21.39607842,…	15	179	1221	24880	http://www.ebi.ac.uk/QuickGO/GTerm?id=GO:1901361	[]
4	4	response to toxic substance	GO:0009636	0.0316	0.317	0.0,2.68,0.0	-0.18,-0.15,0.11	19.5663355253,19.5853508534,8.19735050702	-2.18590160979,-1.98246279188,-15.5675970276	MTR_8g066120|1,19.5,1;MTR_7g078070|11.27272727,24.81818182,1	2	6	1221	24880	http://www.ebi.ac.uk/QuickGO/GTerm?id=GO:0009636	[]
5	5	lateral root formation	GO:0010311	0.0316	0.317	0.0,-3.17,0.0	-0.18,-0.26,0.11	19.5663355253,19.5853508534,8.19735050702	-2.18590160979,-1.98246279188,-15.5675970276	MTR_3g072870|0.05802139,0.059090909,1;MTR_4g129470|1,0.011524823,0.025382605	2	6	1221	24880	http://www.ebi.ac.uk/QuickGO/GTerm?id=GO:0010311	[]
8	7,8	chloroplast RNA processing	GO:0031425	0.0316	0.317	0.0,0.0,0.0	-0.18,-0.2,0.11	19.5663355253,19.5853508534,8.19735050702	-2.18590160979,-1.98246279188,-15.5675970276	MTR_1g052535|0.018995098,1,1;MTR_1g072640|1,1,0.020807834	2	6	1221	24880	http://www.ebi.ac.uk/QuickGO/GTerm?id=GO:0031425	[]
6	5,6	regulation of sulfur metabolic process	GO:0042762	0.0316	0.317	0.0,0.3,0.0	-0.18,-0.19,0.11	19.5663355253,19.5853508534,8.19735050702	-2.18590160979,-1.98246279188,-15.5675970276	MTR_3g086590|36.92647059,43.0625,1;MTR_4g129470|1,0.011524823,0.025382605	2	6	1221	24880	http://www.ebi.ac.uk/QuickGO/GTerm?id=GO:0042762	[]
4	4	response to mechanical stimulus	GO:0009612	0.0316	0.317	0.0,-0.44,0.0	-0.18,-0.21,0.11	19.5663355253,19.5853508534,8.19735050702	-2.18590160979,-1.98246279188,-15.5675970276	MTR_5g016520|1,0.091981132,1;MTR_5g027970|30.96800827,29.6491228,1	2	6	1221	24880	http://www.ebi.ac.uk/QuickGO/GTerm?id=GO:0009612	[]
4	4	response to wounding	GO:0009611	0.0317	0.317	8.17,9.53,0.0	-0.04,-0.03,0.11	19.5663355253,19.5853508534,8.19735050702	-2.18590160979,-1.98246279188,-15.5675970276	MTR_1g075410|1,10.74715909,1;MTR_6g008210|67.04152249,62.89705882,1;MTR_4g125470|14.36029412,17.26562501,1;MTR_1g075340|23.59191176,32.29687499,1;MTR_1g075380|11.57544757,13.14130435,1;MTR_7g096930|58.76737966,51.70454546,1;MTR_5g090250|9.683569979,13.36422414,12.52631579	7	62	1221	24880	http://www.ebi.ac.uk/QuickGO/GTerm?id=GO:0009611	[]
5	4,5	regulation of macromolecule metabolic process	GO:0060255	0.0322	0.32	171.39,175.9,-13.61	2.92,2.99,-1.03	19.5663355253,19.5853508534,8.19735050702	-2.18590160979,-1.98246279188,-15.5675970276	MTR_7g073500|0.021453287,1,1;MTR_7g077210|0.05328495,1,1;MTR_8g087000|48.32352942,1,1;MTR_4g096700|0.072458122,1,1;MTR_5g013590|0.091176471,1,1;MTR_4g112440|0.036109493,1,1;MTR_2g047875|0.048305415,1,1;MTR_5g010910|30.08823529,1,1;MTR_3g081380|32.21568627,1,1;MTR_3g085750|0.090174531,1,1;MTR_2g035610|10.65625,1,1;MTR_8g463270|0.037598545,1,1;MTR_5g090970|31.9117647,1,1;MTR_2g105390|0.030392157,1,…	151	2664	1221	24880	http://www.ebi.ac.uk/QuickGO/GTerm?id=GO:0060255	[]
5	5	polysaccharide metabolic process	GO:0005976	0.0333	0.329	-37.55,-35.31,4.9	-0.86,-0.84,0.52	19.5663355253,19.5853508534,8.19735050702	-2.18590160979,-1.98246279188,-15.5675970276	MTR_8g104820|0.080375952,1,1;MTR_4g039430|0.086442704,1,1;MTR_1g017020|0.080281169,1,1;MTR_3g060280|45.5882353,1,1;MTR_8g479340|0.0236822,1,1;MTR_2g087900|0.085813149,1,1;MTR_7g102940|0.027629234,1,1;MTR_5g013640|17.50588235,1,1;MTR_1g088190|1,0.0975,1;MTR_2g020240|1,9.750000002,1;MTR_3g005560|1,0.07405417,1;MTR_4g128410|1,13.65266393,1;MTR_2g089140|1,0.025,1;MTR_7g108905|1,0.030660377,1;MTR_5g02…	37	550	1221	24880	http://www.ebi.ac.uk/QuickGO/GTerm?id=GO:0005976	[]
5	5	response to salt stress	GO:0009651	0.034	0.334	18.34,15.13,-0.09	0.15,0.07,0.1	19.5663355253,19.5853508534,8.19735050702	-2.18590160979,-1.98246279188,-15.5675970276	MTR_5g090970|31.9117647,1,1;MTR_6g033280|215.6323529,189.71875,1;MTR_6g008210|67.04152249,62.89705882,1;MTR_7g117495|0.032856386,0.058558559,1;MTR_4g125470|14.36029412,17.26562501,1;MTR_7g078070|11.27272727,24.81818182,1;MTR_7g109200|0.079549941,0.076342282,1;MTR_7g096930|58.76737966,51.70454546,1;MTR_7g070220|728.5000004,615.0625,1;MTR_7g083720|102.1176471,1,23.26315789;MTR_4g132110|0.057575204,…	11	120	1221	24880	http://www.ebi.ac.uk/QuickGO/GTerm?id=GO:0009651	[]
7	7	glutamine metabolic process	GO:0006541	0.0348	0.34	7.28,8.72,0.0	-0.05,-0.04,0.11	19.5663355253,19.5853508534,8.19735050702	-2.18590160979,-1.98246279188,-15.5675970276	MTR_2g009720|1,0.099178404,1;MTR_2g021242|0.04995971,0.044520548,1;MTR_6g004280|62.72941177,62.07499999,1;MTR_4g103830|20.66666667,17.51388889,1;MTR_7g082570|36.15975936,41.16051136,1;MTR_8g070540|20.51470588,51.59375002,33.55263158	6	50	1221	24880	http://www.ebi.ac.uk/QuickGO/GTerm?id=GO:0006541	[]
4	4	response to inorganic substance	GO:0010035	0.0363	0.349	19.14,23.45,3.35	0.16,0.23,0.39	19.5663355253,19.5853508534,8.19735050702	-2.18590160979,-1.98246279188,-15.5675970276	MTR_4g130540|1681.033614,1,1;MTR_1g080860|1,0.030092593,1;MTR_8g101480|1,8.970000001,1;MTR_7g114240|1,82.87499995,1;MTR_8g066120|1,19.5,1;MTR_3g083980|1,1,42.94736842;MTR_6g008210|67.04152249,62.89705882,1;MTR_7g117495|0.032856386,0.058558559,1;MTR_4g125470|14.36029412,17.26562501,1;MTR_7g069480|13.91285403,12.27155173,1;MTR_7g078070|11.27272727,24.81818182,1;MTR_7g027175|31.7815126,20.19642856,1…	18	231	1221	24880	http://www.ebi.ac.uk/QuickGO/GTerm?id=GO:0010035	[]
6	6	response to light intensity	GO:0009642	0.0372	0.349	10.81,10.0,0.0	0.01,-0.02,0.11	19.5663355253,19.5853508534,8.19735050702	-2.18590160979,-1.98246279188,-15.5675970276	MTR_4g130540|1681.033614,1,1;MTR_8g101480|1,8.970000001,1;MTR_8g066120|1,19.5,1;MTR_7g069480|13.91285403,12.27155173,1;MTR_2g015050|71.84705881,76.69999999,1;MTR_6g086280|89.41272904,121.5286885,1;MTR_4g012860|11.71266968,17.6875,1;MTR_1g085160|37.07843137,28.16666666,0.047317814	8	78	1221	24880	http://www.ebi.ac.uk/QuickGO/GTerm?id=GO:0009642	[]
6	6	carboxylic acid biosynthetic process	GO:0046394	0.0385	0.349	47.89,43.18,13.82	0.68,0.58,1.27	19.5663355253,19.5853508534,8.19735050702	-2.18590160979,-1.98246279188,-15.5675970276	MTR_3g081130|0.034406215,1,1;MTR_8g021020|0.015519399,1,1;MTR_3g069160|60.1764706,1,1;MTR_1g081620|0.025503908,1,1;MTR_8g018450|0.085013026,1,1;MTR_8g018590|0.017271314,1,1;MTR_8g018520|0.024313725,1,1;MTR_5g090970|31.9117647,1,1;MTR_8g018735|0.08456948,1,1;MTR_2g015370|0.102734051,1,1;MTR_8g018510|0.028492647,1,1;MTR_1g102870|1,29.25,1;MTR_1g041085|1,29.24999999,1;MTR_8g018430|1,0.025793651,1;MT…	41	627	1221	24880	http://www.ebi.ac.uk/QuickGO/GTerm?id=GO:0046394	[]
5	5	organic acid biosynthetic process	GO:0016053	0.0385	0.349	47.89,43.18,13.82	0.68,0.58,1.27	19.5663355253,19.5853508534,8.19735050702	-2.18590160979,-1.98246279188,-15.5675970276	MTR_3g081130|0.034406215,1,1;MTR_8g021020|0.015519399,1,1;MTR_3g069160|60.1764706,1,1;MTR_1g081620|0.025503908,1,1;MTR_8g018450|0.085013026,1,1;MTR_8g018590|0.017271314,1,1;MTR_8g018520|0.024313725,1,1;MTR_5g090970|31.9117647,1,1;MTR_8g018735|0.08456948,1,1;MTR_2g015370|0.102734051,1,1;MTR_8g018510|0.028492647,1,1;MTR_1g102870|1,29.25,1;MTR_1g041085|1,29.24999999,1;MTR_8g018430|1,0.025793651,1;MT…	41	627	1221	24880	http://www.ebi.ac.uk/QuickGO/GTerm?id=GO:0016053	[]
6	5,6	regulation of programmed cell death	GO:0043067	0.0397	0.349	12.66,12.44,0.0	0.04,0.03,0.11	19.5663355253,19.5853508534,8.19735050702	-2.18590160979,-1.98246279188,-15.5675970276	MTR_6g023460|169.5882353,137.3125,1;MTR_6g008210|67.04152249,62.89705882,1;MTR_1g050502|14.49226007,9.407894736,1;MTR_3g110450|15.38602941,12.84765625,1;MTR_4g085570|0.042605827,0.045560748,1;MTR_4g094302|23.70588235,33.04166666,1;MTR_8g028265|45.58823529,61.74999999,1;MTR_7g103900|70.50980389,59.58333331,13.12280702	8	79	1221	24880	http://www.ebi.ac.uk/QuickGO/GTerm?id=GO:0043067	[]
3	3	response to abiotic stimulus	GO:0009628	0.0398	0.349	58.15,56.95,-12.7	0.87,0.83,-0.96	19.5663355253,19.5853508534,8.19735050702	-2.18590160979,-1.98246279188,-15.5675970276	MTR_5g090970|31.9117647,1,1;MTR_2g086780|0.011397059,1,1;MTR_2g015370|0.102734051,1,1;MTR_4g130540|1681.033614,1,1;MTR_5g016520|1,0.091981132,1;MTR_1g080860|1,0.030092593,1;MTR_8g101480|1,8.970000001,1;MTR_2g087660|1,15.90789474,1;MTR_8g066120|1,19.5,1;MTR_2g014260|1,1,0.062423501;MTR_5g008710|1,1,0.044736842;MTR_7g081715|1,1,8.231578947;MTR_6g033280|215.6323529,189.71875,1;MTR_3g108860|24.617647…	44	682	1221	24880	http://www.ebi.ac.uk/QuickGO/GTerm?id=GO:0009628	[]
3	3	catabolic process	GO:0009056	0.0407	0.349	83.91,87.29,-19.46	1.33,1.38,-1.52	19.5663355253,19.5853508534,8.19735050702	-2.18590160979,-1.98246279188,-15.5675970276	MTR_8g104820|0.080375952,1,1;MTR_1g017020|0.080281169,1,1;MTR_7g079510|127.6470589,1,1;MTR_3g462760|0.011689291,1,1;MTR_7g102940|0.027629234,1,1;MTR_1g095900|0.084995015,1,1;MTR_7g112320|65.64705884,1,1;MTR_5g013640|17.50588235,1,1;MTR_1g095830|0.033503165,1,1;MTR_5g020600|0.014358499,1,1;MTR_7g103920|1,12.8375,1;MTR_4g088495|1,13.68611111,1;MTR_4g115350|1,0.065,1;MTR_1g088190|1,0.0975,1;MTR_2g02…	74	1230	1221	24880	http://www.ebi.ac.uk/QuickGO/GTerm?id=GO:0009056	[]
4	4	regulation of cell growth	GO:0001558	0.0412	0.349	-3.15,-4.3,0.0	-0.24,-0.28,0.11	19.5663355253,19.5853508534,8.19735050702	-2.18590160979,-1.98246279188,-15.5675970276	MTR_8g010550|1,0.079268293,1;MTR_2g460780|1,1,0.067105263;MTR_3g085940|0.010420168,0.018571429,1;MTR_3g067940|0.067538126,0.034391534,1	4	27	1221	24880	http://www.ebi.ac.uk/QuickGO/GTerm?id=GO:0001558	[]
6	6	hyperosmotic salinity response	GO:0042538	0.0412	0.349	6.26,4.75,0.0	-0.07,-0.11,0.11	19.5663355253,19.5853508534,8.19735050702	-2.18590160979,-1.98246279188,-15.5675970276	MTR_5g090970|31.9117647,1,1;MTR_6g008210|67.04152249,62.89705882,1;MTR_4g125470|14.36029412,17.26562501,1;MTR_7g096930|58.76737966,51.70454546,1	4	27	1221	24880	http://www.ebi.ac.uk/QuickGO/GTerm?id=GO:0042538	[]
6	6	protein folding	GO:0006457	0.0418	0.349	25.16,22.66,2.57	0.27,0.21,0.33	19.5663355253,19.5853508534,8.19735050702	-2.18590160979,-1.98246279188,-15.5675970276	MTR_4g039430|0.086442704,1,1;MTR_3g061630|28.26470588,1,1;MTR_4g130540|1681.033614,1,1;MTR_8g101480|1,8.970000001,1;MTR_2g087660|1,15.90789474,1;MTR_5g042620|1,1,39.36842105;MTR_4g086760|1,1,9.543859649;MTR_2g014470|58.25696595,82.36184211,1;MTR_7g069480|13.91285403,12.27155173,1;MTR_3g092460|857.9705884,1198.437499,1;MTR_3g104550|19.85620915,27.80555555,1;MTR_4g010320|263.8039215,213.4166666,1;M…	18	235	1221	24880	http://www.ebi.ac.uk/QuickGO/GTerm?id=GO:0006457	[]
7	7	response to high light intensity	GO:0009644	0.0425	0.349	9.25,8.55,0.0	-0.02,-0.05,0.11	19.5663355253,19.5853508534,8.19735050702	-2.18590160979,-1.98246279188,-15.5675970276	MTR_4g130540|1681.033614,1,1;MTR_8g101480|1,8.970000001,1;MTR_8g066120|1,19.5,1;MTR_7g069480|13.91285403,12.27155173,1;MTR_2g015050|71.84705881,76.69999999,1;MTR_6g086280|89.41272904,121.5286885,1;MTR_4g012860|11.71266968,17.6875,1	7	66	1221	24880	http://www.ebi.ac.uk/QuickGO/GTerm?id=GO:0009644	[]
7	7	coenzyme A biosynthetic process	GO:0015937	0.0429	0.349	0.0,0.0,0.0	-0.18,-0.2,0.11	19.5663355253,19.5853508534,8.19735050702	-2.18590160979,-1.98246279188,-15.5675970276	MTR_8g064850|1,1,8.276315789;MTR_2g015380|43.7647059,48.74999997,1	2	7	1221	24880	http://www.ebi.ac.uk/QuickGO/GTerm?id=GO:0015937	[]
7	7	purine nucleoside bisphosphate biosynthetic process	GO:0034033	0.0429	0.349	0.0,0.0,0.0	-0.18,-0.2,0.11	19.5663355253,19.5853508534,8.19735050702	-2.18590160979,-1.98246279188,-15.5675970276	MTR_8g064850|1,1,8.276315789;MTR_2g015380|43.7647059,48.74999997,1	2	7	1221	24880	http://www.ebi.ac.uk/QuickGO/GTerm?id=GO:0034033	[]
8	7,8	ribonucleoside bisphosphate biosynthetic process	GO:0034030	0.0429	0.349	0.0,0.0,0.0	-0.18,-0.2,0.11	19.5663355253,19.5853508534,8.19735050702	-2.18590160979,-1.98246279188,-15.5675970276	MTR_8g064850|1,1,8.276315789;MTR_2g015380|43.7647059,48.74999997,1	2	7	1221	24880	http://www.ebi.ac.uk/QuickGO/GTerm?id=GO:0034030	[]
7	6,7	nucleoside bisphosphate biosynthetic process	GO:0033866	0.0429	0.349	0.0,0.0,0.0	-0.18,-0.2,0.11	19.5663355253,19.5853508534,8.19735050702	-2.18590160979,-1.98246279188,-15.5675970276	MTR_8g064850|1,1,8.276315789;MTR_2g015380|43.7647059,48.74999997,1	2	7	1221	24880	http://www.ebi.ac.uk/QuickGO/GTerm?id=GO:0033866	[]
4	4	response to osmotic stress	GO:0006970	0.045	0.349	18.34,16.65,-0.09	0.15,0.1,0.1	19.5663355253,19.5853508534,8.19735050702	-2.18590160979,-1.98246279188,-15.5675970276	MTR_5g090970|31.9117647,1,1;MTR_1g080860|1,0.030092593,1;MTR_6g033280|215.6323529,189.71875,1;MTR_6g008210|67.04152249,62.89705882,1;MTR_7g117495|0.032856386,0.058558559,1;MTR_4g125470|14.36029412,17.26562501,1;MTR_7g078070|11.27272727,24.81818182,1;MTR_7g109200|0.079549941,0.076342282,1;MTR_7g096930|58.76737966,51.70454546,1;MTR_7g070220|728.5000004,615.0625,1;MTR_7g083720|102.1176471,1,23.26315…	12	141	1221	24880	http://www.ebi.ac.uk/QuickGO/GTerm?id=GO:0006970	[]
5	5	response to endoplasmic reticulum stress	GO:0034976	0.045	0.349	14.1,9.68,0.0	0.07,-0.02,0.11	19.5663355253,19.5853508534,8.19735050702	-2.18590160979,-1.98246279188,-15.5675970276	MTR_5g090970|31.9117647,1,1;MTR_4g130540|1681.033614,1,1;MTR_6g023460|169.5882353,137.3125,1;MTR_1g050502|14.49226007,9.407894736,1;MTR_3g104550|19.85620915,27.80555555,1;MTR_6g086280|89.41272904,121.5286885,1;MTR_8g028265|45.58823529,61.74999999,1;MTR_4g012860|11.71266968,17.6875,1	8	81	1221	24880	http://www.ebi.ac.uk/QuickGO/GTerm?id=GO:0034976	[]
4	4	organ morphogenesis	GO:0009887	0.0479	0.349	-11.57,-12.12,-8.4	-0.39,-0.42,-0.6	19.5663355253,19.5853508534,8.19735050702	-2.18590160979,-1.98246279188,-15.5675970276	MTR_7g073500|0.021453287,1,1;MTR_4g073770|1,0.098984772,1;MTR_1g072640|1,1,0.020807834;MTR_7g020860|1,1,0.020807834;MTR_1g021835|1,1,0.008858781;MTR_4g099070|1,1,0.040669856;MTR_1g111660|0.07815126,0.046428571,1;MTR_4g102790|0.012663399,0.016927083,1;MTR_4g131940|0.013408305,0.047794118,1;MTR_1g075680|0.04597133,0.081932773,1;MTR_2g102680|0.044914518,0.048029557,1;MTR_7g109200|0.079549941,0.07634…	14	174	1221	24880	http://www.ebi.ac.uk/QuickGO/GTerm?id=GO:0009887	[]
9	5,6,8,9	methylation-dependent chromatin silencing	GO:0006346	0.049	0.349	-5.98,-4.92,0.0	-0.29,-0.29,0.11	19.5663355253,19.5853508534,8.19735050702	-2.18590160979,-1.98246279188,-15.5675970276	MTR_8g463270|0.037598545,1,1;MTR_4g106660|1,0.063476562,1;MTR_4g131940|0.013408305,0.047794118,1;MTR_1g075680|0.04597133,0.081932773,1;MTR_2g102680|0.044914518,0.048029557,1	5	41	1221	24880	http://www.ebi.ac.uk/QuickGO/GTerm?id=GO:0006346	[]
9	6,8,9	chromatin silencing by small RNA	GO:0031048	0.049	0.349	-5.98,-3.73,0.0	-0.29,-0.27,0.11	19.5663355253,19.5853508534,8.19735050702	-2.18590160979,-1.98246279188,-15.5675970276	MTR_8g463270|0.037598545,1,1;MTR_8g087940|1,1,0.099415205;MTR_4g131940|0.013408305,0.047794118,1;MTR_1g075680|0.04597133,0.081932773,1;MTR_2g102680|0.044914518,0.048029557,1	5	41	1221	24880	http://www.ebi.ac.uk/QuickGO/GTerm?id=GO:0031048	[]
6	5,6	amide transport	GO:0042886	0.049	0.349	2.82,1.32,0.0	-0.13,-0.18,0.11	19.5663355253,19.5853508534,8.19735050702	-2.18590160979,-1.98246279188,-15.5675970276	MTR_4g114340|0.085477941,1,1;MTR_1g026740|0.017877739,0.047794118,1;MTR_5g026640|15.72794117,15.4375,1;MTR_2g005130|18.4766436,22.89338236,1;MTR_3g462710|45.5882353,1,46.52631579	5	41	1221	24880	http://www.ebi.ac.uk/QuickGO/GTerm?id=GO:0042886	[]
4	4	seed morphogenesis	GO:0048317	0.0491	0.349	0.0,0.0,0.0	-0.18,-0.2,0.11	19.5663355253,19.5853508534,8.19735050702	-2.18590160979,-1.98246279188,-15.5675970276	MTR_1g021835|1,1,0.008858781	1	1	1221	24880	http://www.ebi.ac.uk/QuickGO/GTerm?id=GO:0048317	[]
8	8	response to very low fluence red light stimulus	GO:0010203	0.0491	0.349	0.0,0.0,0.0	-0.18,-0.2,0.11	19.5663355253,19.5853508534,8.19735050702	-2.18590160979,-1.98246279188,-15.5675970276	MTR_1g085160|37.07843137,28.16666666,0.047317814	1	1	1221	24880	http://www.ebi.ac.uk/QuickGO/GTerm?id=GO:0010203	[]
8	8	cellular response to red light	GO:0071491	0.0491	0.349	0.0,0.0,0.0	-0.18,-0.2,0.11	19.5663355253,19.5853508534,8.19735050702	-2.18590160979,-1.98246279188,-15.5675970276	MTR_1g085160|37.07843137,28.16666666,0.047317814	1	1	1221	24880	http://www.ebi.ac.uk/QuickGO/GTerm?id=GO:0071491	[]
6	6	nucleoside bisphosphate catabolic process	GO:0033869	0.0491	0.349	0.0,0.0,0.0	-0.18,-0.2,0.11	19.5663355253,19.5853508534,8.19735050702	-2.18590160979,-1.98246279188,-15.5675970276	MTR_2g015380|43.7647059,48.74999997,1	1	1	1221	24880	http://www.ebi.ac.uk/QuickGO/GTerm?id=GO:0033869	[]
5	5	glyoxylate cycle	GO:0006097	0.0491	0.349	0.0,0.0,0.0	-0.18,-0.2,0.11	19.5663355253,19.5853508534,8.19735050702	-2.18590160979,-1.98246279188,-15.5675970276	MTR_8g028225|1,9.36309524,1	1	1	1221	24880	http://www.ebi.ac.uk/QuickGO/GTerm?id=GO:0006097	[]
5	5	fatty-acyl-CoA catabolic process	GO:0036115	0.0491	0.349	0.0,0.0,0.0	-0.18,-0.2,0.11	19.5663355253,19.5853508534,8.19735050702	-2.18590160979,-1.98246279188,-15.5675970276	MTR_2g015380|43.7647059,48.74999997,1	1	1	1221	24880	http://www.ebi.ac.uk/QuickGO/GTerm?id=GO:0036115	[]
9	5,8,9	negative regulation of sequence-specific DNA binding transcription factor activity	GO:0043433	0.0491	0.349	0.0,0.0,0.0	-0.18,-0.2,0.11	19.5663355253,19.5853508534,8.19735050702	-2.18590160979,-1.98246279188,-15.5675970276	MTR_7g118330|57.74509801,77.99999999,1	1	1	1221	24880	http://www.ebi.ac.uk/QuickGO/GTerm?id=GO:0043433	[]
9	8,9	protein homotetramerization	GO:0051289	0.0491	0.349	0.0,0.0,0.0	-0.18,-0.2,0.11	19.5663355253,19.5853508534,8.19735050702	-2.18590160979,-1.98246279188,-15.5675970276	MTR_8g010550|1,0.079268293,1	1	1	1221	24880	http://www.ebi.ac.uk/QuickGO/GTerm?id=GO:0051289	[]
8	7,8	purine ribonucleotide catabolic process	GO:0009154	0.0491	0.349	0.0,0.0,0.0	-0.18,-0.2,0.11	19.5663355253,19.5853508534,8.19735050702	-2.18590160979,-1.98246279188,-15.5675970276	MTR_2g015380|43.7647059,48.74999997,1	1	1	1221	24880	http://www.ebi.ac.uk/QuickGO/GTerm?id=GO:0009154	[]
8	8	response to continuous far red light stimulus by the high-irradiance response system	GO:0010201	0.0491	0.349	0.0,0.0,0.0	-0.18,-0.2,0.11	19.5663355253,19.5853508534,8.19735050702	-2.18590160979,-1.98246279188,-15.5675970276	MTR_1g085160|37.07843137,28.16666666,0.047317814	1	1	1221	24880	http://www.ebi.ac.uk/QuickGO/GTerm?id=GO:0010201	[]
8	8	cellular response to far red light	GO:0071490	0.0491	0.349	0.0,0.0,0.0	-0.18,-0.2,0.11	19.5663355253,19.5853508534,8.19735050702	-2.18590160979,-1.98246279188,-15.5675970276	MTR_1g085160|37.07843137,28.16666666,0.047317814	1	1	1221	24880	http://www.ebi.ac.uk/QuickGO/GTerm?id=GO:0071490	[]
6	5,6	regulation of cell growth by extracellular stimulus	GO:0001560	0.0491	0.349	0.0,0.0,0.0	-0.18,-0.2,0.11	19.5663355253,19.5853508534,8.19735050702	-2.18590160979,-1.98246279188,-15.5675970276	MTR_8g010550|1,0.079268293,1	1	1	1221	24880	http://www.ebi.ac.uk/QuickGO/GTerm?id=GO:0001560	[]
9	8,9	purine ribonucleoside catabolic process	GO:0046130	0.0491	0.349	0.0,0.0,0.0	-0.18,-0.2,0.11	19.5663355253,19.5853508534,8.19735050702	-2.18590160979,-1.98246279188,-15.5675970276	MTR_2g015380|43.7647059,48.74999997,1	1	1	1221	24880	http://www.ebi.ac.uk/QuickGO/GTerm?id=GO:0046130	[]
5	4,5	detoxification of nitrogen compound	GO:0051410	0.0491	0.349	0.0,0.0,0.0	-0.18,-0.2,0.11	19.5663355253,19.5853508534,8.19735050702	-2.18590160979,-1.98246279188,-15.5675970276	MTR_7g078070|11.27272727,24.81818182,1	1	1	1221	24880	http://www.ebi.ac.uk/QuickGO/GTerm?id=GO:0051410	[]
9	8,9	miRNA catabolic process	GO:0010587	0.0491	0.349	0.0,0.0,0.0	-0.18,-0.2,0.11	19.5663355253,19.5853508534,8.19735050702	-2.18590160979,-1.98246279188,-15.5675970276	MTR_7g114570|21.39607842,25.89166666,1	1	1	1221	24880	http://www.ebi.ac.uk/QuickGO/GTerm?id=GO:0010587	[]
4	4	cell-cell adhesion	GO:0098609	0.0491	0.349	0.0,0.0,0.0	-0.18,-0.2,0.11	19.5663355253,19.5853508534,8.19735050702	-2.18590160979,-1.98246279188,-15.5675970276	MTR_5g082110|1,1,0.027113238	1	1	1221	24880	http://www.ebi.ac.uk/QuickGO/GTerm?id=GO:0098609	[]
8	6,8	malonyl-CoA catabolic process	GO:2001294	0.0491	0.349	0.0,0.0,0.0	-0.18,-0.2,0.11	19.5663355253,19.5853508534,8.19735050702	-2.18590160979,-1.98246279188,-15.5675970276	MTR_2g015380|43.7647059,48.74999997,1	1	1	1221	24880	http://www.ebi.ac.uk/QuickGO/GTerm?id=GO:2001294	[]
7	7	purine nucleotide catabolic process	GO:0006195	0.0491	0.349	0.0,0.0,0.0	-0.18,-0.2,0.11	19.5663355253,19.5853508534,8.19735050702	-2.18590160979,-1.98246279188,-15.5675970276	MTR_2g015380|43.7647059,48.74999997,1	1	1	1221	24880	http://www.ebi.ac.uk/QuickGO/GTerm?id=GO:0006195	[]
9	6,7,9	red light signaling pathway	GO:0010161	0.0491	0.349	0.0,0.0,0.0	-0.18,-0.2,0.11	19.5663355253,19.5853508534,8.19735050702	-2.18590160979,-1.98246279188,-15.5675970276	MTR_1g085160|37.07843137,28.16666666,0.047317814	1	1	1221	24880	http://www.ebi.ac.uk/QuickGO/GTerm?id=GO:0010161	[]
7	6,7	induction of programmed cell death	GO:0012502	0.0491	0.349	0.0,0.0,0.0	-0.18,-0.2,0.11	19.5663355253,19.5853508534,8.19735050702	-2.18590160979,-1.98246279188,-15.5675970276	MTR_8g028265|45.58823529,61.74999999,1	1	1	1221	24880	http://www.ebi.ac.uk/QuickGO/GTerm?id=GO:0012502	[]
9	7,8,9	negative regulation of transcription from RNA polymerase II promoter	GO:0000122	0.0491	0.349	0.0,0.0,0.0	-0.18,-0.2,0.11	19.5663355253,19.5853508534,8.19735050702	-2.18590160979,-1.98246279188,-15.5675970276	MTR_5g042620|1,1,39.36842105	1	1	1221	24880	http://www.ebi.ac.uk/QuickGO/GTerm?id=GO:0000122	[]
4	3,4	single organism cell adhesion	GO:0098602	0.0491	0.349	0.0,0.0,0.0	-0.18,-0.2,0.11	19.5663355253,19.5853508534,8.19735050702	-2.18590160979,-1.98246279188,-15.5675970276	MTR_5g082110|1,1,0.027113238	1	1	1221	24880	http://www.ebi.ac.uk/QuickGO/GTerm?id=GO:0098602	[]
7	7	ribonucleoside bisphosphate catabolic process	GO:0034031	0.0491	0.349	0.0,0.0,0.0	-0.18,-0.2,0.11	19.5663355253,19.5853508534,8.19735050702	-2.18590160979,-1.98246279188,-15.5675970276	MTR_2g015380|43.7647059,48.74999997,1	1	1	1221	24880	http://www.ebi.ac.uk/QuickGO/GTerm?id=GO:0034031	[]
9	6,7,9	far-red light signaling pathway	GO:0010018	0.0491	0.349	0.0,0.0,0.0	-0.18,-0.2,0.11	19.5663355253,19.5853508534,8.19735050702	-2.18590160979,-1.98246279188,-15.5675970276	MTR_1g085160|37.07843137,28.16666666,0.047317814	1	1	1221	24880	http://www.ebi.ac.uk/QuickGO/GTerm?id=GO:0010018	[]
7	6,7	iron chelate transport	GO:0015688	0.0491	0.349	0.0,0.0,0.0	-0.18,-0.2,0.11	19.5663355253,19.5853508534,8.19735050702	-2.18590160979,-1.98246279188,-15.5675970276	MTR_1g077840|0.021970234,0.078313253,1	1	1	1221	24880	http://www.ebi.ac.uk/QuickGO/GTerm?id=GO:0015688	[]
9	6,7,8,9	mitochondrial electron transport, succinate to ubiquinone	GO:0006121	0.0491	0.349	0.0,0.0,0.0	-0.18,-0.2,0.11	19.5663355253,19.5853508534,8.19735050702	-2.18590160979,-1.98246279188,-15.5675970276	MTR_5g020050|1,47.12499997,1	1	1	1221	24880	http://www.ebi.ac.uk/QuickGO/GTerm?id=GO:0006121	[]
6	6	coenzyme catabolic process	GO:0009109	0.0491	0.349	0.0,0.0,0.0	-0.18,-0.2,0.11	19.5663355253,19.5853508534,8.19735050702	-2.18590160979,-1.98246279188,-15.5675970276	MTR_2g015380|43.7647059,48.74999997,1	1	1	1221	24880	http://www.ebi.ac.uk/QuickGO/GTerm?id=GO:0009109	[]
7	6,7	allantoin biosynthetic process	GO:0019428	0.0491	0.349	0.0,0.0,0.0	-0.18,-0.2,0.11	19.5663355253,19.5853508534,8.19735050702	-2.18590160979,-1.98246279188,-15.5675970276	MTR_8g010550|1,0.079268293,1	1	1	1221	24880	http://www.ebi.ac.uk/QuickGO/GTerm?id=GO:0019428	[]
6	6	metal incorporation into metallo-sulfur cluster	GO:0018282	0.0491	0.349	0.0,0.0,0.0	-0.18,-0.2,0.11	19.5663355253,19.5853508534,8.19735050702	-2.18590160979,-1.98246279188,-15.5675970276	MTR_3g083980|1,1,42.94736842	1	1	1221	24880	http://www.ebi.ac.uk/QuickGO/GTerm?id=GO:0018282	[]
7	7	purine nucleoside bisphosphate catabolic process	GO:0034034	0.0491	0.349	0.0,0.0,0.0	-0.18,-0.2,0.11	19.5663355253,19.5853508534,8.19735050702	-2.18590160979,-1.98246279188,-15.5675970276	MTR_2g015380|43.7647059,48.74999997,1	1	1	1221	24880	http://www.ebi.ac.uk/QuickGO/GTerm?id=GO:0034034	[]
7	7	DNA catabolic process, exonucleolytic	GO:0000738	0.0491	0.349	0.0,0.0,0.0	-0.18,-0.2,0.11	19.5663355253,19.5853508534,8.19735050702	-2.18590160979,-1.98246279188,-15.5675970276	MTR_7g112320|65.64705884,1,1	1	1	1221	24880	http://www.ebi.ac.uk/QuickGO/GTerm?id=GO:0000738	[]
9	5,8,9	cell wall pectin biosynthetic process	GO:0052325	0.0491	0.349	0.0,0.0,0.0	-0.18,-0.2,0.11	19.5663355253,19.5853508534,8.19735050702	-2.18590160979,-1.98246279188,-15.5675970276	MTR_7g027175|31.7815126,20.19642856,1	1	1	1221	24880	http://www.ebi.ac.uk/QuickGO/GTerm?id=GO:0052325	[]
9	8,9	chloroplast mRNA processing	GO:0010239	0.0491	0.349	0.0,0.0,0.0	-0.18,-0.2,0.11	19.5663355253,19.5853508534,8.19735050702	-2.18590160979,-1.98246279188,-15.5675970276	MTR_1g072640|1,1,0.020807834	1	1	1221	24880	http://www.ebi.ac.uk/QuickGO/GTerm?id=GO:0010239	[]
5	5	response to selenium ion	GO:0010269	0.0491	0.349	0.0,0.0,0.0	-0.18,-0.2,0.11	19.5663355253,19.5853508534,8.19735050702	-2.18590160979,-1.98246279188,-15.5675970276	MTR_3g083980|1,1,42.94736842	1	1	1221	24880	http://www.ebi.ac.uk/QuickGO/GTerm?id=GO:0010269	[]
4	4	ovule morphogenesis	GO:0048482	0.0491	0.349	0.0,0.0,0.0	-0.18,-0.2,0.11	19.5663355253,19.5853508534,8.19735050702	-2.18590160979,-1.98246279188,-15.5675970276	MTR_1g021835|1,1,0.008858781	1	1	1221	24880	http://www.ebi.ac.uk/QuickGO/GTerm?id=GO:0048482	[]
3	3	negative regulation of circadian rhythm	GO:0042754	0.0491	0.349	0.0,0.0,0.0	-0.18,-0.2,0.11	19.5663355253,19.5853508534,8.19735050702	-2.18590160979,-1.98246279188,-15.5675970276	MTR_7g118330|57.74509801,77.99999999,1	1	1	1221	24880	http://www.ebi.ac.uk/QuickGO/GTerm?id=GO:0042754	[]
8	7,8	miRNA metabolic process	GO:0010586	0.0491	0.349	0.0,0.0,0.0	-0.18,-0.2,0.11	19.5663355253,19.5853508534,8.19735050702	-2.18590160979,-1.98246279188,-15.5675970276	MTR_7g114570|21.39607842,25.89166666,1	1	1	1221	24880	http://www.ebi.ac.uk/QuickGO/GTerm?id=GO:0010586	[]
7	5,7	iron incorporation into metallo-sulfur cluster	GO:0018283	0.0491	0.349	0.0,0.0,0.0	-0.18,-0.2,0.11	19.5663355253,19.5853508534,8.19735050702	-2.18590160979,-1.98246279188,-15.5675970276	MTR_3g083980|1,1,42.94736842	1	1	1221	24880	http://www.ebi.ac.uk/QuickGO/GTerm?id=GO:0018283	[]
5	5	cyanide catabolic process	GO:0019500	0.0491	0.349	0.0,0.0,0.0	-0.18,-0.2,0.11	19.5663355253,19.5853508534,8.19735050702	-2.18590160979,-1.98246279188,-15.5675970276	MTR_7g078070|11.27272727,24.81818182,1	1	1	1221	24880	http://www.ebi.ac.uk/QuickGO/GTerm?id=GO:0019500	[]
7	7	coenzyme A catabolic process	GO:0015938	0.0491	0.349	0.0,0.0,0.0	-0.18,-0.2,0.11	19.5663355253,19.5853508534,8.19735050702	-2.18590160979,-1.98246279188,-15.5675970276	MTR_2g015380|43.7647059,48.74999997,1	1	1	1221	24880	http://www.ebi.ac.uk/QuickGO/GTerm?id=GO:0015938	[]
7	6,7	ribonucleotide catabolic process	GO:0009261	0.0491	0.349	0.0,0.0,0.0	-0.18,-0.2,0.11	19.5663355253,19.5853508534,8.19735050702	-2.18590160979,-1.98246279188,-15.5675970276	MTR_2g015380|43.7647059,48.74999997,1	1	1	1221	24880	http://www.ebi.ac.uk/QuickGO/GTerm?id=GO:0009261	[]
5	4,5	single organismal cell-cell adhesion	GO:0016337	0.0491	0.349	0.0,0.0,0.0	-0.18,-0.2,0.11	19.5663355253,19.5853508534,8.19735050702	-2.18590160979,-1.98246279188,-15.5675970276	MTR_5g082110|1,1,0.027113238	1	1	1221	24880	http://www.ebi.ac.uk/QuickGO/GTerm?id=GO:0016337	[]
* Expressed as the name of corresponding encoded gene|protein fold change in Con→Cd/Con→Con, protein fold change in HRW→Cd/Con→Con, protein fold change in HRW→Con/Con→Con, "1" denote that the protein fold change was not significant.

## Sheet: Sheet1
Table S5 | Biological Process analysis of the 1968 DEGs.
levels	GO_Name	GO_ID	Pvalue	Genes	Count	URL
4	oxidation-reduction process	GO:0055114	7.83e-15	MTR_3g081130|0.034406215,1,1;MTR_5g041340|0.057433997,1,1;MTR_8g021020|0.015519399,1,1;MTR_4g029170|12.26898915,1,1;MTR_2g044140|0.034154053,1,1;MTR_8g095220|15.80392157,1,1;MTR_6g015910|0.028944911,1,1;MTR_8g080520|0.045025418,1,1;MTR_1g043760|0.028944911,1,1;MTR_7g079510|127.6470589,1,1;MTR_4g072060|0.103989457,1,1;MTR_2g043850|0.034270088,1,1;MTR_5g018990|0.034406215,1,1;MTR_3g462760|0.0116892…	225	http://www.ebi.ac.uk/QuickGO/GTerm?id=GO:0055114
4,5,6	negative regulation of cellular metabolic process	GO:0031324	2.52e-08	MTR_7g077210|0.05328495,1,1;MTR_8g463270|0.037598545,1,1;MTR_6g009650|12.4,1,1;MTR_3g109120|1,50.37499997,1;MTR_6g045433|1,15.70833334,1;MTR_1g075410|1,10.74715909,1;MTR_7g077220|1,0.059742647,1;MTR_4g106660|1,0.063476562,1;MTR_6g065460|1,0.010450161,1;MTR_6g078070|1,10.96875,1;MTR_8g087940|1,1,0.099415205;MTR_5g042620|1,1,39.36842105;MTR_7g077190|438.5588236,349.375,1;MTR_1g035090|0.015453639,0.…	38	http://www.ebi.ac.uk/QuickGO/GTerm?id=GO:0031324
4,5,6	negative regulation of macromolecule metabolic process	GO:0010605	6.51e-07	MTR_7g077210|0.05328495,1,1;MTR_4g096700|0.072458122,1,1;MTR_3g085750|0.090174531,1,1;MTR_8g463270|0.037598545,1,1;MTR_4g125920|0.030392157,1,1;MTR_6g009650|12.4,1,1;MTR_3g109120|1,50.37499997,1;MTR_6g045433|1,15.70833334,1;MTR_1g075410|1,10.74715909,1;MTR_7g077220|1,0.059742647,1;MTR_4g106660|1,0.063476562,1;MTR_6g065460|1,0.010450161,1;MTR_6g078070|1,10.96875,1;MTR_1g492940|1,0.094078947,1;MTR_…	41	http://www.ebi.ac.uk/QuickGO/GTerm?id=GO:0010605
4	response to oxidative stress	GO:0006979	1.03e-06	MTR_4g029170|12.26898915,1,1;MTR_5g074710|0.006679595,1,1;MTR_5g074760|0.062521008,1,1;MTR_1g052535|0.018995098,1,1;MTR_4g130540|1681.033614,1,1;MTR_3g075380|1,8.558333335,1;MTR_4g046713|1,0.079656863,1;MTR_8g101480|1,8.970000001,1;MTR_7g114240|1,82.87499995,1;MTR_8g066120|1,19.5,1;MTR_4g061140|1,1,0.045883941;MTR_3g083980|1,1,42.94736842;MTR_3g051460|1,1,0.029824561;MTR_2g099175|0.044321895,0.02…	37	http://www.ebi.ac.uk/QuickGO/GTerm?id=GO:0006979
4	microtubule-based process	GO:0007017	1.08e-06	MTR_6g053680|0.036470588,1,1;MTR_2g047875|0.048305415,1,1;MTR_7g113520|0.028054299,1,1;MTR_4g071210|0.047987616,1,1;MTR_2g436750|1,0.044827586,1;MTR_7g105030|1,0.092653509,1;MTR_4g071900|1,0.0442607,1;MTR_1g082920|1,0.042763158,1;MTR_4g092140|1,0.033854167,1;MTR_4g007060|1,1,0.081339713;MTR_2g010490|0.019820972,0.017663043,1;MTR_1g076700|0.092864924,0.097800926,1;MTR_8g098360|0.070763828,0.024253…	30	http://www.ebi.ac.uk/QuickGO/GTerm?id=GO:0007017
4	movement of cell or subcellular component	GO:0006928	8.4e-05	MTR_6g053680|0.036470588,1,1;MTR_7g113520|0.028054299,1,1;MTR_4g071210|0.047987616,1,1;MTR_7g105030|1,0.092653509,1;MTR_4g071900|1,0.0442607,1;MTR_1g082920|1,0.042763158,1;MTR_4g092140|1,0.033854167,1;MTR_7g091290|0.01657754,0.014772727,1;MTR_3g084790|0.078263065,0.076716738,1;MTR_1g075680|0.04597133,0.081932773,1;MTR_6g082470|0.025926958,0.030805687,1;MTR_8g104200|116.7058824,136.4999999,1;MTR_2…	15	http://www.ebi.ac.uk/QuickGO/GTerm?id=GO:0006928
4	cell division	GO:0051301	0.000135	MTR_4g096700|0.072458122,1,1;MTR_2g047875|0.048305415,1,1;MTR_8g463270|0.037598545,1,1;MTR_2g436750|1,0.044827586,1;MTR_7g104500|1,1,13.71929825;MTR_2g010490|0.019820972,0.017663043,1;MTR_1g076700|0.092864924,0.097800926,1;MTR_1g035090|0.015453639,0.027542373,1;MTR_5g012010|0.049433026,0.053840361,1;MTR_7g091290|0.01657754,0.014772727,1;MTR_3g085940|0.010420168,0.018571429,1;MTR_1g111660|0.078151…	22	http://www.ebi.ac.uk/QuickGO/GTerm?id=GO:0051301
4	cell cycle process	GO:0022402	0.000464	MTR_7g073500|0.021453287,1,1;MTR_4g096700|0.072458122,1,1;MTR_7g013070|0.031713555,1,1;MTR_2g047875|0.048305415,1,1;MTR_3g085750|0.090174531,1,1;MTR_8g463270|0.037598545,1,1;MTR_2g436750|1,0.044827586,1;MTR_8g087940|1,1,0.099415205;MTR_4g007060|1,1,0.081339713;MTR_2g460780|1,1,0.067105263;MTR_2g010490|0.019820972,0.017663043,1;MTR_1g076700|0.092864924,0.097800926,1;MTR_1g035090|0.015453639,0.0275…	29	http://www.ebi.ac.uk/QuickGO/GTerm?id=GO:0022402
4	negative regulation of biosynthetic process	GO:0009890	0.000476	MTR_8g463270|0.037598545,1,1;MTR_3g109120|1,50.37499997,1;MTR_4g106660|1,0.063476562,1;MTR_8g087940|1,1,0.099415205;MTR_5g042620|1,1,39.36842105;MTR_7g114570|21.39607842,25.89166666,1;MTR_7g091290|0.01657754,0.014772727,1;MTR_1g111660|0.07815126,0.046428571,1;MTR_4g131940|0.013408305,0.047794118,1;MTR_7g118330|57.74509801,77.99999999,1;MTR_8g466030|45.15916956,42.77573529,1;MTR_1g075680|0.0459713…	17	http://www.ebi.ac.uk/QuickGO/GTerm?id=GO:0009890
4	negative regulation of nitrogen compound metabolic process	GO:0051172	0.000518	MTR_8g463270|0.037598545,1,1;MTR_3g109120|1,50.37499997,1;MTR_4g106660|1,0.063476562,1;MTR_8g087940|1,1,0.099415205;MTR_5g042620|1,1,39.36842105;MTR_7g114570|21.39607842,25.89166666,1;MTR_7g091290|0.01657754,0.014772727,1;MTR_1g111660|0.07815126,0.046428571,1;MTR_4g131940|0.013408305,0.047794118,1;MTR_7g118330|57.74509801,77.99999999,1;MTR_8g466030|45.15916956,42.77573529,1;MTR_1g075680|0.0459713…	17	http://www.ebi.ac.uk/QuickGO/GTerm?id=GO:0051172
4	histone modification	GO:0016570	0.000934	MTR_4g096700|0.072458122,1,1;MTR_2g047875|0.048305415,1,1;MTR_3g081380|32.21568627,1,1;MTR_3g085750|0.090174531,1,1;MTR_8g463270|0.037598545,1,1;MTR_2g086780|0.011397059,1,1;MTR_5g016520|1,0.091981132,1;MTR_5g004640|1,0.083663366,1;MTR_3g088625|1,1,0.111842105;MTR_1g012910|1,1,25.05263158;MTR_4g099070|1,1,0.040669856;MTR_7g091290|0.01657754,0.014772727,1;MTR_3g085940|0.010420168,0.018571429,1;MTR…	24	http://www.ebi.ac.uk/QuickGO/GTerm?id=GO:0016570
4,5	respiratory burst involved in defense response	GO:0002679	0.00208	MTR_6g023460|169.5882353,137.3125,1;MTR_1g050502|14.49226007,9.407894736,1;MTR_3g110450|15.38602941,12.84765625,1;MTR_7g096930|58.76737966,51.70454546,1	4	http://www.ebi.ac.uk/QuickGO/GTerm?id=GO:0002679
4	respiratory burst	GO:0045730	0.00208	MTR_6g023460|169.5882353,137.3125,1;MTR_1g050502|14.49226007,9.407894736,1;MTR_3g110450|15.38602941,12.84765625,1;MTR_7g096930|58.76737966,51.70454546,1	4	http://www.ebi.ac.uk/QuickGO/GTerm?id=GO:0045730
4	response to heat	GO:0009408	0.00228	MTR_4g130540|1681.033614,1,1;MTR_8g101480|1,8.970000001,1;MTR_2g087660|1,15.90789474,1;MTR_6g008210|67.04152249,62.89705882,1;MTR_7g069480|13.91285403,12.27155173,1;MTR_1g050502|14.49226007,9.407894736,1;MTR_3g092460|857.9705884,1198.437499,1;MTR_3g104550|19.85620915,27.80555555,1;MTR_4g010320|263.8039215,213.4166666,1;MTR_2g015050|71.84705881,76.69999999,1;MTR_6g043060|24.00980393,20.58333334,1;…	14	http://www.ebi.ac.uk/QuickGO/GTerm?id=GO:0009408
4,5	toxin metabolic process	GO:0009404	0.00403	MTR_5g090970|31.9117647,1,1;MTR_1g116380|1,14.08333333,1;MTR_3g103580|1,1,22.36842105;MTR_6g008210|67.04152249,62.89705882,1;MTR_3g104550|19.85620915,27.80555555,1;MTR_8g098410|17.99744245,13.98913044,1;MTR_7g112570|24.1617647,36.56250002,26.84210526	7	http://www.ebi.ac.uk/QuickGO/GTerm?id=GO:0009404
4	organ formation	GO:0048645	0.00518	MTR_7g073500|0.021453287,1,1;MTR_7g020860|1,1,0.020807834;MTR_4g099070|1,1,0.040669856;MTR_1g111660|0.07815126,0.046428571,1;MTR_4g102790|0.012663399,0.016927083,1;MTR_4g131940|0.013408305,0.047794118,1;MTR_1g075680|0.04597133,0.081932773,1;MTR_2g102680|0.044914518,0.048029557,1;MTR_3g072870|0.05802139,0.059090909,1;MTR_4g129470|1,0.011524823,0.025382605	10	http://www.ebi.ac.uk/QuickGO/GTerm?id=GO:0048645
4	cell cycle	GO:0007049	0.00589	MTR_7g073500|0.021453287,1,1;MTR_4g096700|0.072458122,1,1;MTR_7g013070|0.031713555,1,1;MTR_2g047875|0.048305415,1,1;MTR_3g085750|0.090174531,1,1;MTR_8g463270|0.037598545,1,1;MTR_2g086780|0.011397059,1,1;MTR_5g016520|1,0.091981132,1;MTR_2g436750|1,0.044827586,1;MTR_8g087940|1,1,0.099415205;MTR_7g020860|1,1,0.020807834;MTR_4g007060|1,1,0.081339713;MTR_2g460780|1,1,0.067105263;MTR_3g100710|1,1,21.47…	34	http://www.ebi.ac.uk/QuickGO/GTerm?id=GO:0007049
4	secondary metabolic process	GO:0019748	0.00678	MTR_3g462760|0.011689291,1,1;MTR_5g090970|31.9117647,1,1;MTR_5g020600|0.014358499,1,1;MTR_1g116380|1,14.08333333,1;MTR_3g103580|1,1,22.36842105;MTR_4g064530|1,1,0.029824561;MTR_5g073210|0.079549941,0.038171141,1;MTR_6g008210|67.04152249,62.89705882,1;MTR_4g105080|72.9411765,85.31249999,1;MTR_7g078070|11.27272727,24.81818182,1;MTR_3g104550|19.85620915,27.80555555,1;MTR_7g027175|31.7815126,20.19642…	17	http://www.ebi.ac.uk/QuickGO/GTerm?id=GO:0019748
4	negative regulation of molecular function	GO:0044092	0.00699	MTR_7g077210|0.05328495,1,1;MTR_6g009650|12.4,1,1;MTR_6g045433|1,15.70833334,1;MTR_1g075410|1,10.74715909,1;MTR_7g077220|1,0.059742647,1;MTR_6g065460|1,0.010450161,1;MTR_7g108905|1,0.030660377,1;MTR_6g078070|1,10.96875,1;MTR_7g077190|438.5588236,349.375,1;MTR_1g035090|0.015453639,0.027542373,1;MTR_6g078290|165.9411765,163.8295454,1;MTR_3g085940|0.010420168,0.018571429,1;MTR_2g073010|91.98692809,8…	26	http://www.ebi.ac.uk/QuickGO/GTerm?id=GO:0044092
4,5,6	floral organ morphogenesis	GO:0048444	0.00925	MTR_7g073500|0.021453287,1,1;MTR_7g020860|1,1,0.020807834;MTR_1g021835|1,1,0.008858781;MTR_4g099070|1,1,0.040669856;MTR_1g111660|0.07815126,0.046428571,1;MTR_4g102790|0.012663399,0.016927083,1;MTR_4g131940|0.013408305,0.047794118,1;MTR_1g075680|0.04597133,0.081932773,1;MTR_2g102680|0.044914518,0.048029557,1	9	http://www.ebi.ac.uk/QuickGO/GTerm?id=GO:0048444
4,5	negative regulation of catalytic activity	GO:0043086	0.0114	MTR_7g077210|0.05328495,1,1;MTR_6g009650|12.4,1,1;MTR_6g045433|1,15.70833334,1;MTR_1g075410|1,10.74715909,1;MTR_7g077220|1,0.059742647,1;MTR_6g065460|1,0.010450161,1;MTR_7g108905|1,0.030660377,1;MTR_6g078070|1,10.96875,1;MTR_7g077190|438.5588236,349.375,1;MTR_1g035090|0.015453639,0.027542373,1;MTR_6g078290|165.9411765,163.8295454,1;MTR_3g085940|0.010420168,0.018571429,1;MTR_2g073010|91.98692809,8…	25	http://www.ebi.ac.uk/QuickGO/GTerm?id=GO:0043086
4	floral organ formation	GO:0048449	0.0127	MTR_7g073500|0.021453287,1,1;MTR_7g020860|1,1,0.020807834;MTR_4g099070|1,1,0.040669856;MTR_1g111660|0.07815126,0.046428571,1;MTR_4g102790|0.012663399,0.016927083,1;MTR_4g131940|0.013408305,0.047794118,1;MTR_1g075680|0.04597133,0.081932773,1;MTR_2g102680|0.044914518,0.048029557,1	8	http://www.ebi.ac.uk/QuickGO/GTerm?id=GO:0048449
4,5,7	root cap development	GO:0048829	0.0135	MTR_4g073770|1,0.098984772,1;MTR_3g072870|0.05802139,0.059090909,1	2	http://www.ebi.ac.uk/QuickGO/GTerm?id=GO:0048829
4	olefin metabolic process	GO:1900673	0.0149	MTR_6g023460|169.5882353,137.3125,1;MTR_1g050502|14.49226007,9.407894736,1;MTR_2g014650|19.20069205,23.03676471,1;MTR_4g129470|1,0.011524823,0.025382605	4	http://www.ebi.ac.uk/QuickGO/GTerm?id=GO:1900673
4,5	cellular alkene metabolic process	GO:0043449	0.0149	MTR_6g023460|169.5882353,137.3125,1;MTR_1g050502|14.49226007,9.407894736,1;MTR_2g014650|19.20069205,23.03676471,1;MTR_4g129470|1,0.011524823,0.025382605	4	http://www.ebi.ac.uk/QuickGO/GTerm?id=GO:0043449
4	single-organism catabolic process	GO:0044712	0.0152	MTR_7g079510|127.6470589,1,1;MTR_3g462760|0.011689291,1,1;MTR_5g020600|0.014358499,1,1;MTR_7g103920|1,12.8375,1;MTR_4g115350|1,0.065,1;MTR_5g017670|1,0.082802548,1;MTR_7g114240|1,82.87499995,1;MTR_1g116380|1,14.08333333,1;MTR_8g066120|1,19.5,1;MTR_3g103580|1,1,22.36842105;MTR_8g007095|1,1,0.049707602;MTR_5g081910|1,1,9.330827068;MTR_4g064530|1,1,0.029824561;MTR_6g016640|54.54010694,45.2784091,1;M…	40	http://www.ebi.ac.uk/QuickGO/GTerm?id=GO:0044712
4,5	regulation of cell cycle	GO:0051726	0.0153	MTR_7g073500|0.021453287,1,1;MTR_4g096700|0.072458122,1,1;MTR_3g085750|0.090174531,1,1;MTR_8g463270|0.037598545,1,1;MTR_2g086780|0.011397059,1,1;MTR_3g100710|1,1,21.47368421;MTR_1g035090|0.015453639,0.027542373,1;MTR_3g085940|0.010420168,0.018571429,1;MTR_1g111660|0.07815126,0.046428571,1;MTR_4g131940|0.013408305,0.047794118,1;MTR_4g116870|0.070316044,0.066838046,1;MTR_3g067940|0.067538126,0.0343…	15	http://www.ebi.ac.uk/QuickGO/GTerm?id=GO:0051726
4,6,7	gene silencing	GO:0016458	0.0153	MTR_4g096700|0.072458122,1,1;MTR_3g085750|0.090174531,1,1;MTR_8g463270|0.037598545,1,1;MTR_4g125920|0.030392157,1,1;MTR_4g106660|1,0.063476562,1;MTR_1g492940|1,0.094078947,1;MTR_8g087940|1,1,0.099415205;MTR_7g114570|21.39607842,25.89166666,1;MTR_7g091290|0.01657754,0.014772727,1;MTR_1g111660|0.07815126,0.046428571,1;MTR_4g131940|0.013408305,0.047794118,1;MTR_1g075680|0.04597133,0.081932773,1;MTR_…	15	http://www.ebi.ac.uk/QuickGO/GTerm?id=GO:0016458
4	cellular amino acid metabolic process	GO:0006520	0.016	MTR_3g069160|60.1764706,1,1;MTR_1g081620|0.025503908,1,1;MTR_5g090970|31.9117647,1,1;MTR_2g015370|0.102734051,1,1;MTR_0016s0030|1,9.208333337,1;MTR_1g102870|1,29.25,1;MTR_2g009720|1,0.099178404,1;MTR_3g084500|1,0.038385827,1;MTR_8g066120|1,19.5,1;MTR_4g020110|1,1,0.011046134;MTR_3g103580|1,1,22.36842105;MTR_5g093570|1,1,25.05263158;MTR_3g083980|1,1,42.94736842;MTR_4g112680|1,1,16.64210526;MTR_6g0…	45	http://www.ebi.ac.uk/QuickGO/GTerm?id=GO:0006520
4	organic acid metabolic process	GO:0006082	0.0161	MTR_3g081130|0.034406215,1,1;MTR_8g021020|0.015519399,1,1;MTR_7g079510|127.6470589,1,1;MTR_3g069160|60.1764706,1,1;MTR_1g081620|0.025503908,1,1;MTR_8g018450|0.085013026,1,1;MTR_8g018590|0.017271314,1,1;MTR_8g018520|0.024313725,1,1;MTR_5g090970|31.9117647,1,1;MTR_3g073180|0.043940468,1,1;MTR_8g018735|0.08456948,1,1;MTR_2g015370|0.102734051,1,1;MTR_8g018510|0.028492647,1,1;MTR_7g103920|1,12.8375,1;…	85	http://www.ebi.ac.uk/QuickGO/GTerm?id=GO:0006082
4	regulation of primary metabolic process	GO:0080090	0.0177	MTR_7g073500|0.021453287,1,1;MTR_7g077210|0.05328495,1,1;MTR_8g087000|48.32352942,1,1;MTR_4g096700|0.072458122,1,1;MTR_5g013590|0.091176471,1,1;MTR_4g112440|0.036109493,1,1;MTR_5g010910|30.08823529,1,1;MTR_3g081380|32.21568627,1,1;MTR_3g085750|0.090174531,1,1;MTR_2g035610|10.65625,1,1;MTR_8g463270|0.037598545,1,1;MTR_5g090970|31.9117647,1,1;MTR_2g105390|0.030392157,1,1;MTR_7g110790|27.96078431,1,…	150	http://www.ebi.ac.uk/QuickGO/GTerm?id=GO:0080090
4	embryonic morphogenesis	GO:0048598	0.0218	MTR_1g116380|1,14.08333333,1;MTR_4g073770|1,0.098984772,1	2	http://www.ebi.ac.uk/QuickGO/GTerm?id=GO:0048598
4,5	regulation of cellular metabolic process	GO:0031323	0.0221	MTR_7g073500|0.021453287,1,1;MTR_7g077210|0.05328495,1,1;MTR_8g087000|48.32352942,1,1;MTR_4g096700|0.072458122,1,1;MTR_5g013590|0.091176471,1,1;MTR_4g112440|0.036109493,1,1;MTR_5g010910|30.08823529,1,1;MTR_3g081380|32.21568627,1,1;MTR_3g085750|0.090174531,1,1;MTR_2g035610|10.65625,1,1;MTR_8g463270|0.037598545,1,1;MTR_5g090970|31.9117647,1,1;MTR_2g105390|0.030392157,1,1;MTR_7g110790|27.96078431,1,…	149	http://www.ebi.ac.uk/QuickGO/GTerm?id=GO:0031323
4	phenylpropanoid metabolic process	GO:0009698	0.0229	MTR_3g462760|0.011689291,1,1;MTR_5g020600|0.014358499,1,1;MTR_4g064530|1,1,0.029824561;MTR_5g073210|0.079549941,0.038171141,1;MTR_7g027175|31.7815126,20.19642856,1;MTR_4g019225|71.84705881,61.09999999,1;MTR_7g083720|102.1176471,1,23.26315789	7	http://www.ebi.ac.uk/QuickGO/GTerm?id=GO:0009698
4	response to toxic substance	GO:0009636	0.0316	MTR_8g066120|1,19.5,1;MTR_7g078070|11.27272727,24.81818182,1	2	http://www.ebi.ac.uk/QuickGO/GTerm?id=GO:0009636
4	response to mechanical stimulus	GO:0009612	0.0316	MTR_5g016520|1,0.091981132,1;MTR_5g027970|30.96800827,29.6491228,1	2	http://www.ebi.ac.uk/QuickGO/GTerm?id=GO:0009612
4	response to wounding	GO:0009611	0.0317	MTR_1g075410|1,10.74715909,1;MTR_6g008210|67.04152249,62.89705882,1;MTR_4g125470|14.36029412,17.26562501,1;MTR_1g075340|23.59191176,32.29687499,1;MTR_1g075380|11.57544757,13.14130435,1;MTR_7g096930|58.76737966,51.70454546,1;MTR_5g090250|9.683569979,13.36422414,12.52631579	7	http://www.ebi.ac.uk/QuickGO/GTerm?id=GO:0009611
4,5	regulation of macromolecule metabolic process	GO:0060255	0.0322	MTR_7g073500|0.021453287,1,1;MTR_7g077210|0.05328495,1,1;MTR_8g087000|48.32352942,1,1;MTR_4g096700|0.072458122,1,1;MTR_5g013590|0.091176471,1,1;MTR_4g112440|0.036109493,1,1;MTR_2g047875|0.048305415,1,1;MTR_5g010910|30.08823529,1,1;MTR_3g081380|32.21568627,1,1;MTR_3g085750|0.090174531,1,1;MTR_2g035610|10.65625,1,1;MTR_8g463270|0.037598545,1,1;MTR_5g090970|31.9117647,1,1;MTR_2g105390|0.030392157,1,…	151	http://www.ebi.ac.uk/QuickGO/GTerm?id=GO:0060255
4	response to inorganic substance	GO:0010035	0.0363	MTR_4g130540|1681.033614,1,1;MTR_1g080860|1,0.030092593,1;MTR_8g101480|1,8.970000001,1;MTR_7g114240|1,82.87499995,1;MTR_8g066120|1,19.5,1;MTR_3g083980|1,1,42.94736842;MTR_6g008210|67.04152249,62.89705882,1;MTR_7g117495|0.032856386,0.058558559,1;MTR_4g125470|14.36029412,17.26562501,1;MTR_7g069480|13.91285403,12.27155173,1;MTR_7g078070|11.27272727,24.81818182,1;MTR_7g027175|31.7815126,20.19642856,1…	18	http://www.ebi.ac.uk/QuickGO/GTerm?id=GO:0010035
4	regulation of cell growth	GO:0001558	0.0412	MTR_8g010550|1,0.079268293,1;MTR_2g460780|1,1,0.067105263;MTR_3g085940|0.010420168,0.018571429,1;MTR_3g067940|0.067538126,0.034391534,1	4	http://www.ebi.ac.uk/QuickGO/GTerm?id=GO:0001558
4	response to osmotic stress	GO:0006970	0.045	MTR_5g090970|31.9117647,1,1;MTR_1g080860|1,0.030092593,1;MTR_6g033280|215.6323529,189.71875,1;MTR_6g008210|67.04152249,62.89705882,1;MTR_7g117495|0.032856386,0.058558559,1;MTR_4g125470|14.36029412,17.26562501,1;MTR_7g078070|11.27272727,24.81818182,1;MTR_7g109200|0.079549941,0.076342282,1;MTR_7g096930|58.76737966,51.70454546,1;MTR_7g070220|728.5000004,615.0625,1;MTR_7g083720|102.1176471,1,23.26315…	12	http://www.ebi.ac.uk/QuickGO/GTerm?id=GO:0006970
4	organ morphogenesis	GO:0009887	0.0479	MTR_7g073500|0.021453287,1,1;MTR_4g073770|1,0.098984772,1;MTR_1g072640|1,1,0.020807834;MTR_7g020860|1,1,0.020807834;MTR_1g021835|1,1,0.008858781;MTR_4g099070|1,1,0.040669856;MTR_1g111660|0.07815126,0.046428571,1;MTR_4g102790|0.012663399,0.016927083,1;MTR_4g131940|0.013408305,0.047794118,1;MTR_1g075680|0.04597133,0.081932773,1;MTR_2g102680|0.044914518,0.048029557,1;MTR_7g109200|0.079549941,0.07634…	14	http://www.ebi.ac.uk/QuickGO/GTerm?id=GO:0009887
4	seed morphogenesis	GO:0048317	0.0491	MTR_1g021835|1,1,0.008858781	1	http://www.ebi.ac.uk/QuickGO/GTerm?id=GO:0048317
4,5	detoxification of nitrogen compound	GO:0051410	0.0491	MTR_7g078070|11.27272727,24.81818182,1	1	http://www.ebi.ac.uk/QuickGO/GTerm?id=GO:0051410
4	cell-cell adhesion	GO:0098609	0.0491	MTR_5g082110|1,1,0.027113238	1	http://www.ebi.ac.uk/QuickGO/GTerm?id=GO:0098609
3,4	single organism cell adhesion	GO:0098602	0.0491	MTR_5g082110|1,1,0.027113238	1	http://www.ebi.ac.uk/QuickGO/GTerm?id=GO:0098602
4	ovule morphogenesis	GO:0048482	0.0491	MTR_1g021835|1,1,0.008858781	1	http://www.ebi.ac.uk/QuickGO/GTerm?id=GO:0048482
4,5	single organismal cell-cell adhesion	GO:0016337	0.0491	MTR_5g082110|1,1,0.027113238	1	http://www.ebi.ac.uk/QuickGO/GTerm?id=GO:0016337
* Expressed as the name of corresponding encoded gene|transcript log2fold change in Con→Cd/Con→Con, transcript log2fold change in HRW→Cd/Con→Con, transcript log2fold change in HRW→Con/Con→Con, "1" denote that the transcript log2fold change was not significant.
