# Supplementary material for: Transcriptome analysis reveals insight into molecular hydrogen-induced cadmium tolerance in alfalfa: the prominent role of sulfur and (homo)glutathione metabolism
Source: BMC Plant Biol. 2020 Feb 4;20:58. doi: 10.1186/s12870-020-2272-2 (PMC7001311; doi:10.1186/s12870-020-2272-2)
Supplement: Supplementary file 9 — Additional file 9: Table S6. Kyoto Encyclopedia of Genes and Genomes (KEGG) analysis of the 1968 DEGs. [file 12870_2020_2272_MOESM9_ESM.xls]

## Sheet: Supplementary Table S7
Table S6 | Kyoto Encyclopedia of Genes and Genomes (KEGG) analysis of the 1968 DEGs.
Pathway Name	Pathway ID	Pvalue	Genes	Count	URL
Phenylpropanoid biosynthesis	mtr00940	4.34e-13	MTR_5g074710|0.006679595,1,1;MTR_5g074760|0.062521008,1,1;MTR_7g012070|1,0.022260274,1;MTR_8g083530|1,0.063882064,1;MTR_6g091680|1,332.3125001,1;MTR_5g084870|1,22.69196428,1;MTR_1g086320|160.4705882,177.5892857,1;MTR_8g068190|93.00000002,84.49999996,1;MTR_1g086490|331.4264705,361.9687501,1;MTR_2g029860|16.96737133,16.23730468,1;MTR_4g131810|0.036633403,0.079799107,1;MTR_5g074700|0.055595409,0.019…	34	http://www.kegg.jp/kegg-bin/show_pathway?mtr00940/mtr:MTR_5g074710%09pink/mtr:MTR_5g074760%09pink/mtr:MTR_7g012070%09pink/mtr:MTR_8g083530%09pink/mtr:MTR_6g091680%09pink/mtr:MTR_5g084870%09pink/mtr:MTR_1g086320%09pink/mtr:MTR_8g068190%09pink/mtr:MTR_1g086490%09pink/mtr:MTR_2g029860%09pink/mtr:MTR_4g131810%09pink/mtr:MTR_5g074700%09pink/mtr:MTR_2g008730%09pink/mtr:MTR_4g114210%09pink/mtr:MTR_5g031…
Biosynthesis of secondary metabolites	mtr01110	1.56e-07	MTR_5g074710|0.006679595,1,1;MTR_3g083370|12.59507524,1,1;MTR_5g074760|0.062521008,1,1;MTR_7g103920|1,12.8375,1;MTR_1g041085|1,29.24999999,1;MTR_7g012070|1,0.022260274,1;MTR_3g084500|1,0.038385827,1;MTR_8g028225|1,9.36309524,1;MTR_5g035580|1,4313.291667,1;MTR_6g091680|1,332.3125001,1;MTR_5g084870|1,22.69196428,1;MTR_5g020050|1,47.12499997,1;MTR_3g069070|1,1,0.096728307;MTR_2g027270|1,1,40.2631578…	69	http://www.kegg.jp/kegg-bin/show_pathway?mtr01110/mtr:MTR_5g074710%09pink/mtr:MTR_3g083370%09pink/mtr:MTR_5g074760%09pink/mtr:MTR_7g103920%09pink/mtr:MTR_090s0010%09pink/mtr:MTR_7g012070%09pink/mtr:MTR_3g084500%09pink/mtr:MTR_077s0031%09pink/mtr:MTR_5g035580%09pink/mtr:MTR_6g091680%09pink/mtr:MTR_5g084870%09pink/mtr:MTR_5g020050%09pink/mtr:MTR_3g069070%09pink/mtr:MTR_2g027270%09pink/mtr:MTR_3g057…
Glutathione metabolism	mtr00480	9.31e-06	MTR_8g061950|1,0.116449511,1;MTR_4g061140|1,1,0.045883941;MTR_7g065720|47.08021391,44.61363636,1;MTR_7g065270|27.02139037,31.46590909,1;MTR_7g065230|10.27254902,12.1875,1;MTR_7g065600|39.17211329,32.43981482,1;MTR_4g059730|80.89176472,98.08500004,1;MTR_7g065640|145.0845588,126.953125,1;MTR_7g065750|48.01960783,74.20833334,1;MTR_7g065590|28.14037433,27.4034091,1;MTR_7g065710|10.19382835,10.8422131…	14	http://www.kegg.jp/kegg-bin/show_pathway?mtr00480/mtr:MTR_8g061950%09pink/mtr:MTR_4g061140%09pink/mtr:MTR_7g065720%09pink/mtr:MTR_7g065270%09pink/mtr:MTR_7g065230%09pink/mtr:MTR_7g065600%09pink/mtr:MTR_4g059730%09pink/mtr:MTR_7g065640%09pink/mtr:MTR_7g065750%09pink/mtr:MTR_7g065590%09pink/mtr:MTR_7g065710%09pink/mtr:MTR_1g090100%09pink/mtr:MTR_1g090150%09pink/mtr:MTR_7g065290%09pink
Cysteine and methionine metabolism	mtr00270	0.0013	MTR_3g083370|12.59507524,1,1;MTR_7g007090|1,0.036931818,1;MTR_3g084500|1,0.038385827,1;MTR_5g023660|1,0.0625,1;MTR_8g061360|10.67301038,12.56985294,1;MTR_5g066780|0.071311206,0.090782123,1;MTR_7g078070|11.27272727,24.81818182,1;MTR_5g085330|17.87058824,16.80714286,1;MTR_8g028600|62.60784312,71.49999997,1;MTR_5g023760|1,42.24999998,35.78947368	10	http://www.kegg.jp/kegg-bin/show_pathway?mtr00270/mtr:MTR_3g083370%09pink/mtr:MTR_065s0038%09pink/mtr:MTR_3g084500%09pink/mtr:MTR_5g023660%09pink/mtr:MTR_8g061360%09pink/mtr:MTR_5g066780%09pink/mtr:MTR_7g078070%09pink/mtr:MTR_5g085330%09pink/mtr:MTR_7g038200%09pink/mtr:MTR_5g023760%09pink
Isoflavonoid biosynthesis	mtr00943	0.00232	MTR_7g014570|58.0870098,55.31770832,1;MTR_5g016410|30.39215687,24.10416667,1	2	http://www.kegg.jp/kegg-bin/show_pathway?mtr00943/mtr:MTR_4g090780%09pink/mtr:MTR_5g016410%09pink
ABC transporters	mtr02010	0.00348	MTR_6g008800|0.091176471,1,1;MTR_6g008820|0.020336759,1,1;MTR_4g077930|1,17.06249999,1;MTR_6g009090|1,1,22.36842105;MTR_1g086080|30.71945701,33.83333333,1;MTR_4g124040|33.9252451,36.69791667,1	6	http://www.kegg.jp/kegg-bin/show_pathway?mtr02010/mtr:MTR_6g008800%09pink/mtr:MTR_6g008820%09pink/mtr:MTR_4g077930%09pink/mtr:MTR_6g009090%09pink/mtr:MTR_1g086080%09pink/mtr:MTR_4g124040%09pink
Stilbenoid, diarylheptanoid and gingerol biosynthesis	mtr00945	0.00481	MTR_6g091680|1,332.3125001,1;MTR_5g084870|1,22.69196428,1;MTR_7g085990|1035.764706,927.8749995,1;MTR_1g111240|188.7352941,152.34375,1	4	http://www.kegg.jp/kegg-bin/show_pathway?mtr00945/mtr:MTR_6g091680%09pink/mtr:MTR_5g084870%09pink/mtr:MTR_7g085990%09pink/mtr:MTR_085s0008%09pink
Flavonoid biosynthesis	mtr00941	0.0049	MTR_6g091680|1,332.3125001,1;MTR_5g084870|1,22.69196428,1;MTR_3g083910|32.33146592,29.04365079,1;MTR_7g085990|1035.764706,927.8749995,1;MTR_1g097910|24.46922025,16.55232557,1;MTR_1g111240|188.7352941,152.34375,1;MTR_5g007770|10.18797954,8.831521738,1	7	http://www.kegg.jp/kegg-bin/show_pathway?mtr00941/mtr:MTR_6g091680%09pink/mtr:MTR_5g084870%09pink/mtr:MTR_3g083910%09pink/mtr:MTR_7g085990%09pink/mtr:MTR_1g097910%09pink/mtr:MTR_085s0008%09pink/mtr:MTR_5g007770%09pink
Metabolic pathways	mtr01100	0.0237	MTR_4g072060|0.103989457,1,1;MTR_5g074710|0.006679595,1,1;MTR_3g008500|13.22058824,1,1;MTR_6g018490|9.946524063,1,1;MTR_3g085750|0.090174531,1,1;MTR_3g083370|12.59507524,1,1;MTR_5g074760|0.062521008,1,1;MTR_5g013640|17.50588235,1,1;MTR_7g103920|1,12.8375,1;MTR_5g073250|1,11.5815678,1;MTR_7g007090|1,0.036931818,1;MTR_6g018310|1,0.028508772,1;MTR_7g012070|1,0.022260274,1;MTR_3g084500|1,0.038385827,…	85	http://www.kegg.jp/kegg-bin/show_pathway?mtr01100/mtr:MTR_4g072060%09pink/mtr:MTR_5g074710%09pink/mtr:MTR_3g008500%09pink/mtr:MTR_6g018490%09pink/mtr:MTR_3g085750%09pink/mtr:MTR_3g083370%09pink/mtr:MTR_5g074760%09pink/mtr:MTR_5g013640%09pink/mtr:MTR_7g103920%09pink/mtr:MTR_5g073250%09pink/mtr:MTR_065s0038%09pink/mtr:MTR_6g018310%09pink/mtr:MTR_7g012070%09pink/mtr:MTR_3g084500%09pink/mtr:MTR_077s0…
Phenylalanine metabolism	mtr00360	0.0245	MTR_6g091680|1,332.3125001,1;MTR_8g061360|10.67301038,12.56985294,1;MTR_4g005750|24.22021116,22.34722222,1;MTR_5g090990|9.810588234,11.18,1;MTR_1g111240|188.7352941,152.34375,1	5	http://www.kegg.jp/kegg-bin/show_pathway?mtr00360/mtr:MTR_6g091680%09pink/mtr:MTR_8g061360%09pink/mtr:MTR_4g005750%09pink/mtr:MTR_5g090990%09pink/mtr:MTR_085s0008%09pink
* Expressed as the name of corresponding encoded gene|transcript log2fold change in Con→Cd/Con→Con, transcript log2fold change in HRW→Cd/Con→Con, transcript log2fold change in HRW→Con/Con→Con, "1" denote that the transcript log2fold change was not significant.
