# Supplementary material for: Transcriptome analysis reveals insight into molecular hydrogen-induced cadmium tolerance in alfalfa: the prominent role of sulfur and (homo)glutathione metabolism
Source: BMC Plant Biol. 2020 Feb 4;20:58. doi: 10.1186/s12870-020-2272-2 (PMC7001311; doi:10.1186/s12870-020-2272-2)
Supplement: Supplementary file 10 — Additional file 10: Table S7. Transcripts of gene in Fig. 3 significantly detected by RNA-Seq and its validation by RT-qPCR. [file 12870_2020_2272_MOESM10_ESM.xls]

## Sheet: Table S7
Table S7 | Transcripts of gene in Figure 3 significantly detected by RNA-Seq and its validation by RT-qPCR.
step in Fig.3	gene ID	gene name	fold change S2 vs S1	log2Fold change S2 vs S1	fold change S3 vs S1	log2Fold change S3 vs S1	fold change S4 vs S1	log2Fold change S4 vs S1	transcripts of S2 vs S1 by qRT-PCR	transcripts of S3 vs S1 by qRT-PCR	transcripts of S4 vs S1 by qRT-PCR
[1]	Medtr5g061880	high affinity sulfate transporter	36.4706	5.18866	39.3693	5.299	0.610048	-0.713006
[1]	Medtr3g073780	high affinity sulfate transporter type 1	14.2664	3.83455	23.1324	4.53184	1.68421	0.752072	2.35±0.59	4.87±0.87	1.72±0.59
[2]	Medtr6g016325	ATP sulfurylase-like protein	2.05147	1.03666	3.45312	1.7879	0	#NUM!
[2]	Medtr6g016335	ATP sulfurylase	2.17087	1.11827	2.55357	1.35252	0.766917	-0.382857
[2]	Medtr1g102550	ATP sulfurylase	3.57583	1.83828	3.80903	1.92942	1.24152	0.312108	4.84±0.97	5.40±0.74	2.00±0.23
[3]	Medtr2g023540	5'-adenylylsulfate reductase	7.61303	2.92847	7.58576	2.92329	0.41527	-1.26788	3.93±0.29	4.62±0.55	1.01±0.05
[4]	Medtr4g077190	sulfite reductase [ferredoxin] protein	8.61596	3.10701	8.6712	3.11623	0.899018	-0.153578	5.024±0.48	2.51±0.68	0.90±0.13
[5]	Medtr4g087490	O-acetylserine (thiol) lyase	0.241136	-2.05208	0.264936	-1.91628	0.90424	-0.145222
[5]	Medtr4g087520	O-acetylserine (thiol) lyase	0.724649	-0.464646	0.712453	-0.489133	1.06167	0.0863291
[5]	Medtr4g087510	O-acetylserine (thiol) lyase	0.412875	-1.27622	0.628538	-0.669929	1.06356	0.0888948
[5]	Medtr5g006340	O-acetylserine (thiol) lyase	1.93765	0.954307	2.11653	1.0817	1.05572	0.0782265	1.85±0.22	2.23±0.32	1.12±0.11
[5]	Medtr7g087110	O-acetylserine (thiol) lyase	0.455882	-1.13327	0.8125	-0.29956	0.745614	-0.423499
[5]	Medtr1g081610	O-acetylserine (thiol) lyase	1.72361	0.785433	1.49144	0.576704	1.0173	0.0247502
[5]	Medtr1g081620	O-acetylserine (thiol) lyase	0.382559	-1.38625	0.477273	-1.06711	1.02613	0.037216
[5]	Medtr1g081625	O-acetylserine (thiol) lyase	0.961497	-0.0566452	0.709091	-0.495957	1.13876	0.187459
[5]	Medtr1g081640	O-acetylserine (thiol) lyase	0.239453	-2.06218	0.459596	-1.12156	1.24721	0.318703
[5]	Medtr1g103690	O-acetylserine (thiol) lyase	1.92484	0.944736	1.85069	0.888067	1.19298	0.254573
[5]	Medtr5g095670	pyridoxal-5'-phosphate-dependent enzyme family protein	2.3372	1.22478	2.03697	1.02643	0.894737	-0.160465
[5]	Medtr7g078070	cysteine synthase/L-3-cyanoalanine synthase	15.5727	3.96095	16.8497	4.07465	1.12097	0.164746
[6]	Medtr5g010250	glutamate-cysteine ligase B	0.260504	-1.94062	1.16071	0.215013	0.12782	-2.96782
[6]	Medtr8g098350	glutamate-cysteine ligase B	5.12459	2.35744	5.23056	2.38696	0.940621	-0.0883149	5.63±0.53	5.68±0.09	1.55±0.19
[7]	Medtr7g113890	homoglutathione synthetase	15.4018	3.94503	16.475	4.04221	1.01862	0.0266209	2.28±0.48	3.32±0.68	1.09±0.37
[8]	Medtr7g097190	phytochelatin synthase	0.410294	-1.28527	1.4625	0.548437	1.72237	0.784394	1.00±0.15	1.67±0.21	1.46±0.23
[9]	Medtr7g113880	homoglutathione synthetase	0.336122	-1.57294	0.367925	-1.44252	1.31289	0.392742	0.87±0.05	1.24±0.17	1.82±0.08
[10]	Medtr2g070070	glutathione S-transferase%2C amine-terminal domain protein	10.9412	3.4517	11.4766	3.52062	0.167763	-2.5755	2.04±0.31	3.96±0.63	1.56±0.52
[11]	Medtr1g070505	glutathione reductase	2.52702	1.33744	2.83756	1.50465	0.862944	-0.212661
[11]	Medtr6g033515	cytosolic glutathione reductase	4.00095	2.00034	4.13915	2.04933	0.842484	-0.24728	2.37±0.40	4.62±1.27	1.34±0.56
[12]	Medtr2g062840	NADP-dependent isocitrate dehydrogenase	1.12611	0.171347	1.50526	0.590016	0.916713	-0.125458	0.95±0.22	2.54±0.77	1.12±0.20
[12]	Medtr5g077070	NADP-dependent isocitrate dehydrogenase	1.89659	0.923404	1.8369	0.877274	1.01797	0.0256966
[12]	Medtr6g005470	NADP-dependent isocitrate dehydrogenase	0.980279	-0.0287359	1.27746	0.353274	0.993003	-0.0101304
[13]	Medtr7g017900	decarboxylating-like 6-phosphogluconate dehydrogenase	6.7887	2.76314	6.71447	2.74727	0.970259	-0.0435575	4.83±0.61	4.96±1.11	1.67±0.27
[13]	Medtr8g099185	decarboxylating-like 6-phosphogluconate dehydrogenase	0.360104	-1.47351	0.318849	-1.64906	0.80865	-0.306412
[14]	Medtr0275s0010	glucose-6-phosphate 1-dehydrogenase	1.10714	0.146841	0.754464	-0.406475	1.05451	0.0765745
[14]	Medtr0590s0010	glucose-6-phosphate 1-dehydrogenase	0.374057	-1.41867	0.625	-0.678072	1.10121	0.139096
[14]	Medtr6g022860	glucose-6-phosphate 1-dehydrogenase	0.402897	-1.31152	0.377733	-1.40456	1.33335	0.415059
[14]	Medtr7g022440	glucose-6-phosphate 1-dehydrogenase	0.393814	-1.34441	0.317244	-1.65634	0.965798	-0.0502071
[14]	Medtr7g037440	glucose-6-phosphate 1-dehydrogenase	3.91291	1.96824	3.525	1.81762	0.987816	-0.0176862
[14]	Medtr7g111760	glucose-6-phosphate 1-dehydrogenase	0.210407	-2.24874	0.59375	-0.752072	1.0496	0.0698329	0.76±0.32	1.89±0.07	1.44±0.29
[15]	Medtr3g058410	serine acetyltransferase	29.4878	4.88205	20.8674	4.38318	1.41849	0.504351	3.50±0.08	4.97±0.61	1.45±0.20
[15]	Medtr5g023760	serine acetyltransferase		-0.993089	0.8125	-0.29956	1.05908	0.0828065
[15]	Medtr5g095470	serine acetyltransferase	5.85718	2.55021	5.512	2.46258	1.21326	0.278893
[15]	Medtr8g028040	serine acetyltransferase	1.28081	0.357059	1.77976	0.831684	0.85213	-0.230854
[16]	Medtr7g011230	cystathionine gamma-synthase	1.73092	0.791537	1.62732	0.702502	0.779535	-0.359315	2.69±0.75	1.49±0.31	1.05±0.12
[17]	Medtr1g064320	cystathionine beta-lyase	1.91536	0.937617	1.77698	0.829426	0.907611	-0.139854	2.05±0.31	2.75±0.28	1.84±0.04
[18]	Medtr1g103290	homocysteine S-methyltransferase-like protein	0.3273	-1.61131	1.91667	0.938599	1.68623	0.753805	1.44±0.53	2.09±0.59	0.92±0.31
[18]	Medtr5g056640	homocysteine S-methyltransferase-like protein	4.10294	2.03666	3.65625	1.87036	0.715789	-0.482393
[18]	Medtr7g095280	homocysteine S-methyltransferase-like protein	0.71664	-0.48068	0.828307	-0.271762	0.87733	-0.188809
[18]	Medtr3g079640	cobalamin-independent methionine synthase	1.21001	0.275014	1.19109	0.25228	0.947298	-0.0781095
[18]	Medtr6g027920	cobalamin-independent methionine synthase	5.60619	2.48702	4.51566	2.17494	1.06108	0.0855298
[18]	Medtr7g086300	cobalamin-independent methionine synthase	3.39321	1.76265	2.98461	1.57754	0.76835	-0.380165
[19]	Medtr2g046710	S-adenosylmethionine synthase-like protein	3.30155	1.72314	2.8599	1.51597	0.868946	-0.202662	3.49±0.37	2.38±1.01	1.52±0.16
[19]	Medtr7g110310	S-adenosylmethionine synthase-like protein	0.67401	-0.569157	0.610924	-0.710934	1.06906	0.0963391
[20]	Medtr1g084050	nicotianamine synthase-like protein	0.320048	-1.64364	0.570408	-0.809933	1.09925	0.136517	0.78±0.03	0.51±0.093	0.39±0.15
[20]	Medtr7g112130	nicotianamine synthase-like protein	0.151961	-2.71823	0.0451389	-4.46949	1.21784	0.28432
